# Supplementary material for: Integrated mRNA and small RNA sequencing reveals microRNA regulatory network associated with internode elongation in sugarcane (Saccharum officinarum L.)
Source: BMC Genomics. 2019 Nov 7;20:817. doi: 10.1186/s12864-019-6201-4 (PMC6836457; doi:10.1186/s12864-019-6201-4)
Supplement: Supplementary file 1 — Additional file 1. The RPKM of genes by RNA-Seq. [file 12864_2019_6201_MOESM1_ESM.xlsx]

## Sheet: EI-VS-EIII.filter.annot
GeneID	EI_count	EIII_count	EI-1_rpkm	EI-2_rpkm	EI-3_rpkm	EIII-1_rpkm	EIII-2_rpkm	EIII-3_rpkm	EI_rpkm	EIII_rpkm	log2 Ratio(EIII/EI)	Pvalue	FDR	significant	Description	Pathway	GO Component	GO Function	GO Process
Unigene0000002	475.667	1536	4.1615	8.0763	6.9733	21.5858	16.8254	25.4029	6.4037	21.2714	1.73194	6.49684e-07	4.54008e-05	yes	PREDICTED: LOC100284647 isoform X1 [Zea mays]	ko01212//Fatty acid metabolism//Global and Overview//Metabolism;ko00061//Fatty acid biosynthesis//Lipid metabolism//Metabolism	-	GO:0003824//catalytic activity;GO:0016740//transferase activity;GO:0016297//acyl-[acyl-carrier-protein] hydrolase activity;GO:0016787//hydrolase activity;GO:0016746//transferase activity, transferring acyl groups;GO:0016788//hydrolase activity, acting on ester bonds;GO:0016790//thiolester hydrolase activity;GO:0004312//fatty acid synthase activity;GO:0016747//transferase activity, transferring ac…	GO:0008152//metabolic process;GO:0044281//small molecule metabolic process;GO:0044237//cellular metabolic process;GO:0006631//fatty acid metabolic process;GO:0043436//oxoacid metabolic process;GO:0009987//cellular process;GO:0044710//single-organism metabolic process;GO:0071704//organic substance metabolic process;GO:0032787//monocarboxylic acid metabolic process;GO:0044763//single-organism cellu…
Unigene0000004	3003.67	6942.67	59.2673	31.8273	47.7796	100.895	129.275	101.103	46.2914	110.424	1.25424	7.40551e-05	0.00250066	yes	PREDICTED: homeobox-leucine zipper protein HOX2-like [Setaria italica]	-	GO:0044424//intracellular part;GO:0044464//cell part;GO:0043226//organelle;GO:0043227//membrane-bounded organelle;GO:0005623//cell;GO:0043231//intracellular membrane-bounded organelle;GO:0043229//intracellular organelle;GO:0005622//intracellular	GO:0005488//binding;GO:0097159//organic cyclic compound binding;GO:0003677//DNA binding;GO:0001071//nucleic acid binding transcription factor activity;GO:0003676//nucleic acid binding;GO:1901363//heterocyclic compound binding	GO:0009059//macromolecule biosynthetic process;GO:0010468//regulation of gene expression;GO:0044237//cellular metabolic process;GO:0034645//cellular macromolecule biosynthetic process;GO:0008152//metabolic process;GO:0044249//cellular biosynthetic process;GO:0060255//regulation of macromolecule metabolic process;GO:0044260//cellular macromolecule metabolic process;GO:1901576//organic substance bi…
Unigene0000006	1188.67	194.667	4.3885	60.6251	26.4581	5.7069	4.2082	5.143	30.4906	5.01937	-2.60279	4.35115e-05	0.00161437	yes	Os01g0794100, partial [Oryza sativa Japonica Group]	-	-	-	-
Unigene0000009	876	221.333	16.423	13.4555	20.8976	4.0282	5.0487	4.3686	16.9254	4.48183	-1.91703	6.89131e-09	8.33408e-07	yes	PREDICTED: BAG family molecular chaperone regulator 5, mitochondrial [Setaria italica]	-	GO:0043227//membrane-bounded organelle;GO:0005623//cell;GO:0043229//intracellular organelle;GO:0044424//intracellular part;GO:0043226//organelle;GO:0044464//cell part;GO:0005622//intracellular;GO:0043231//intracellular membrane-bounded organelle	GO:0005515//protein binding;GO:0005488//binding	-
Unigene0000013	485.333	1083	6.9709	6.2709	7.7235	15.9531	17.552	14.9625	6.98843	16.1559	1.20902	6.62572e-05	0.002278	yes	PREDICTED: homeobox-leucine zipper protein HOX8-like isoform X1 [Setaria italica]	-	GO:0005623//cell;GO:0044464//cell part;GO:0043229//intracellular organelle;GO:0044424//intracellular part;GO:0043226//organelle;GO:0043227//membrane-bounded organelle;GO:0005622//intracellular;GO:0043231//intracellular membrane-bounded organelle	GO:1901363//heterocyclic compound binding;GO:0005488//binding;GO:0097159//organic cyclic compound binding;GO:0003677//DNA binding;GO:0003676//nucleic acid binding;GO:0001071//nucleic acid binding transcription factor activity	GO:0044237//cellular metabolic process;GO:0044249//cellular biosynthetic process;GO:0009059//macromolecule biosynthetic process;GO:0019222//regulation of metabolic process;GO:0008152//metabolic process;GO:0065007//biological regulation;GO:0071704//organic substance metabolic process;GO:0044260//cellular macromolecule metabolic process;GO:0010468//regulation of gene expression;GO:0050789//regulati…
Unigene0000020	10586	21277.7	204.474	141.087	149.102	316.987	363.514	332.482	164.888	337.661	1.03409	0.000326434	0.00837753	yes	cation-binding protein [Saccharum hybrid cultivar ROC22]	-	GO:0016020//membrane;GO:0031224//intrinsic component of membrane;GO:0044464//cell part;GO:0044424//intracellular part;GO:0044425//membrane part;GO:0043229//intracellular organelle;GO:0043231//intracellular membrane-bounded organelle;GO:0005622//intracellular;GO:0043226//organelle;GO:0043227//membrane-bounded organelle;GO:0031225//anchored component of membrane;GO:0005623//cell	-	GO:0009987//cellular process
Unigene0000027	86.3333	34.3333	1.7566	0.9619	0.9648	0.3428	0.6429	0.4951	1.22777	0.4936	-1.31462	0.00326184	0.0496018	yes	Os01g0314000, partial [Oryza sativa Japonica Group]	-	-	-	-
Unigene0000054	5146.33	2329.67	43.241	28.4427	50.3419	15.3473	22.5873	20.0192	40.6752	19.3179	-1.07421	0.00076127	0.0164321	yes	PREDICTED: calcium uniporter protein 2, mitochondrial-like [Setaria italica]	-	GO:0043231//intracellular membrane-bounded organelle;GO:0005623//cell;GO:0043227//membrane-bounded organelle;GO:0044424//intracellular part;GO:0043229//intracellular organelle;GO:0043226//organelle;GO:0044464//cell part;GO:0005622//intracellular	-	-
Unigene0000061	19992	85217.7	340.098	689.011	337.034	1762.87	2213.52	1849.13	455.381	1941.84	2.09228	1.40683e-09	1.97841e-07	yes	unknown [Zea mays]	-	-	-	-
Unigene0000062	18939	40229.3	115.855	111.49	116.773	246.829	264.781	239.556	114.706	250.389	1.12623	3.29979e-05	0.00127833	yes	tubulin beta-8 chain [Zea mays]	ko04145//Phagosome//Transport and catabolism//Cellular Processes	GO:0043226//organelle;GO:0005622//intracellular;GO:0043232//intracellular non-membrane-bounded organelle;GO:0015630//microtubule cytoskeleton;GO:0005623//cell;GO:0032991//macromolecular complex;GO:0043228//non-membrane-bounded organelle;GO:0044424//intracellular part;GO:0044464//cell part;GO:0005856//cytoskeleton;GO:0043229//intracellular organelle	GO:0003824//catalytic activity;GO:0032550//purine ribonucleoside binding;GO:1901363//heterocyclic compound binding;GO:0016787//hydrolase activity;GO:0036094//small molecule binding;GO:0097367//carbohydrate derivative binding;GO:0097159//organic cyclic compound binding;GO:0001882//nucleoside binding;GO:0016462//pyrophosphatase activity;GO:0005488//binding;GO:0017111//nucleoside-triphosphatase acti…	GO:0043933//macromolecular complex subunit organization;GO:0022607//cellular component assembly;GO:0043623//cellular protein complex assembly;GO:0009987//cellular process;GO:0071840//cellular component organization or biogenesis;GO:0070271//protein complex biogenesis;GO:0044085//cellular component biogenesis;GO:0071822//protein complex subunit organization;GO:0044699//single-organism process;GO:0…
Unigene0000065	139	21	6.0506	6.359	7.4673	1.6233	0.9059	0.5846	6.62563	1.03793	-2.67434	4.66428e-09	5.83623e-07	yes	hemoglobin 2 [Zea mays]	-	GO:0043226//organelle;GO:0043229//intracellular organelle;GO:0043227//membrane-bounded organelle;GO:0005623//cell;GO:0044424//intracellular part;GO:0043231//intracellular membrane-bounded organelle;GO:0044464//cell part;GO:0005622//intracellular	GO:1901363//heterocyclic compound binding;GO:0046872//metal ion binding;GO:0046914//transition metal ion binding;GO:0005488//binding;GO:0097159//organic cyclic compound binding;GO:0043169//cation binding;GO:0046906//tetrapyrrole binding;GO:0043167//ion binding	GO:0051234//establishment of localization;GO:0015669//gas transport;GO:1902578//single-organism localization;GO:0044699//single-organism process;GO:0006810//transport;GO:0051179//localization;GO:0044765//single-organism transport
Unigene0000083	16	66.3333	0.1742	0.3213	0.2741	1.5445	0.7901	0.9439	0.256533	1.09283	2.09086	1.61333e-05	0.000700096	yes	PREDICTED: flavin-containing monooxygenase FMO GS-OX-like 8 [Setaria italica]	-	-	GO:0097159//organic cyclic compound binding;GO:1901265//nucleoside phosphate binding;GO:0004497//monooxygenase activity;GO:0016491//oxidoreductase activity;GO:0036094//small molecule binding;GO:0005488//binding;GO:0000166//nucleotide binding;GO:1901363//heterocyclic compound binding;GO:0003824//catalytic activity	-
Unigene0000090	70.6667	4997.67	1.0117	0.424	0.7958	49.4737	51.794	61.8643	0.743833	54.3773	6.19188	5.80821e-50	5.76864e-46	yes	Os12g0587133 [Oryza sativa Japonica Group]	-	-	-	-
Unigene0000091	673.667	219.667	8.1894	2.4493	3.7432	0.8947	1.2523	2.5734	4.79397	1.57347	-1.60727	0.00100872	0.0204355	yes	PREDICTED: protein SMAX1-LIKE 4 [Phoenix dactylifera]	-	-	-	GO:0043170//macromolecule metabolic process;GO:0071704//organic substance metabolic process;GO:0008152//metabolic process
Unigene0000093	92	15	4.956	2.8307	3.4498	0.455	0.931	0.4916	3.7455	0.625867	-2.58123	8.42229e-08	7.66518e-06	yes	P10Sh249C12 [Saccharum hybrid cultivar R570]	-	GO:0044464//cell part;GO:0043231//intracellular membrane-bounded organelle;GO:0005622//intracellular;GO:0005623//cell;GO:0043227//membrane-bounded organelle;GO:0044424//intracellular part;GO:0043226//organelle;GO:0043229//intracellular organelle	-	-
Unigene0000098	27.3333	3.66667	0.8213	1.0096	2.1103	0.1549	0.2642	0.1534	1.31373	0.190833	-2.78329	3.53541e-05	0.001359	yes	PREDICTED: LOB domain-containing protein 12-like [Zea mays]	-	-	-	-
Unigene0000099	265.333	95.6667	3.6863	6.6773	8.6988	2.7711	2.1135	2.3703	6.35413	2.4183	-1.3937	0.000480937	0.0114124	yes	PREDICTED: LOB domain-containing protein 12-like [Setaria italica]	-	-	-	-
Unigene0000113	56.6667	6.66667	0.5379	3.8576	1.1107	0.3171	0.0649	0.2512	1.8354	0.211067	-3.12032	4.58585e-05	0.00168533	yes	PREDICTED: citrate-binding protein-like [Setaria italica]	-	-	-	-
Unigene0000114	3832	13334	23.1371	43.9458	36.5991	133.536	116.133	121.172	34.5607	123.614	1.83863	7.261e-09	8.70171e-07	yes	PREDICTED: probable beta-D-xylosidase 7 [Zea mays]	-	-	GO:0016798//hydrolase activity, acting on glycosyl bonds;GO:0003824//catalytic activity;GO:0016787//hydrolase activity	GO:0008152//metabolic process;GO:0044238//primary metabolic process
Unigene0000118	504	231.667	9.5694	5.8788	7.3477	3.1518	3.5865	3.9895	7.59863	3.57593	-1.08742	0.00122446	0.0238047	yes	PREDICTED: charged multivesicular body protein 7 [Phoenix dactylifera]	ko04144//Endocytosis//Transport and catabolism//Cellular Processes	-	-	GO:0044699//single-organism process;GO:1902582//single-organism intracellular transport;GO:0046907//intracellular transport;GO:0000278//mitotic cell cycle;GO:0051641//cellular localization;GO:0051234//establishment of localization;GO:0009987//cellular process;GO:0051179//localization;GO:0007049//cell cycle;GO:0044763//single-organism cellular process;GO:0044765//single-organism transport;GO:00330…
Unigene0000122	104	25.3333	1.6838	11.1164	13.0971	2.823	1.8052	2.097	8.63243	2.24173	-1.94515	0.00172436	0.0308094	yes	--	-	-	-	-
Unigene0000139	31.6667	119.667	0.6102	0.9945	0.829	2.9034	3.2114	3.316	0.811233	3.1436	1.95423	1.05109e-06	6.85669e-05	yes	PREDICTED: photosynthetic NDH subunit of subcomplex B 3, chloroplastic [Setaria italica]	-	GO:0043226//organelle;GO:0009507//chloroplast;GO:0044446//intracellular organelle part;GO:0044422//organelle part;GO:0044444//cytoplasmic part;GO:0043231//intracellular membrane-bounded organelle;GO:0005623//cell;GO:0032991//macromolecular complex;GO:0009536//plastid;GO:0044435//plastid part;GO:0043229//intracellular organelle;GO:0005737//cytoplasm;GO:0043227//membrane-bounded organelle;GO:004443…	GO:0043169//cation binding;GO:0051540//metal cluster binding;GO:0005488//binding;GO:0043167//ion binding	GO:1902578//single-organism localization;GO:0044262//cellular carbohydrate metabolic process;GO:0006790//sulfur compound metabolic process;GO:0051234//establishment of localization;GO:0006733//oxidoreduction coenzyme metabolic process;GO:0044710//single-organism metabolic process;GO:0006091//generation of precursor metabolites and energy;GO:0006811//ion transport;GO:0044264//cellular polysacchari…
Unigene0000144	8104.67	1981.67	47.3448	227.843	163.07	43.818	30.8217	35.7191	146.086	36.7863	-1.98958	1.20432e-05	0.000546798	yes	PREDICTED: zinc finger protein 1-like [Zea mays]	-	-	GO:0043167//ion binding;GO:0005488//binding;GO:0043169//cation binding	GO:0009987//cellular process;GO:0009059//macromolecule biosynthetic process;GO:1901576//organic substance biosynthetic process;GO:0008152//metabolic process;GO:0043170//macromolecule metabolic process;GO:0034645//cellular macromolecule biosynthetic process;GO:0009058//biosynthetic process;GO:0010467//gene expression;GO:0044237//cellular metabolic process;GO:0044249//cellular biosynthetic process;…
Unigene0000152	47237	11256	237.822	819.816	697.794	161.843	140.956	131.753	585.144	144.851	-2.01423	5.3502e-07	3.85055e-05	yes	PREDICTED: zinc finger CCCH domain-containing protein 33 [Setaria italica]	-	-	GO:0043167//ion binding;GO:0005488//binding;GO:0043169//cation binding	-
Unigene0000165	209	17	0.5892	3.7836	3.719	0.1355	0.2357	0.3222	2.69727	0.231133	-3.5447	4.14136e-08	4.10289e-06	yes	alpha-form Rubisco activase [Zea mays]	-	-	GO:0005488//binding;GO:0097159//organic cyclic compound binding;GO:0001882//nucleoside binding;GO:0097367//carbohydrate derivative binding;GO:0036094//small molecule binding;GO:0032550//purine ribonucleoside binding;GO:0032549//ribonucleoside binding;GO:0001883//purine nucleoside binding;GO:1901363//heterocyclic compound binding	-
Unigene0000187	1321.33	304	14.0982	55.4343	30.079	8.788	7.0997	7.2991	33.2038	7.72893	-2.10301	1.49461e-06	9.20573e-05	yes	PREDICTED: serine/threonine-protein kinase At5g01020-like [Oryza brachyantha]	-	-	GO:0003824//catalytic activity;GO:1901363//heterocyclic compound binding;GO:0036094//small molecule binding;GO:0016301//kinase activity;GO:0032550//purine ribonucleoside binding;GO:0016773//phosphotransferase activity, alcohol group as acceptor;GO:0016772//transferase activity, transferring phosphorus-containing groups;GO:0001882//nucleoside binding;GO:0097367//carbohydrate derivative binding;GO:…	GO:0008152//metabolic process;GO:0043170//macromolecule metabolic process;GO:0019538//protein metabolic process;GO:0044267//cellular protein metabolic process;GO:0071704//organic substance metabolic process;GO:0006464//cellular protein modification process;GO:0044238//primary metabolic process;GO:0044237//cellular metabolic process;GO:0036211//protein modification process;GO:0009987//cellular pro…
Unigene0000191	677	287.333	48.9813	77.8007	73.3388	29.5804	35.5505	22.7753	66.7069	29.3021	-1.18683	0.000495412	0.0116631	yes	nitrate reductase, partial [Agrostis stolonifera]	ko00910//Nitrogen metabolism//Energy metabolism//Metabolism	-	GO:0016491//oxidoreductase activity;GO:1901265//nucleoside phosphate binding;GO:1901363//heterocyclic compound binding;GO:0097159//organic cyclic compound binding;GO:0005488//binding;GO:0003824//catalytic activity;GO:0048037//cofactor binding;GO:0016661//oxidoreductase activity, acting on other nitrogenous compounds as donors;GO:0046906//tetrapyrrole binding;GO:0008940//nitrate reductase activity…	GO:0042126//nitrate metabolic process;GO:0044237//cellular metabolic process;GO:0043436//oxoacid metabolic process;GO:0044763//single-organism cellular process;GO:0071704//organic substance metabolic process;GO:0006091//generation of precursor metabolites and energy;GO:2001057//reactive nitrogen species metabolic process;GO:0008152//metabolic process;GO:0044710//single-organism metabolic process;…
Unigene0000201	10.3333	0.666667	0.3761	1.4642	0.4142	0	0	0.1405	0.7515	0.0468333	-4.00417	0.00097233	0.019845	yes	--	-	-	-	-
Unigene0000235	39.6667	11.6667	3.8068	2.4818	3.1986	0.7344	1.0018	1.1314	3.1624	0.955867	-1.72614	0.000381818	0.00954004	yes	--	-	-	-	-
Unigene0000236	1190.67	3167	18.6358	32.2529	34.8483	87.029	74.0189	76.7385	28.579	79.2621	1.47168	5.99027e-06	0.000300288	yes	PREDICTED: mini zinc finger protein 1-like [Setaria italica]	-	GO:0005622//intracellular;GO:0044464//cell part;GO:0044424//intracellular part;GO:0005623//cell	GO:0043169//cation binding;GO:0043167//ion binding;GO:0005488//binding	-
Unigene0000257	232.333	72.6667	0.5893	1.7924	3.2087	0.7642	0.4354	0.6967	1.86347	0.6321	-1.55976	0.00316483	0.0485166	yes	PREDICTED: probable LRR receptor-like serine/threonine-protein kinase At3g47570 [Elaeis guineensis]	-	-	GO:0016740//transferase activity;GO:0016772//transferase activity, transferring phosphorus-containing groups;GO:0003824//catalytic activity	-
Unigene0000274	311.333	98.6667	2.9309	5.1249	5.0333	1.0854	1.7324	1.4906	4.36303	1.43613	-1.60314	2.81283e-05	0.00111915	yes	PREDICTED: transcription factor bHLH128-like [Zea mays]	-	-	GO:0005488//binding;GO:0005515//protein binding	-
Unigene0000275	112.333	35.3333	1.3045	2.4277	2.873	0.4101	0.986	0.792	2.20173	0.729367	-1.59392	0.000663898	0.0147305	yes	--	-	-	-	-
Unigene0000276	61.3333	12	1.6964	1.4428	2.1904	0.2415	0.4324	0.4186	1.77653	0.364167	-2.28639	1.53147e-06	9.40362e-05	yes	--	-	-	-	-
Unigene0000286	116.667	256.667	10.7574	11.1164	8.756	21.7902	19.5864	26.7364	10.2099	22.7043	1.15299	0.00095384	0.0195429	yes	gibberellin responsive 1 [Zea mays]	-	-	-	-
Unigene0000287	1281	3096.33	20.5473	19.427	18.8106	48.9822	49.956	46.3238	19.595	48.4207	1.30514	4.65765e-06	0.000243332	yes	GR2b protein [Zea mays]	-	-	-	-
Unigene0000291	4.33333	0	0.3521	0.4809	0.5539	0	0	0	0.4623	0.001	-8.85269	0.00221952	0.0373232	yes	--	-	-	-	-
Unigene0000304	1354	2871.67	12.1208	11.0548	10.3083	20.387	26.4282	25.5749	11.1613	24.13	1.11232	0.000141715	0.00430944	yes	PREDICTED: trans-splicing factor Raa3, chloroplastic-like isoform X1 [Zea mays]	-	GO:0043227//membrane-bounded organelle;GO:0044464//cell part;GO:0043229//intracellular organelle;GO:0044424//intracellular part;GO:0005622//intracellular;GO:0043226//organelle;GO:0005623//cell;GO:0043231//intracellular membrane-bounded organelle	-	-
Unigene0000313	4163.67	1860	44.1061	26.1273	39.4127	15.5466	17.2379	17.8684	36.5487	16.8843	-1.11414	0.00027962	0.00742801	yes	PREDICTED: shaggy-related protein kinase alpha-like [Zea mays]	-	-	GO:0004672//protein kinase activity;GO:0032550//purine ribonucleoside binding;GO:0097159//organic cyclic compound binding;GO:0005488//binding;GO:0001882//nucleoside binding;GO:0016301//kinase activity;GO:0003824//catalytic activity;GO:0001883//purine nucleoside binding;GO:0016772//transferase activity, transferring phosphorus-containing groups;GO:0032549//ribonucleoside binding;GO:0016773//phosph…	GO:0006796//phosphate-containing compound metabolic process;GO:0044267//cellular protein metabolic process;GO:0006793//phosphorus metabolic process;GO:0009987//cellular process;GO:0044260//cellular macromolecule metabolic process;GO:0036211//protein modification process;GO:0019538//protein metabolic process;GO:0006464//cellular protein modification process;GO:0071704//organic substance metabolic …
Unigene0000329	5.66667	22.6667	0.3692	0.1261	0.1613	0.8898	1.1082	0.6513	0.218867	0.8831	2.01252	0.000998777	0.0202813	yes	PREDICTED: endoribonuclease Dicer homolog 3b-like isoform X4 [Zea mays]	-	GO:0043226//organelle;GO:0043229//intracellular organelle;GO:0044424//intracellular part;GO:0043228//non-membrane-bounded organelle;GO:0005623//cell;GO:0043232//intracellular non-membrane-bounded organelle;GO:0043231//intracellular membrane-bounded organelle;GO:0044464//cell part;GO:0043227//membrane-bounded organelle;GO:0005622//intracellular	GO:0004521//endoribonuclease activity;GO:0004518//nuclease activity;GO:0017111//nucleoside-triphosphatase activity;GO:0016887//ATPase activity;GO:0004540//ribonuclease activity;GO:0042623//ATPase activity, coupled;GO:0043169//cation binding;GO:0036094//small molecule binding;GO:0003676//nucleic acid binding;GO:0016891//endoribonuclease activity, producing 5'-phosphomonoesters;GO:0016818//hydrolas…	GO:0060255//regulation of macromolecule metabolic process;GO:0009892//negative regulation of metabolic process;GO:0010468//regulation of gene expression;GO:0016070//RNA metabolic process;GO:0048519//negative regulation of biological process;GO:0090305//nucleic acid phosphodiester bond hydrolysis;GO:0006139//nucleobase-containing compound metabolic process;GO:0065007//biological regulation;GO:0090…
Unigene0000331	474.333	64.6667	7.2522	66.4651	16.394	5.1142	3.8456	3.0513	30.0371	4.0037	-2.90734	6.63645e-06	0.000326703	yes	TPA: cylicin-1 isoform 1, partial [Zea mays]	-	-	-	-
Unigene0000344	1690.33	693	23.8349	44.527	37.2653	15.6753	16.3433	12.5679	35.2091	14.8622	-1.2443	0.000172473	0.00504746	yes	PREDICTED: histone H1.2-like [Zea mays]	-	GO:0005622//intracellular;GO:0005623//cell;GO:0044424//intracellular part;GO:0043227//membrane-bounded organelle;GO:0043226//organelle;GO:0044464//cell part;GO:0043231//intracellular membrane-bounded organelle;GO:0043229//intracellular organelle	-	-
Unigene0000345	122.667	21	0.8098	3.5888	2.0592	0.4263	0.1817	0.5102	2.1526	0.372733	-2.52986	1.21497e-05	0.000550372	yes	--	-	-	-	-
Unigene0000401	59.3333	158	0.7092	1.1003	1.4345	3.1915	2.6592	3.2366	1.08133	3.0291	1.48608	0.000176644	0.00513866	yes	PREDICTED: transcription factor IBH1-like [Setaria italica]	-	-	GO:0005488//binding;GO:0003676//nucleic acid binding;GO:0005515//protein binding;GO:0001071//nucleic acid binding transcription factor activity;GO:1901363//heterocyclic compound binding;GO:0097159//organic cyclic compound binding	GO:0060255//regulation of macromolecule metabolic process;GO:0010468//regulation of gene expression;GO:0019222//regulation of metabolic process;GO:0050789//regulation of biological process;GO:0065007//biological regulation;GO:0009987//cellular process
Unigene0000407	698	2228	3.1091	6.66	6.9894	22.7079	17.2331	15.9725	5.58617	18.6378	1.7383	1.65724e-06	0.00010044	yes	PREDICTED: filament-like plant protein 7 [Zea mays]	-	-	-	-
Unigene0000425	67553.3	21722	463.953	1385.64	908.373	410.824	232.226	260.749	919.324	301.266	-1.60954	4.03706e-05	0.00151519	yes	uncharacterized LOC100192691 [Zea mays]	-	-	-	-
Unigene0000443	409	135.667	3.7116	5.4276	7.7773	1.8591	2.348	1.7406	5.63883	1.98257	-1.50803	6.1569e-05	0.00213997	yes	--	-	-	-	-
Unigene0000447	205.333	54.6667	4.3394	3.1981	4.8588	0.7517	1.6663	1.034	4.1321	1.15067	-1.84441	8.15454e-06	0.000391019	yes	PREDICTED: calmodulin-binding protein 25-like [Setaria italica]	-	-	-	-
Unigene0000463	47.6667	121.667	0.4499	0.6228	0.5356	1.4906	1.267	1.4423	0.5361	1.39997	1.38482	0.00026563	0.00715444	yes	PREDICTED: ethylene-overproduction protein 1-like [Zea mays]	-	GO:0043227//membrane-bounded organelle;GO:0005622//intracellular;GO:0044424//intracellular part;GO:0043229//intracellular organelle;GO:0043231//intracellular membrane-bounded organelle;GO:0005623//cell;GO:0044464//cell part;GO:0043226//organelle	-	-
Unigene0000466	1295.67	562	9.9992	24.1881	14.1638	6.8879	6.932	7.3801	16.117	7.06667	-1.18948	0.000908255	0.018754	yes	transcription factor PosF21 [Zea mays]	-	GO:0044464//cell part;GO:0005622//intracellular;GO:0043227//membrane-bounded organelle;GO:0043231//intracellular membrane-bounded organelle;GO:0005623//cell;GO:0043226//organelle;GO:0043229//intracellular organelle;GO:0044424//intracellular part	GO:0001071//nucleic acid binding transcription factor activity;GO:0097159//organic cyclic compound binding;GO:0003677//DNA binding;GO:1901363//heterocyclic compound binding;GO:0005488//binding;GO:0003676//nucleic acid binding	GO:0010468//regulation of gene expression;GO:0065007//biological regulation;GO:0050789//regulation of biological process;GO:0019222//regulation of metabolic process;GO:0060255//regulation of macromolecule metabolic process
Unigene0000478	118.667	24.6667	0.9117	4.6698	3.9325	0.943	0.7094	0.412	3.17133	0.688133	-2.20433	0.000156077	0.00465681	yes	Uncharacterized conserved protein UCP031279 [Cynara cardunculus var. scolymus] [Cynara cardunculus]	-	GO:0043227//membrane-bounded organelle;GO:0043226//organelle;GO:0043231//intracellular membrane-bounded organelle;GO:0043229//intracellular organelle;GO:0005623//cell;GO:0044424//intracellular part;GO:0044464//cell part;GO:0005622//intracellular	-	-
Unigene0000487	178	383.667	7.3097	3.6844	3.7028	10.0373	10.7773	11.0608	4.89897	10.6251	1.11693	0.00256772	0.0415262	yes	--	-	-	-	-
Unigene0000499	178.667	385.333	1.676	2.3609	3.1782	5.8851	5.0249	5.4653	2.40503	5.45843	1.18243	0.000866931	0.0181173	yes	PREDICTED: serine/threonine-protein kinase At5g01020-like isoform X1 [Zea mays]	-	-	GO:0016740//transferase activity;GO:1901363//heterocyclic compound binding;GO:0036094//small molecule binding;GO:0097367//carbohydrate derivative binding;GO:0032550//purine ribonucleoside binding;GO:0004672//protein kinase activity;GO:0001883//purine nucleoside binding;GO:0016773//phosphotransferase activity, alcohol group as acceptor;GO:0003824//catalytic activity;GO:0097159//organic cyclic comp…	GO:0036211//protein modification process;GO:0006464//cellular protein modification process;GO:0008152//metabolic process;GO:0019538//protein metabolic process;GO:0044267//cellular protein metabolic process;GO:0044260//cellular macromolecule metabolic process;GO:0043170//macromolecule metabolic process;GO:0044237//cellular metabolic process;GO:0044238//primary metabolic process;GO:0006796//phospha…
Unigene0000506	5635.33	12195.3	43.6583	34.9184	31.1052	73.9665	80.8386	85.5698	36.5606	80.125	1.13196	7.58988e-05	0.00254991	yes	PREDICTED: leucine-rich repeat receptor-like serine/threonine-protein kinase BAM1 [Setaria italica]	-	GO:0016020//membrane;GO:0044464//cell part;GO:0044424//intracellular part;GO:0044425//membrane part;GO:0043231//intracellular membrane-bounded organelle;GO:0043227//membrane-bounded organelle;GO:0031224//intrinsic component of membrane;GO:0043229//intracellular organelle;GO:0043226//organelle;GO:0005623//cell;GO:0005622//intracellular	GO:0016773//phosphotransferase activity, alcohol group as acceptor;GO:0003824//catalytic activity;GO:0097159//organic cyclic compound binding;GO:0032550//purine ribonucleoside binding;GO:0036094//small molecule binding;GO:0016772//transferase activity, transferring phosphorus-containing groups;GO:0001883//purine nucleoside binding;GO:0032549//ribonucleoside binding;GO:0005488//binding;GO:0097367/…	GO:0071704//organic substance metabolic process;GO:0019538//protein metabolic process;GO:0036211//protein modification process;GO:0044237//cellular metabolic process;GO:0008152//metabolic process;GO:0044238//primary metabolic process;GO:0006464//cellular protein modification process;GO:0009987//cellular process;GO:0043170//macromolecule metabolic process;GO:0044267//cellular protein metabolic pro…
Unigene0000522	1258.67	359	5.8537	30.097	8.4336	4.1893	4.11	4.115	14.7948	4.1381	-1.83805	0.000277787	0.00739167	yes	E3 ubiquitin-protein ligase MBR1 [Zea mays]	-	-	GO:0043167//ion binding;GO:0043169//cation binding;GO:0005488//binding;GO:0046872//metal ion binding;GO:0046914//transition metal ion binding	-
Unigene0000532	4632.67	1307.67	20.1195	30.6709	33.7455	8.068	8.8419	7.9594	28.1786	8.28977	-1.7652	1.41947e-08	1.5708e-06	yes	PREDICTED: E3 ubiquitin-protein ligase RHA1B-like [Setaria italica]	-	GO:0043226//organelle;GO:0043229//intracellular organelle;GO:0005622//intracellular;GO:0044464//cell part;GO:0043231//intracellular membrane-bounded organelle;GO:0044424//intracellular part;GO:0043227//membrane-bounded organelle;GO:0005623//cell	GO:0046914//transition metal ion binding;GO:0005488//binding;GO:0043167//ion binding;GO:0043169//cation binding;GO:0046872//metal ion binding	-
Unigene0000567	285.333	1043	1.1754	5.5392	3.6161	14.6696	9.6909	14.2607	3.44357	12.8737	1.90245	4.40695e-05	0.0016309	yes	PREDICTED: ABC transporter G family member 16 [Zea mays]	-	GO:0043234//protein complex;GO:0032991//macromolecular complex	GO:0097159//organic cyclic compound binding;GO:0016787//hydrolase activity;GO:0097367//carbohydrate derivative binding;GO:0001883//purine nucleoside binding;GO:0015405//P-P-bond-hydrolysis-driven transmembrane transporter activity;GO:0016818//hydrolase activity, acting on acid anhydrides, in phosphorus-containing anhydrides;GO:0005488//binding;GO:0015399//primary active transmembrane transporter …	GO:0051179//localization;GO:0051234//establishment of localization
Unigene0000580	473.333	218	7.3305	4.4828	8.827	3.7156	3.116	3.1672	6.8801	3.33293	-1.04564	0.00317978	0.0486612	yes	S-adenosylmethionine-dependent methyltransferase [Zea mays]	-	GO:0044422//organelle part;GO:0043229//intracellular organelle;GO:0044434//chloroplast part;GO:0043231//intracellular membrane-bounded organelle;GO:0009507//chloroplast;GO:0044435//plastid part;GO:0009536//plastid;GO:0043226//organelle;GO:0044424//intracellular part;GO:0005737//cytoplasm;GO:0005622//intracellular;GO:0044446//intracellular organelle part;GO:0044444//cytoplasmic part;GO:0005623//ce…	GO:0016740//transferase activity;GO:0016741//transferase activity, transferring one-carbon groups;GO:0003824//catalytic activity	GO:0008152//metabolic process
Unigene0000589	166.667	17.6667	4.8725	0.6071	2.1753	0.1242	0.4924	0.2153	2.55163	0.2773	-3.2019	4.84855e-06	0.000250922	yes	--	-	-	-	-
Unigene0000595	29.3333	7.66667	0.923	0.7767	0.9594	0.342	0.0636	0.3079	0.886367	0.237833	-1.89795	0.00109052	0.0217852	yes	PREDICTED: aspartic proteinase CDR1-like [Setaria italica]	-	-	-	-
Unigene0000596	3647.33	8112	23.9175	76.2801	47.1527	127.561	96.4595	109.188	49.1168	111.069	1.17717	0.00190848	0.0332687	yes	transferase [Zea mays]	ko00073//Cutin, suberine and wax biosynthesis//Lipid metabolism//Metabolism	-	GO:0016746//transferase activity, transferring acyl groups;GO:0003824//catalytic activity;GO:0016740//transferase activity	-
Unigene0000600	2264.33	888	15.9983	19.8396	31.178	8.8716	9.7586	9.2403	22.3386	9.29017	-1.26576	0.000124651	0.00387336	yes	hypothetical protein SORBIDRAFT_02g040230 [Sorghum bicolor]	-	GO:0043226//organelle;GO:0044424//intracellular part;GO:0043227//membrane-bounded organelle;GO:0043231//intracellular membrane-bounded organelle;GO:0005622//intracellular;GO:0043229//intracellular organelle;GO:0005623//cell;GO:0044464//cell part	-	-
Unigene0000630	572	239	4.7328	4.9713	4.0122	1.7918	1.7094	2.3023	4.5721	1.9345	-1.2409	0.000120565	0.00376552	yes	PREDICTED: serine-rich adhesin for platelets-like isoform X1 [Brachypodium distachyon]	ko03018//RNA degradation//Folding, sorting and degradation//Genetic Information Processing	-	GO:0097159//organic cyclic compound binding;GO:0005488//binding;GO:0036094//small molecule binding	-
Unigene0000631	8.66667	1	0.8577	0.7811	0.6747	0.0899	0.092	0.089	0.771167	0.0903	-3.09424	0.00112458	0.022266	yes	--	-	-	-	-
Unigene0000633	18533	3388.33	162.328	127.971	185.582	25.6734	31.9602	32.9774	158.627	30.2037	-2.39284	3.18369e-15	1.19886e-12	yes	PREDICTED: probable boron transporter 2 [Setaria italica]	-	GO:0016020//membrane;GO:0031224//intrinsic component of membrane;GO:0044425//membrane part	GO:0015103//inorganic anion transmembrane transporter activity;GO:0099516//ion antiporter activity;GO:0015291//secondary active transmembrane transporter activity;GO:0005215//transporter activity;GO:0015075//ion transmembrane transporter activity;GO:0008509//anion transmembrane transporter activity;GO:0022804//active transmembrane transporter activity;GO:0015297//antiporter activity;GO:0015301//a…	GO:0006811//ion transport;GO:1902578//single-organism localization;GO:0044699//single-organism process;GO:0050896//response to stimulus;GO:0006810//transport;GO:0006820//anion transport;GO:0044765//single-organism transport;GO:0051234//establishment of localization;GO:0051179//localization;GO:0042221//response to chemical
Unigene0000639	106	221	8.2387	10.0635	12.2133	21.0186	20.2818	24.9609	10.1718	22.0871	1.11862	0.00168898	0.0302861	yes	PREDICTED: protein SCARECROW [Sesamum indicum]	-	GO:0043229//intracellular organelle;GO:0005622//intracellular;GO:0044464//cell part;GO:0005623//cell;GO:0043227//membrane-bounded organelle;GO:0044424//intracellular part;GO:0043231//intracellular membrane-bounded organelle;GO:0043226//organelle	-	GO:0019222//regulation of metabolic process;GO:0071704//organic substance metabolic process;GO:0009059//macromolecule biosynthetic process;GO:0044707//single-multicellular organism process;GO:0050789//regulation of biological process;GO:0010468//regulation of gene expression;GO:0008152//metabolic process;GO:0032501//multicellular organismal process;GO:0034645//cellular macromolecule biosynthetic …
Unigene0000648	55.3333	15.3333	1.6101	2.1866	1.9439	0.4238	0.6865	0.5246	1.91353	0.544967	-1.812	8.12456e-05	0.00269287	yes	PREDICTED: amino acid permease 3-like [Zea mays]	-	GO:0044425//membrane part;GO:0031224//intrinsic component of membrane;GO:0016020//membrane	-	-
Unigene0000657	20.6667	58.6667	0.1687	0.6698	0.3815	1.0542	1.2413	1.2213	0.406667	1.17227	1.52738	0.00235154	0.0389577	yes	OSJNBb0002N06.3 [Oryza sativa Japonica Group]	-	-	-	-
Unigene0000659	7013	2070	490.571	62.4959	85.9868	54.3324	54.6798	75.4654	213.018	61.4925	-1.79249	0.00245062	0.0401887	yes	PREDICTED: HMG-like nucleosome/chromatin assembly factor D isoform X1 [Zea mays]	-	-	-	-
Unigene0000666	32	78	0.334	0.5646	0.5648	1.3544	1.0152	1.3259	0.4878	1.23183	1.33645	0.00140083	0.0263973	yes	Os04g0389000, partial [Oryza sativa Japonica Group]	-	GO:0005622//intracellular;GO:0043227//membrane-bounded organelle;GO:0044464//cell part;GO:0043226//organelle;GO:0044424//intracellular part;GO:0005623//cell;GO:0043231//intracellular membrane-bounded organelle;GO:0043229//intracellular organelle	GO:0016772//transferase activity, transferring phosphorus-containing groups;GO:1901363//heterocyclic compound binding;GO:0097159//organic cyclic compound binding;GO:0016779//nucleotidyltransferase activity;GO:0004175//endopeptidase activity;GO:0003676//nucleic acid binding;GO:0008233//peptidase activity;GO:0070011//peptidase activity, acting on L-amino acid peptides;GO:0003824//catalytic activity…	GO:0071704//organic substance metabolic process;GO:0044237//cellular metabolic process;GO:1901360//organic cyclic compound metabolic process;GO:0006996//organelle organization;GO:0006807//nitrogen compound metabolic process;GO:0008152//metabolic process;GO:0046483//heterocycle metabolic process;GO:0006325//chromatin organization;GO:0006260//DNA replication;GO:0009058//biosynthetic process;GO:0090…
Unigene0000688	364.667	1051.33	7.196	1.3675	3.7322	10.6777	12.6927	12.8876	4.09857	12.086	1.56015	0.000880813	0.0183351	yes	PREDICTED: zinc finger protein CONSTANS-LIKE 16-like [Zea mays]	-	GO:0005623//cell;GO:0044464//cell part	GO:0043169//cation binding;GO:0046872//metal ion binding;GO:0005488//binding;GO:0046914//transition metal ion binding;GO:0043167//ion binding	-
Unigene0000694	7793	1028.67	127.031	239.001	233.4	31.2228	24.7045	26.1721	199.811	27.3665	-2.86815	4.31141e-17	2.16812e-14	yes	PRAS-rich protein [Zea mays]	-	-	-	-
Unigene0000699	27.3333	1.33333	0.7302	4.5956	2.6258	0.0984	0.1007	0.1949	2.65053	0.131333	-4.33498	1.86513e-06	0.000111007	yes	--	-	-	-	-
Unigene0000705	440.333	1005.67	4.4006	9.1035	7.2035	17.562	15.1484	15.8226	6.90253	16.1777	1.22881	0.000327656	0.00840345	yes	PREDICTED: E3 ubiquitin-protein ligase At4g11680-like [Setaria italica]	-	-	GO:0043167//ion binding;GO:0046872//metal ion binding;GO:0043169//cation binding;GO:0003824//catalytic activity;GO:0046914//transition metal ion binding;GO:0005488//binding	-
Unigene0000721	204.667	68.6667	5.3638	5.215	8.277	1.6432	2.868	2.17	6.28527	2.22707	-1.49683	0.000147202	0.00442356	yes	hypothetical protein SORBIDRAFT_03g006860 [Sorghum bicolor]	-	-	-	-
Unigene0000732	5001.67	10875	39.854	78.4217	59.3976	131.865	149.132	114.796	59.2244	131.931	1.15552	0.00028891	0.00762129	yes	PREDICTED: extensin-like [Setaria italica]	-	-	-	-
Unigene0000736	9766	3373	126.256	179.908	154.9	52.6638	64.7076	46.1163	153.688	54.4959	-1.49579	5.36232e-07	3.85457e-05	yes	PREDICTED: LOB domain-containing protein 37-like [Setaria italica]	-	-	-	-
Unigene0000803	3068	533.333	20.6452	27.0167	37.7132	5.3614	5.2565	5.0209	28.4584	5.21293	-2.44869	1.63513e-13	4.4493e-11	yes	DNA binding protein [Zea mays]	-	-	GO:0005515//protein binding;GO:0005488//binding	-
Unigene0000806	49.6667	12.3333	2.002	0.8973	0.6693	0.2596	0.1932	0.4207	1.18953	0.291167	-2.03048	0.000360852	0.00911074	yes	--	-	-	-	-
Unigene0000824	167.333	54.6667	3.1052	1.1862	3.574	0.5129	0.7956	1.4092	2.6218	0.9059	-1.53313	0.0022607	0.0378553	yes	PREDICTED: transcription factor bHLH110-like [Oryza brachyantha]	-	-	GO:0005488//binding;GO:0005515//protein binding	-
Unigene0000839	182.333	441	7.3607	2.8603	5.6651	12.4474	13.0721	14.2248	5.29537	13.2481	1.32298	0.000556208	0.0128023	yes	--	-	-	-	-
Unigene0000840	4395.67	824.333	24.2855	153.566	50.141	16.2502	13.179	12.825	75.9976	14.0847	-2.43182	3.4397e-06	0.000188354	yes	PREDICTED: ras-related protein RABA1f [Setaria italica]	-	GO:0005623//cell;GO:0044464//cell part	GO:0097159//organic cyclic compound binding;GO:0016462//pyrophosphatase activity;GO:0005488//binding;GO:0032549//ribonucleoside binding;GO:0017111//nucleoside-triphosphatase activity;GO:0032550//purine ribonucleoside binding;GO:0016818//hydrolase activity, acting on acid anhydrides, in phosphorus-containing anhydrides;GO:1901363//heterocyclic compound binding;GO:0003824//catalytic activity;GO:009…	GO:0015031//protein transport;GO:0008104//protein localization;GO:0044763//single-organism cellular process;GO:0046907//intracellular transport;GO:0033036//macromolecule localization;GO:0050789//regulation of biological process;GO:0051716//cellular response to stimulus;GO:0006810//transport;GO:0044699//single-organism process;GO:0051649//establishment of localization in cell;GO:0050896//response …
Unigene0000859	409.333	1037.33	10.3948	8.3261	10.0402	21.769	23.7229	29.5324	9.58703	25.0081	1.38324	1.00594e-05	0.000467409	yes	protein DEFECTIVE ACCUMULATION OF CYTOCHROME B6/F COMPLEX [Arabidopsis thaliana]	-	GO:0044434//chloroplast part;GO:0043231//intracellular membrane-bounded organelle;GO:0043227//membrane-bounded organelle;GO:0005623//cell;GO:0044435//plastid part;GO:0005622//intracellular;GO:0044444//cytoplasmic part;GO:0043229//intracellular organelle;GO:0043226//organelle;GO:0044424//intracellular part;GO:0044446//intracellular organelle part;GO:0044422//organelle part;GO:0005737//cytoplasm;GO…	-	GO:0006733//oxidoreduction coenzyme metabolic process;GO:0005982//starch metabolic process;GO:0006732//coenzyme metabolic process;GO:0044262//cellular carbohydrate metabolic process;GO:0044260//cellular macromolecule metabolic process;GO:0016043//cellular component organization;GO:0046483//heterocycle metabolic process;GO:0009658//chloroplast organization;GO:0044085//cellular component biogenesis…
Unigene0000907	6126	840	94.5579	310.886	398.491	45.5866	36.2394	35.6324	267.978	39.1528	-2.77493	6.48654e-10	9.76113e-08	yes	TPA: transposon protein CACTA, En/Spm sub-class [Zea mays]	-	-	-	-
Unigene0000918	21	4.33333	1.264	0.7913	1.878	0.1325	0.2033	0.5247	1.3111	0.286833	-2.19249	0.00143457	0.0268323	yes	PREDICTED: dirigent protein 21-like [Oryza brachyantha]	-	GO:0005622//intracellular;GO:0043227//membrane-bounded organelle;GO:0044464//cell part;GO:0043229//intracellular organelle;GO:0044424//intracellular part;GO:0043231//intracellular membrane-bounded organelle;GO:0043226//organelle;GO:0005623//cell	-	-
Unigene0000923	1893.33	554.333	11.3761	57.9604	26.5914	9.3771	9.9052	8.9526	31.976	9.41163	-1.76447	0.000159341	0.0047311	yes	H0403D02.10 [Oryza sativa Indica Group]	-	GO:0005622//intracellular;GO:0005623//cell;GO:0043226//organelle;GO:0044424//intracellular part;GO:0043229//intracellular organelle;GO:0044464//cell part;GO:0043231//intracellular membrane-bounded organelle;GO:0043227//membrane-bounded organelle	-	-
Unigene0000924	142.667	41	1.7889	6.839	8.0309	2.0986	1.6419	1.3449	5.55293	1.69513	-1.71185	0.00108952	0.0217726	yes	PREDICTED: protein BPS1, chloroplastic [Oryza sativa Japonica Group]	-	GO:0043231//intracellular membrane-bounded organelle;GO:0043227//membrane-bounded organelle;GO:0043229//intracellular organelle;GO:0044464//cell part;GO:0005623//cell;GO:0043226//organelle;GO:0044424//intracellular part;GO:0005622//intracellular	-	-
Unigene0000926	45.6667	135.667	1.1044	3.5998	1.7768	7.1959	6.6842	5.4859	2.16033	6.45533	1.57924	0.000548993	0.0126693	yes	--	-	-	-	-
Unigene0000931	3.66667	24	0.1424	0.2918	0.2801	1.4103	2.0613	1.3968	0.2381	1.6228	2.76885	1.35313e-05	0.000602989	yes	--	-	-	-	-
Unigene0000935	52	13	1.7018	1.5982	1.7848	0.3344	0.6842	0.298	1.69493	0.438867	-1.94937	6.67017e-05	0.00229229	yes	--	-	-	-	-
Unigene0000964	52	13.3333	3.2229	0.9856	2.6107	0.3629	0.8819	0.5841	2.27307	0.609633	-1.89863	0.000872619	0.0182074	yes	PREDICTED: THO complex subunit 6 [Zea mays]	ko03013//RNA transport//Translation//Genetic Information Processing	GO:0043229//intracellular organelle;GO:0043227//membrane-bounded organelle;GO:0043234//protein complex;GO:1990234//transferase complex;GO:0044424//intracellular part;GO:0043226//organelle;GO:0005622//intracellular;GO:0044464//cell part;GO:0032991//macromolecular complex;GO:1902494//catalytic complex;GO:0000151//ubiquitin ligase complex;GO:0043231//intracellular membrane-bounded organelle;GO:00314…	-	GO:0032502//developmental process;GO:0019222//regulation of metabolic process;GO:0010646//regulation of cell communication;GO:0070887//cellular response to chemical stimulus;GO:1901699//cellular response to nitrogen compound;GO:0014070//response to organic cyclic compound;GO:0006139//nucleobase-containing compound metabolic process;GO:0009892//negative regulation of metabolic process;GO:0040029//…
Unigene0000973	13.3333	79.3333	0.2944	0.181	0.0926	1.2495	1.0369	1.0313	0.189333	1.1059	2.54622	1.53401e-07	1.30219e-05	yes	PREDICTED: protein DETOXIFICATION 16-like [Setaria italica]	-	GO:0016020//membrane;GO:0031224//intrinsic component of membrane;GO:0044425//membrane part	GO:0015291//secondary active transmembrane transporter activity;GO:0005215//transporter activity;GO:0022857//transmembrane transporter activity;GO:0022804//active transmembrane transporter activity	GO:0051179//localization;GO:0044699//single-organism process;GO:0015893//drug transport;GO:0009987//cellular process;GO:0042493//response to drug;GO:0044763//single-organism cellular process;GO:1902578//single-organism localization;GO:0042221//response to chemical;GO:0051234//establishment of localization;GO:0006810//transport;GO:0050896//response to stimulus;GO:0044765//single-organism transport
Unigene0000981	51.3333	4.33333	2.6756	0.5623	1.6189	0.1618	0.0662	0.1922	1.61893	0.140067	-3.53086	4.19973e-07	3.12782e-05	yes	Os07g0118200 [Oryza sativa Japonica Group]	-	-	-	-
Unigene0000984	112.667	450	3.552	3.9189	2.2686	15.0603	12.8893	10.8892	3.2465	12.9463	1.99558	3.9885e-08	3.96629e-06	yes	hypothetical protein SORBIDRAFT_02g035850 [Sorghum bicolor]	-	-	-	-
Unigene0001007	17	3.33333	0.7175	0.441	1.0158	0.0451	0.2769	0.134	0.724767	0.152	-2.25345	0.00200082	0.0345297	yes	PREDICTED: probable glycerophosphoryl diester phosphodiesterase 2 [Zea mays]	-	-	-	-
Unigene0001065	35.3333	116	0.9225	1.7259	1.2936	4.6907	3.5607	4.9455	1.314	4.39897	1.7432	2.70576e-05	0.00108415	yes	PREDICTED: non-specific phospholipase C2-like [Zea mays]	ko00564//Glycerophospholipid metabolism//Lipid metabolism//Metabolism;ko00562//Inositol phosphate metabolism//Carbohydrate metabolism//Metabolism;ko00565//Ether lipid metabolism//Lipid metabolism//Metabolism	-	GO:0003824//catalytic activity;GO:0016787//hydrolase activity	-
Unigene0001066	209.667	642.667	1.1838	2.4256	2.8383	7.0853	6.2936	7.3895	2.14923	6.9228	1.68753	5.97953e-06	0.000299939	yes	phosphoesterase [Saccharum hybrid cultivar R570]	ko00564//Glycerophospholipid metabolism//Lipid metabolism//Metabolism;ko00562//Inositol phosphate metabolism//Carbohydrate metabolism//Metabolism;ko00565//Ether lipid metabolism//Lipid metabolism//Metabolism	-	GO:0003824//catalytic activity	-
Unigene0001069	116.333	3.66667	1.5409	2.2915	10.6738	0.2813	0.0959	0.1393	4.8354	0.172167	-4.81176	3.52054e-09	4.50442e-07	yes	cpm7 [Zea mays]	-	-	GO:0097159//organic cyclic compound binding;GO:1901363//heterocyclic compound binding;GO:0003676//nucleic acid binding;GO:0005488//binding	-
Unigene0001073	180.333	1053	6.0203	3.3861	5.2229	24.1579	33.7719	30.4593	4.87643	29.463	2.59501	2.10991e-13	5.5881e-11	yes	hypothetical protein SORBI_008G137000 [Sorghum bicolor]	-	-	-	-
Unigene0001115	241	89.6667	1.2212	1.7053	2.1537	0.7556	0.7506	0.4795	1.6934	0.6619	-1.35524	0.000437183	0.0106065	yes	--	-	-	-	-
Unigene0001121	309.667	118	2.9696	2.9557	4.2159	1.2068	1.3977	1.4432	3.3804	1.34923	-1.32505	0.000157702	0.0046912	yes	PREDICTED: E3 ubiquitin protein ligase RIN2-like [Zea mays]	ko04141//Protein processing in endoplasmic reticulum//Folding, sorting and degradation//Genetic Information Processing	-	-	-
Unigene0001124	8.66667	0.666667	0.722	0.6575	0.5679	0	0.0774	0.0749	0.649133	0.0507667	-3.67656	0.000455117	0.0109513	yes	--	-	-	-	-
Unigene0001126	475	41	5.7628	6.5253	8.3502	0.7377	0.5853	0.5368	6.87943	0.619933	-3.4721	1.77336e-19	1.15494e-16	yes	PREDICTED: sanguinarine reductase [Setaria italica]	-	-	-	-
Unigene0001144	863.667	377	6.5309	10.8081	7.0418	3.6103	3.6259	3.5288	8.12693	3.58833	-1.1794	0.000309282	0.00802554	yes	PREDICTED: ETHYLENE INSENSITIVE 3-like 3 protein [Setaria italica]	ko04075//Plant hormone signal transduction//Signal transduction//Environmental Information Processing	GO:0044464//cell part;GO:0005622//intracellular;GO:0044424//intracellular part;GO:0043231//intracellular membrane-bounded organelle;GO:0043227//membrane-bounded organelle;GO:0043229//intracellular organelle;GO:0005623//cell;GO:0043226//organelle	GO:0005488//binding;GO:0001071//nucleic acid binding transcription factor activity;GO:1901363//heterocyclic compound binding;GO:0003676//nucleic acid binding;GO:0097159//organic cyclic compound binding	GO:0015031//protein transport;GO:0008152//metabolic process;GO:0000160//phosphorelay signal transduction system;GO:1901701//cellular response to oxygen-containing compound;GO:0051234//establishment of localization;GO:0000302//response to reactive oxygen species;GO:0051716//cellular response to stimulus;GO:1902578//single-organism localization;GO:0071702//organic substance transport;GO:0071446//ce…
Unigene0001153	27.6667	69.3333	0.6715	1.1609	1.3205	2.2957	2.6323	3.3322	1.05097	2.7534	1.3895	0.00151466	0.0279321	yes	--	-	-	-	-
Unigene0001159	239.333	49	1.2067	3.24	2.0591	0.6516	0.3193	0.3818	2.1686	0.4509	-2.26588	1.06344e-06	6.9259e-05	yes	stachyose synthase precursor [Zea mays]	ko00052//Galactose metabolism//Carbohydrate metabolism//Metabolism	GO:0005623//cell;GO:0005737//cytoplasm;GO:0043227//membrane-bounded organelle;GO:0043226//organelle;GO:0044464//cell part;GO:0044424//intracellular part;GO:0009536//plastid;GO:0005622//intracellular;GO:0043231//intracellular membrane-bounded organelle;GO:0044444//cytoplasmic part;GO:0043229//intracellular organelle	GO:0003824//catalytic activity;GO:0008378//galactosyltransferase activity;GO:0016740//transferase activity;GO:0016757//transferase activity, transferring glycosyl groups;GO:0016758//transferase activity, transferring hexosyl groups	GO:0050896//response to stimulus;GO:0044710//single-organism metabolic process;GO:0008152//metabolic process;GO:0044281//small molecule metabolic process;GO:0044723//single-organism carbohydrate metabolic process;GO:0005996//monosaccharide metabolic process;GO:0001101//response to acid chemical;GO:0044699//single-organism process;GO:0071704//organic substance metabolic process;GO:0005975//carbohy…
Unigene0001160	567.333	159.333	6.27	6.4893	7.2868	1.6964	1.872	2.2442	6.68203	1.93753	-1.78607	5.18638e-08	5.00709e-06	yes	PREDICTED: hexose carrier protein HEX6-like [Zea mays]	-	GO:0016020//membrane;GO:0044425//membrane part;GO:0031224//intrinsic component of membrane	GO:0022857//transmembrane transporter activity;GO:0005215//transporter activity	GO:0009987//cellular process;GO:0006810//transport;GO:0051179//localization;GO:0044765//single-organism transport;GO:0051234//establishment of localization;GO:1902578//single-organism localization;GO:0044699//single-organism process;GO:0044763//single-organism cellular process
Unigene0001166	42	3.66667	0.2798	1.7485	1.2105	0.0528	0.108	0.1307	1.0796	0.0971667	-3.47389	3.76023e-06	0.000202281	yes	PREDICTED: cell number regulator 13 [Oryza sativa Japonica Group]	-	-	GO:0016772//transferase activity, transferring phosphorus-containing groups;GO:0016740//transferase activity;GO:0003824//catalytic activity	-
Unigene0001191	821	359.667	8.2906	3.8059	4.8085	2.4213	2.4986	2.5973	5.635	2.50573	-1.16918	0.00097592	0.019908	yes	Os06g0608100 [Oryza sativa Japonica Group]	-	-	-	-
Unigene0001192	5.66667	22.3333	0.2726	0.0931	0.3216	0.8997	0.9206	1.0609	0.2291	0.9604	2.06766	0.000492565	0.0116253	yes	uncharacterized protein LOC100274788 [Zea mays]	-	-	-	-
Unigene0001199	2946.33	1187	12.7518	29.2834	20.8947	8.824	8.4796	8.6031	20.9766	8.63557	-1.28042	0.00017212	0.00504186	yes	PREDICTED: protein phosphatase 2C 35-like [Zea mays]	-	GO:0005623//cell;GO:0016020//membrane;GO:0044464//cell part	GO:0043169//cation binding;GO:0016788//hydrolase activity, acting on ester bonds;GO:0016787//hydrolase activity;GO:0005488//binding;GO:0016791//phosphatase activity;GO:0042578//phosphoric ester hydrolase activity;GO:0003824//catalytic activity;GO:0043167//ion binding;GO:0004721//phosphoprotein phosphatase activity	GO:0071702//organic substance transport;GO:0071705//nitrogen compound transport;GO:0050896//response to stimulus;GO:0006810//transport;GO:0032879//regulation of localization;GO:0048827//phyllome development;GO:0032409//regulation of transporter activity;GO:0044767//single-organism developmental process;GO:0065007//biological regulation;GO:0099402//plant organ development;GO:0042886//amide transpo…
Unigene0001209	194.333	18	3.7858	5.6781	6.5514	0.4284	0.5553	0.5658	5.33843	0.5165	-3.36958	2.00003e-14	6.43369e-12	yes	BnaA05g09520D [Brassica napus]	-	-	-	-
Unigene0001224	32	3.33333	0.2167	2.0421	1.5338	0.2043	0	0.2024	1.2642	0.135567	-3.22115	0.000280962	0.00744994	yes	PREDICTED: sex determination protein tasselseed-2 [Setaria italica]	-	-	GO:0003824//catalytic activity	GO:0044710//single-organism metabolic process;GO:0044699//single-organism process;GO:0008152//metabolic process
Unigene0001243	1023.33	217	6.1509	6.3512	29.476	2.9846	4.1498	2.8954	13.9927	3.34327	-2.06534	0.000128403	0.00396513	yes	PREDICTED: transcription factor MYB59-like [Setaria italica]	-	-	GO:0005488//binding	-
Unigene0001253	470.667	172.667	6.8119	4.5322	5.1209	2.0269	2.098	2.0427	5.48833	2.05587	-1.41662	2.39877e-05	0.000978409	yes	EamA domain-containing protein [Triticum aestivum]	-	GO:0044425//membrane part;GO:0031224//intrinsic component of membrane;GO:0016020//membrane	-	-
Unigene0001258	8495.33	2841	31.139	161.636	57.8998	28.0944	26.4781	28.5467	83.5582	27.7064	-1.59256	0.000694304	0.0152434	yes	OSIGBa0138E08-OSIGBa0161L23.2 [Oryza sativa Indica Group]	-	-	GO:0016740//transferase activity;GO:0016757//transferase activity, transferring glycosyl groups;GO:0008194//UDP-glycosyltransferase activity;GO:0003824//catalytic activity	-
Unigene0001260	18634	38235.7	156.74	133.093	163.184	298.918	298.762	361.763	151.006	319.814	1.08263	0.000102953	0.00330244	yes	sucrose synthase [Sorghum bicolor]	ko00500//Starch and sucrose metabolism//Carbohydrate metabolism//Metabolism	GO:0044464//cell part;GO:0043226//organelle;GO:0044424//intracellular part;GO:0043229//intracellular organelle;GO:0043227//membrane-bounded organelle;GO:0005622//intracellular;GO:0043231//intracellular membrane-bounded organelle;GO:0005623//cell	GO:0046527//glucosyltransferase activity;GO:0003824//catalytic activity;GO:0035251//UDP-glucosyltransferase activity;GO:0016758//transferase activity, transferring hexosyl groups;GO:0016740//transferase activity;GO:0016757//transferase activity, transferring glycosyl groups;GO:0008194//UDP-glycosyltransferase activity	GO:0071704//organic substance metabolic process;GO:0009987//cellular process;GO:0008152//metabolic process;GO:0005975//carbohydrate metabolic process;GO:0044699//single-organism process;GO:0005984//disaccharide metabolic process;GO:0044710//single-organism metabolic process;GO:0044723//single-organism carbohydrate metabolic process;GO:0009311//oligosaccharide metabolic process;GO:0044262//cellula…
Unigene0001263	645.667	234.667	11.7818	9.8042	15.6074	3.6704	5.52	5.0058	12.3978	4.73207	-1.38954	4.80743e-05	0.00175298	yes	FHA domain containing protein [Zea mays]	-	GO:0005623//cell;GO:0009536//plastid;GO:0009507//chloroplast;GO:0044435//plastid part;GO:0044434//chloroplast part;GO:0005622//intracellular;GO:0044446//intracellular organelle part;GO:0043229//intracellular organelle;GO:0044422//organelle part;GO:0044464//cell part;GO:0044424//intracellular part;GO:0044444//cytoplasmic part;GO:0043226//organelle;GO:0005737//cytoplasm;GO:0043227//membrane-bounded…	-	GO:0006753//nucleoside phosphate metabolic process;GO:0022607//cellular component assembly;GO:0016043//cellular component organization;GO:0044281//small molecule metabolic process;GO:0008152//metabolic process;GO:0044707//single-multicellular organism process;GO:0090304//nucleic acid metabolic process;GO:0051186//cofactor metabolic process;GO:0009893//positive regulation of metabolic process;GO:0…
Unigene0001284	21.6667	1	0	1.8633	1.4754	0	0.1645	0	1.1129	0.0548333	-4.34313	0.00112896	0.0223304	yes	lichenase-2 precursor [Zea mays]	-	GO:0043231//intracellular membrane-bounded organelle;GO:0043226//organelle;GO:0005622//intracellular;GO:0043227//membrane-bounded organelle;GO:0044424//intracellular part;GO:0005623//cell;GO:0044464//cell part;GO:0043229//intracellular organelle	GO:0016787//hydrolase activity;GO:0003824//catalytic activity;GO:0016798//hydrolase activity, acting on glycosyl bonds;GO:0004553//hydrolase activity, hydrolyzing O-glycosyl compounds	GO:0044238//primary metabolic process;GO:0008152//metabolic process
Unigene0001312	6.66667	31	0.4798	0.4916	0.5032	2.338	2.7007	2.0168	0.491533	2.35183	2.25842	2.80247e-05	0.00111641	yes	PREDICTED: alanine and glycine-rich protein [Setaria italica]	-	-	-	-
Unigene0001361	95	205	0.8847	1.1959	1.1405	2.4336	2.0631	2.6513	1.0737	2.38267	1.14999	0.00122066	0.0237539	yes	PREDICTED: LOW QUALITY PROTEIN: solute carrier family 40 member 3, chloroplastic-like [Zea mays]	-	GO:0005737//cytoplasm;GO:0044444//cytoplasmic part;GO:0043229//intracellular organelle;GO:0044424//intracellular part;GO:0005623//cell;GO:0043231//intracellular membrane-bounded organelle;GO:0009536//plastid;GO:0044464//cell part;GO:0005622//intracellular;GO:0043226//organelle;GO:0043227//membrane-bounded organelle;GO:0044425//membrane part;GO:0031224//intrinsic component of membrane;GO:0016020//…	GO:0022891//substrate-specific transmembrane transporter activity;GO:0005215//transporter activity;GO:0022892//substrate-specific transporter activity;GO:0022890//inorganic cation transmembrane transporter activity;GO:0022857//transmembrane transporter activity;GO:0015075//ion transmembrane transporter activity;GO:0008324//cation transmembrane transporter activity;GO:0046873//metal ion transmembr…	GO:0051179//localization;GO:0051234//establishment of localization;GO:0044699//single-organism process;GO:1902578//single-organism localization;GO:0006811//ion transport;GO:0006826//iron ion transport;GO:0006810//transport;GO:0030001//metal ion transport;GO:0044765//single-organism transport;GO:0000041//transition metal ion transport;GO:0006812//cation transport
Unigene0001383	29	6	3.042	1.4384	1.8406	0.5149	0.2258	0.5829	2.107	0.4412	-2.25569	0.000178612	0.0051832	yes	hypothetical protein SORBI_002G293700 [Sorghum bicolor]	-	-	GO:0003824//catalytic activity;GO:0046872//metal ion binding;GO:0043167//ion binding;GO:0043169//cation binding;GO:0016740//transferase activity;GO:0008168//methyltransferase activity;GO:0005488//binding;GO:0016741//transferase activity, transferring one-carbon groups	GO:0032259//methylation;GO:0008152//metabolic process
Unigene0001398	87	7	1.1766	5.5155	2.1595	0.269	0.344	0.0999	2.95053	0.237633	-3.63417	5.10764e-08	4.94911e-06	yes	--	-	-	-	-
Unigene0001403	135.667	49.3333	4.2484	2.41	6.0483	1.4901	1.6939	1.7382	4.23557	1.64073	-1.36821	0.00141851	0.0266134	yes	PREDICTED: calcium uniporter protein 2, mitochondrial-like [Setaria italica]	-	-	-	-
Unigene0001421	23.3333	2	0.5012	2.3532	0.0986	0.1575	0	0.078	0.984333	0.0785	-3.64838	0.0011243	0.022266	yes	--	-	-	-	-
Unigene0001424	151.667	53	3.4619	1.1441	3.0598	0.7548	1.0596	0.9909	2.55527	0.9351	-1.45028	0.00164342	0.0296499	yes	B3 DNA binding domain containing protein [Zea mays]	-	GO:0005622//intracellular;GO:0043226//organelle;GO:0005623//cell;GO:0043227//membrane-bounded organelle;GO:0044464//cell part;GO:0044424//intracellular part;GO:0043231//intracellular membrane-bounded organelle;GO:0043229//intracellular organelle	GO:0005488//binding;GO:1901363//heterocyclic compound binding;GO:0097159//organic cyclic compound binding;GO:0003676//nucleic acid binding	GO:1901576//organic substance biosynthetic process;GO:0019222//regulation of metabolic process;GO:0044237//cellular metabolic process;GO:0060255//regulation of macromolecule metabolic process;GO:0065007//biological regulation;GO:0050789//regulation of biological process;GO:0010468//regulation of gene expression;GO:0044260//cellular macromolecule metabolic process;GO:0009059//macromolecule biosynt…
Unigene0001437	286.333	137	3.6399	3.8464	3.8663	2.0948	1.5072	1.9676	3.7842	1.85653	-1.02738	0.00252938	0.0410734	yes	PREDICTED: tRNA-dihydrouridine(20) synthase [NAD(P)+]-like [Setaria italica]	-	-	GO:1901265//nucleoside phosphate binding;GO:0000166//nucleotide binding;GO:0036094//small molecule binding;GO:0005488//binding;GO:0097159//organic cyclic compound binding;GO:0003824//catalytic activity;GO:0016491//oxidoreductase activity;GO:0016627//oxidoreductase activity, acting on the CH-CH group of donors;GO:1901363//heterocyclic compound binding	GO:0034641//cellular nitrogen compound metabolic process;GO:1901360//organic cyclic compound metabolic process;GO:0044710//single-organism metabolic process;GO:0006725//cellular aromatic compound metabolic process;GO:0043412//macromolecule modification;GO:0009987//cellular process;GO:0046483//heterocycle metabolic process;GO:0009451//RNA modification;GO:0006396//RNA processing;GO:0006399//tRNA me…
Unigene0001505	505.667	126.333	3.9886	4.6937	7.1345	1.0857	1.6045	1.488	5.27227	1.39273	-1.9205	2.05613e-07	1.67903e-05	yes	--	-	-	-	-
Unigene0001527	259.667	1.66667	9.5348	12.9266	17.5598	0.1077	0.1653	0	13.3404	0.091	-7.19572	8.62869e-31	1.80419e-27	yes	B-box zinc finger family protein [Zea mays]	-	GO:0005622//intracellular;GO:0043227//membrane-bounded organelle;GO:0044424//intracellular part;GO:0043226//organelle;GO:0043231//intracellular membrane-bounded organelle;GO:0043229//intracellular organelle;GO:0005623//cell;GO:0044464//cell part	GO:0003676//nucleic acid binding;GO:0046872//metal ion binding;GO:0043167//ion binding;GO:0046914//transition metal ion binding;GO:0097159//organic cyclic compound binding;GO:0001071//nucleic acid binding transcription factor activity;GO:0043169//cation binding;GO:1901363//heterocyclic compound binding;GO:0005488//binding	GO:0019222//regulation of metabolic process;GO:0009639//response to red or far red light;GO:0050896//response to stimulus;GO:0007154//cell communication;GO:0050793//regulation of developmental process;GO:0030522//intracellular receptor signaling pathway;GO:0023052//signaling;GO:0009628//response to abiotic stimulus;GO:0050794//regulation of cellular process;GO:0065007//biological regulation;GO:00…
Unigene0001541	18	3	0.8847	0.375	0.3119	0.1438	0.0589	0.057	0.523867	0.0865667	-2.59732	0.000616203	0.0139171	yes	PREDICTED: WAT1-related protein At1g09380-like isoform X1 [Zea mays]	-	GO:0005623//cell;GO:0016020//membrane;GO:0044464//cell part;GO:0044424//intracellular part;GO:0044425//membrane part;GO:0031224//intrinsic component of membrane;GO:0005622//intracellular;GO:0043226//organelle;GO:0043227//membrane-bounded organelle;GO:0043231//intracellular membrane-bounded organelle;GO:0043229//intracellular organelle	GO:0005215//transporter activity	GO:0044763//single-organism cellular process;GO:0044699//single-organism process;GO:0009987//cellular process
Unigene0001562	1.33333	9	0	0.1211	0.093	0.5573	0.5702	0.3864	0.0713667	0.504633	2.82191	0.00305722	0.0472306	yes	Os05g0302075 [Oryza sativa Japonica Group]	-	-	-	-
Unigene0001573	7.33333	26.6667	0.1367	0.175	0.3494	0.6444	1.0879	0.8616	0.220367	0.864633	1.97218	0.000750664	0.0162474	yes	PREDICTED: probable copper-transporting ATPase HMA5 [Setaria italica]	-	GO:0005623//cell;GO:0044424//intracellular part;GO:0016020//membrane;GO:0044425//membrane part;GO:0043229//intracellular organelle;GO:0005622//intracellular;GO:0043226//organelle;GO:0031224//intrinsic component of membrane;GO:0043227//membrane-bounded organelle;GO:0044464//cell part;GO:0043231//intracellular membrane-bounded organelle	GO:0097367//carbohydrate derivative binding;GO:0001882//nucleoside binding;GO:0016817//hydrolase activity, acting on acid anhydrides;GO:0016462//pyrophosphatase activity;GO:0046915//transition metal ion transmembrane transporter activity;GO:0022857//transmembrane transporter activity;GO:0022892//substrate-specific transporter activity;GO:0008324//cation transmembrane transporter activity;GO:00153…	GO:0098660//inorganic ion transmembrane transport;GO:0010035//response to inorganic substance;GO:0044699//single-organism process;GO:0050896//response to stimulus;GO:0006812//cation transport;GO:0098662//inorganic cation transmembrane transport;GO:0000041//transition metal ion transport;GO:0044763//single-organism cellular process;GO:0098655//cation transmembrane transport;GO:1902578//single-orga…
Unigene0001585	619.667	249.333	2.5035	5.0345	7.7237	2.0812	2.0756	2.4077	5.08723	2.18817	-1.21716	0.00230399	0.0384022	yes	PREDICTED: transcription factor PIF1-like isoform X1 [Setaria italica]	ko04075//Plant hormone signal transduction//Signal transduction//Environmental Information Processing	-	GO:0005515//protein binding;GO:0005488//binding	-
Unigene0001590	1.33333	89	0.0447	0	0.0351	1.2428	2.9525	1.4812	0.0266	1.89217	6.15247	4.66585e-17	2.3316e-14	yes	PREDICTED: transcription factor bHLH149-like [Setaria italica]	-	-	GO:0005515//protein binding;GO:0005488//binding	-
Unigene0001607	13.3333	2.33333	0.3321	0.8506	0.8272	0.2088	0.0534	0.1034	0.669967	0.121867	-2.45879	0.00242922	0.0399118	yes	--	-	-	-	-
Unigene0001634	23	0.333333	0	3.7571	0.6073	0	0	0.0601	1.4548	0.0200333	-6.18227	0.00019669	0.00557745	yes	PREDICTED: dehydration-responsive element-binding protein 1B-like [Setaria italica]	-	GO:0043227//membrane-bounded organelle;GO:0043229//intracellular organelle;GO:0044464//cell part;GO:0005622//intracellular;GO:0043231//intracellular membrane-bounded organelle;GO:0005623//cell;GO:0044424//intracellular part;GO:0043226//organelle	GO:0001071//nucleic acid binding transcription factor activity;GO:0097159//organic cyclic compound binding;GO:0005488//binding;GO:0003676//nucleic acid binding;GO:1901363//heterocyclic compound binding	GO:0065007//biological regulation;GO:0044237//cellular metabolic process;GO:0010468//regulation of gene expression;GO:0008152//metabolic process;GO:0009059//macromolecule biosynthetic process;GO:1901576//organic substance biosynthetic process;GO:0044260//cellular macromolecule metabolic process;GO:0019222//regulation of metabolic process;GO:0060255//regulation of macromolecule metabolic process;G…
Unigene0001645	4	20.6667	0.0841	0.0861	0.2645	0.9515	1.0547	0.4712	0.1449	0.8258	2.51073	0.000304544	0.00792691	yes	--	-	-	-	-
Unigene0001650	44.3333	2700	0.4697	0.5395	0.7053	18.001	43.4959	47.7555	0.5715	36.4175	5.99373	1.16925e-36	4.8896e-33	yes	carbohydrate transporter/ sugar porter [Zea mays]	-	GO:0031224//intrinsic component of membrane;GO:0044425//membrane part;GO:0016020//membrane	GO:0005215//transporter activity	GO:0044763//single-organism cellular process;GO:0044699//single-organism process;GO:0009987//cellular process
Unigene0001653	14.6667	2	0.9126	0.4675	0.678	0	0.1468	0.1421	0.686033	0.0963	-2.83267	0.0004625	0.0110753	yes	--	-	-	-	-
Unigene0001670	15.6667	0	0.7436	1.5236	0.7444	0	0	0	1.00387	0.001	-9.97135	9.47794e-08	8.47097e-06	yes	--	-	-	-	-
Unigene0001674	198.333	612	3.0064	1.6385	2.0054	5.9088	8.1573	6.8743	2.21677	6.98013	1.6548	2.66884e-06	0.00015125	yes	PREDICTED: BTB/POZ domain-containing protein At3g49900 [Zea mays]	-	-	-	-
Unigene0001692	14.6667	2.66667	1.0438	0.7129	0.3519	0.1406	0.048	0.1857	0.702867	0.124767	-2.49402	0.00160473	0.0291105	yes	--	-	-	-	-
Unigene0001708	6651.33	2226.67	28.8409	112.167	42.1343	19.9803	20.4981	20.3727	61.0473	20.2837	-1.58961	0.000201722	0.00569778	yes	ATPase, coupled to transmembrane movement of substances [Zea mays]	-	GO:0044425//membrane part;GO:0016020//membrane;GO:0031224//intrinsic component of membrane	GO:0005488//binding;GO:0097367//carbohydrate derivative binding;GO:0005215//transporter activity;GO:0015399//primary active transmembrane transporter activity;GO:0001882//nucleoside binding;GO:0097159//organic cyclic compound binding;GO:0016462//pyrophosphatase activity;GO:0001883//purine nucleoside binding;GO:0022857//transmembrane transporter activity;GO:0016787//hydrolase activity;GO:0036094//…	GO:0015849//organic acid transport;GO:0044763//single-organism cellular process;GO:1902578//single-organism localization;GO:0015711//organic anion transport;GO:0044699//single-organism process;GO:0051179//localization;GO:0051234//establishment of localization;GO:0009987//cellular process;GO:0044765//single-organism transport;GO:0015718//monocarboxylic acid transport;GO:0006820//anion transport;GO…
Unigene0001711	15	3.66667	0.9779	1.1559	1.0059	0.3547	0.2903	0.1405	1.04657	0.261833	-1.99894	0.00281969	0.044629	yes	PREDICTED: transmembrane protein 87A-like [Vitis vinifera]	-	GO:0016020//membrane;GO:0044425//membrane part;GO:0031224//intrinsic component of membrane	-	-
Unigene0001723	651.333	91.6667	2.0807	7.8419	21.6818	2.0343	1.4735	1.4621	10.5348	1.65663	-2.66884	1.68131e-05	0.000724844	yes	WRKY transcription factor [Saccharum officinarum]	-	-	GO:0003677//DNA binding;GO:1901363//heterocyclic compound binding;GO:0097159//organic cyclic compound binding;GO:0001071//nucleic acid binding transcription factor activity;GO:0003676//nucleic acid binding;GO:0005488//binding	GO:0010468//regulation of gene expression;GO:0060255//regulation of macromolecule metabolic process;GO:0065007//biological regulation;GO:0050789//regulation of biological process;GO:0019222//regulation of metabolic process
Unigene0001740	13.3333	47.3333	0.106	0.5699	0.3125	1.0492	1.2013	1.3113	0.329467	1.18727	1.84944	0.000701139	0.0153426	yes	--	-	-	-	-
Unigene0001741	70.6667	27	1.4741	0.7749	1.4799	0.4756	0.4866	0.5254	1.24297	0.495867	-1.32576	0.00269113	0.0430663	yes	PREDICTED: calponin homology domain-containing protein DDB_G0272472 [Oryza sativa Japonica Group]	-	GO:0043229//intracellular organelle;GO:0043231//intracellular membrane-bounded organelle;GO:0005622//intracellular;GO:0043227//membrane-bounded organelle;GO:0044464//cell part;GO:0043226//organelle;GO:0005623//cell;GO:0044424//intracellular part	-	-
Unigene0001751	693	1737	3.468	6.7392	6.0323	13.5328	14.0678	14.4537	5.41317	14.0181	1.37275	3.46592e-05	0.00133618	yes	PREDICTED: carboxymethylenebutenolidase homolog isoform X2 [Setaria italica]	-	GO:0043231//intracellular membrane-bounded organelle;GO:0043229//intracellular organelle;GO:0043226//organelle;GO:0005623//cell;GO:0005622//intracellular;GO:0044424//intracellular part;GO:0044464//cell part;GO:0043227//membrane-bounded organelle	GO:0003824//catalytic activity	-
Unigene0001753	474.667	1233.67	14.1652	13.9286	15.6728	36.9823	36.7068	43.6031	14.5889	39.0974	1.4222	2.44301e-06	0.000140354	yes	hypothetical protein SORBI_010G030400 [Sorghum bicolor]	-	-	-	-
Unigene0001768	2.33333	15	0.0453	0.0464	0.178	0.5977	0.5242	0.8034	0.0899	0.641767	2.83566	0.00019166	0.00547979	yes	--	-	-	-	-
Unigene0001775	222.333	36.6667	0.4504	1.8202	4.8128	0.7434	0.1207	0.4324	2.36113	0.432167	-2.44982	0.000900641	0.0186501	yes	PREDICTED: probable glucan 1,3-beta-glucosidase A [Oryza sativa Japonica Group]	-	-	-	-
Unigene0001776	936.333	376	24.3427	23.0219	16.1671	6.7628	9.6731	9.207	21.1772	8.54763	-1.30892	6.83172e-05	0.0023377	yes	protein rough sheath 2 [Zea mays]	-	GO:0043226//organelle;GO:0005622//intracellular;GO:0005623//cell;GO:0043231//intracellular membrane-bounded organelle;GO:0044464//cell part;GO:0044424//intracellular part;GO:0043228//non-membrane-bounded organelle;GO:0043227//membrane-bounded organelle;GO:0043229//intracellular organelle;GO:0005694//chromosome;GO:0043232//intracellular non-membrane-bounded organelle	GO:0097159//organic cyclic compound binding;GO:1901363//heterocyclic compound binding;GO:0046983//protein dimerization activity;GO:0001071//nucleic acid binding transcription factor activity;GO:0005488//binding;GO:0003676//nucleic acid binding;GO:0005515//protein binding	GO:0080090//regulation of primary metabolic process;GO:0044767//single-organism developmental process;GO:0043207//response to external biotic stimulus;GO:0044699//single-organism process;GO:0051707//response to other organism;GO:0009887//organ morphogenesis;GO:0019222//regulation of metabolic process;GO:0009653//anatomical structure morphogenesis;GO:0009943//adaxial/abaxial axis specification;GO:…
Unigene0001789	791.667	336.333	9.6529	10.1629	12.3472	3.9776	3.9263	6.256	10.721	4.71997	-1.18359	0.000360736	0.00911069	yes	aquaporin NIP2-1 [Zea mays]	-	GO:0031224//intrinsic component of membrane;GO:0044425//membrane part;GO:0016020//membrane	-	GO:1902578//single-organism localization;GO:0051179//localization;GO:0051234//establishment of localization;GO:0044765//single-organism transport;GO:0006810//transport;GO:0044699//single-organism process;GO:0019755//one-carbon compound transport;GO:0071702//organic substance transport
Unigene0001796	861.333	361.667	8.9086	8.8377	9.1274	4.1583	3.8954	3.5391	8.9579	3.86427	-1.21297	6.32794e-05	0.0021927	yes	bZIP transcription factor family protein [Zea mays]	ko04075//Plant hormone signal transduction//Signal transduction//Environmental Information Processing	-	GO:0003677//DNA binding;GO:0001071//nucleic acid binding transcription factor activity;GO:0097159//organic cyclic compound binding;GO:0003676//nucleic acid binding;GO:0005488//binding;GO:1901363//heterocyclic compound binding	GO:0065007//biological regulation;GO:0019222//regulation of metabolic process;GO:0010468//regulation of gene expression;GO:0060255//regulation of macromolecule metabolic process;GO:0050789//regulation of biological process
Unigene0001823	1235.33	266.667	34.4992	43.7562	69.3689	11.3644	9.8617	12.5478	49.2081	11.258	-2.12795	2.25904e-09	3.04224e-07	yes	--	-	-	-	-
Unigene0001831	55	17	1.4561	0.8137	1.0933	0.2497	0.3832	0.4328	1.12103	0.355233	-1.65799	0.000409205	0.0100598	yes	PREDICTED: protein UPSTREAM OF FLC-like [Zea mays]	-	-	-	-
Unigene0001865	1.66667	12.3333	0	0.2368	0.1212	0.5813	1.3383	0.7917	0.119333	0.903767	2.92095	0.00111818	0.0221724	yes	--	-	-	-	-
Unigene0001886	32.6667	4.66667	0.7197	1.147	0.6081	0.0754	0.2058	0.0747	0.824933	0.118633	-2.79777	5.03201e-06	0.00025895	yes	--	-	-	-	-
Unigene0001916	9.66667	46.3333	0.2781	0.1628	0.5626	2.4357	1.4186	1.3732	0.3345	1.7425	2.38108	2.20496e-05	0.000912948	yes	PREDICTED: periaxin-like [Setaria italica]	-	-	-	-
Unigene0001934	54.3333	122.667	0.6866	0.9919	0.9555	2.3741	1.8515	1.9074	0.878	2.04433	1.21934	0.00142111	0.0266403	yes	OSIGBa0101C23.8 [Oryza sativa Indica Group]	-	-	GO:0016740//transferase activity;GO:0003824//catalytic activity;GO:0016746//transferase activity, transferring acyl groups	-
Unigene0001939	1393	3074.67	22.7653	34.6609	64.4076	94.6297	102.99	92.0823	40.6113	96.5672	1.24965	0.000741572	0.01609	yes	PREDICTED: chaperone protein DnaJ [Setaria italica]	-	-	-	-
Unigene0001971	30.6667	4.33333	1.0392	0.3871	1.1642	0	0.1215	0.2647	0.8635	0.128733	-2.74581	0.000265293	0.00715024	yes	--	-	-	-	-
Unigene0001982	55.3333	15	0.9218	0.563	1.1574	0.3344	0.1882	0.2318	0.880733	0.251467	-1.80834	0.000219641	0.00612766	yes	--	-	-	-	-
Unigene0001984	1.33333	11.6667	0	0.1737	0.1334	0.7996	0.7363	1.2671	0.102367	0.934333	3.19019	0.000458244	0.0109966	yes	PREDICTED: serine carboxypeptidase-like 17 [Oryza sativa Japonica Group]	-	GO:0043229//intracellular organelle;GO:0043226//organelle;GO:0005622//intracellular;GO:0043227//membrane-bounded organelle;GO:0044464//cell part;GO:0043231//intracellular membrane-bounded organelle;GO:0044424//intracellular part;GO:0005623//cell	GO:0003824//catalytic activity;GO:0008238//exopeptidase activity;GO:0008233//peptidase activity;GO:0070011//peptidase activity, acting on L-amino acid peptides;GO:0004180//carboxypeptidase activity;GO:0016787//hydrolase activity	GO:0019538//protein metabolic process;GO:0008152//metabolic process;GO:0044238//primary metabolic process;GO:0043170//macromolecule metabolic process;GO:0071704//organic substance metabolic process
Unigene0001987	12	37.6667	0.3441	0.235	0.3609	0.9736	0.9131	1.1786	0.313333	1.02177	1.7053	0.000429837	0.0104602	yes	--	-	-	-	-
Unigene0001994	15	0	1.1883	1.0145	0.6231	0	0	0	0.941967	0.001	-9.87953	8.15551e-08	7.43968e-06	yes	--	-	-	-	-
Unigene0002001	110.333	659	1.052	0.4767	0.5623	4.1976	4.2166	4.2141	0.697	4.20943	2.5944	9.4936e-12	1.96949e-09	yes	PREDICTED: ABC transporter B family member 15-like [Pyrus x bretschneideri]	ko02010//ABC transporters//Membrane transport//Environmental Information Processing	GO:0044425//membrane part;GO:0031224//intrinsic component of membrane;GO:0016020//membrane	GO:0016818//hydrolase activity, acting on acid anhydrides, in phosphorus-containing anhydrides;GO:0022857//transmembrane transporter activity;GO:0016817//hydrolase activity, acting on acid anhydrides;GO:0015399//primary active transmembrane transporter activity;GO:1901363//heterocyclic compound binding;GO:0016462//pyrophosphatase activity;GO:0005215//transporter activity;GO:0032549//ribonucleosid…	GO:0009987//cellular process;GO:0051179//localization;GO:0044699//single-organism process;GO:0044763//single-organism cellular process;GO:0051234//establishment of localization
Unigene0002016	740.667	218.667	19.9746	5.1647	8.1186	2.3697	4.4501	3.0898	11.086	3.3032	-1.7468	0.000202173	0.00570848	yes	PREDICTED: protein GAST1-like [Setaria italica]	-	-	-	GO:0050789//regulation of biological process;GO:0009987//cellular process;GO:0050896//response to stimulus;GO:0009725//response to hormone;GO:0010476//gibberellin mediated signaling pathway;GO:0071370//cellular response to gibberellin stimulus;GO:0001101//response to acid chemical;GO:0009739//response to gibberellin;GO:0044699//single-organism process;GO:0044763//single-organism cellular process;…
Unigene0002017	572	175.333	45.4095	18.4614	24.4916	8.5755	9.9437	8.9566	29.4542	9.1586	-1.68527	1.29411e-05	0.000580925	yes	gibberellin-regulated protein 6-like [Zea mays]	-	-	-	GO:0071229//cellular response to acid chemical;GO:0009755//hormone-mediated signaling pathway;GO:0050789//regulation of biological process;GO:0001101//response to acid chemical;GO:0010476//gibberellin mediated signaling pathway;GO:0051716//cellular response to stimulus;GO:0007154//cell communication;GO:0010033//response to organic substance;GO:0050794//regulation of cellular process;GO:0032870//c…
Unigene0002037	76.3333	184.333	1.0455	0.7141	1.9334	2.9755	3.5576	3.084	1.231	3.2057	1.38081	0.00108484	0.0217009	yes	PREDICTED: DIBOA-glucoside dioxygenase BX6-like [Setaria italica]	-	-	GO:0043169//cation binding;GO:0005488//binding;GO:0016491//oxidoreductase activity;GO:0016705//oxidoreductase activity, acting on paired donors, with incorporation or reduction of molecular oxygen;GO:0043167//ion binding;GO:0003824//catalytic activity	GO:0008152//metabolic process;GO:0044699//single-organism process;GO:0044710//single-organism metabolic process
Unigene0002092	42.6667	163.333	1.9365	2.4047	2.5387	8.8546	9.116	9.263	2.2933	9.07787	1.98493	1.40752e-07	1.21427e-05	yes	putative DUF594 domain containing family protein [Zea mays]	-	-	-	-
Unigene0002100	77	228.333	1.5914	1.8877	2.3717	5.9242	5.7918	6.389	1.95027	6.035	1.62968	6.12764e-06	0.00030544	yes	PREDICTED: RING-H2 finger protein ATL44-like [Setaria italica]	-	-	GO:0005488//binding;GO:0043167//ion binding;GO:0043169//cation binding;GO:0046872//metal ion binding;GO:0046914//transition metal ion binding	-
Unigene0002101	20.3333	3.33333	0.6298	0.8065	0.7741	0.1114	0.1139	0.1471	0.7368	0.124133	-2.56938	5.07617e-05	0.00183664	yes	--	-	-	-	-
Unigene0002124	112.333	411.333	1.9357	2.3207	2.1544	7.6325	9.2397	7.2324	2.13693	8.03487	1.91073	2.11763e-08	2.24942e-06	yes	PREDICTED: annexin D3-like [Setaria italica]	-	GO:0005622//intracellular;GO:0005623//cell;GO:0044424//intracellular part;GO:0043227//membrane-bounded organelle;GO:0043226//organelle;GO:0044464//cell part;GO:0043231//intracellular membrane-bounded organelle;GO:0043229//intracellular organelle	GO:0043169//cation binding;GO:0043167//ion binding;GO:0043168//anion binding;GO:0046872//metal ion binding;GO:0008289//lipid binding;GO:0005543//phospholipid binding;GO:0005488//binding	-
Unigene0002125	867.333	346.333	9.13	29.8252	10.4529	6.2944	6.975	6.2341	16.4694	6.50117	-1.34101	0.00182273	0.0321262	yes	PREDICTED: translation initiation factor IF-2 [Oryza sativa Japonica Group]	-	-	-	-
Unigene0002126	1944.67	70.3333	5.3399	59.0823	4.2926	0.9076	0.804	0.6358	22.9049	0.782467	-4.87149	6.56099e-09	7.98321e-07	yes	helix-loop-helix DNA-binding domain containing protein [Zea mays]	-	-	GO:1901363//heterocyclic compound binding;GO:0005515//protein binding;GO:0005488//binding;GO:0097159//organic cyclic compound binding;GO:0003676//nucleic acid binding	-
Unigene0002130	163	66	13.9585	9.0403	12.9358	5.2203	4.4122	5.3951	11.9782	5.0092	-1.25776	0.000846908	0.0177659	yes	--	-	-	-	-
Unigene0002156	6470	15283.3	82.4206	162.575	148.071	353.021	305.755	301.723	131.022	320.166	1.28901	5.76901e-05	0.00203344	yes	DREPP4 protein [Zea mays]	-	GO:0016020//membrane;GO:0031224//intrinsic component of membrane;GO:0044425//membrane part;GO:0031225//anchored component of membrane	-	GO:0009987//cellular process
Unigene0002172	46.3333	0	0.6808	3.6514	1.0395	0	0	0	1.79057	0.001	-10.8062	1.95879e-11	3.83339e-09	yes	hypothetical protein SORBI_009G128200 [Sorghum bicolor]	-	-	-	-
Unigene0002176	41.6667	132.667	0.906	0.632	0.6975	2.5089	2.1391	2.6109	0.745167	2.41963	1.69915	1.05003e-05	0.000485343	yes	--	-	-	-	-
Unigene0002178	39.3333	7.33333	1.5143	2.0684	2.4263	0	0.8659	0.3143	2.003	0.3934	-2.34809	0.000805973	0.0171364	yes	--	-	-	-	-
Unigene0002182	44	14.6667	1.482	1.0788	2.0554	0.4414	0.4139	0.765	1.53873	0.5401	-1.51044	0.00232925	0.0386611	yes	--	-	-	-	-
Unigene0002183	224	70.3333	4.6291	2.2583	4.3348	1.2993	1.1344	1.2354	3.74073	1.22303	-1.61286	4.79764e-05	0.00175021	yes	peroxiredoxin [Oryza punctata]	-	GO:0044424//intracellular part;GO:0043231//intracellular membrane-bounded organelle;GO:0005622//intracellular;GO:0005737//cytoplasm;GO:0043226//organelle;GO:0043227//membrane-bounded organelle;GO:0044444//cytoplasmic part;GO:0005623//cell;GO:0009536//plastid;GO:0044464//cell part;GO:0043229//intracellular organelle	GO:0003824//catalytic activity	GO:0006996//organelle organization;GO:0061024//membrane organization;GO:0071840//cellular component organization or biogenesis;GO:0044802//single-organism membrane organization;GO:0044763//single-organism cellular process;GO:0009657//plastid organization;GO:0008152//metabolic process;GO:0044699//single-organism process;GO:0016043//cellular component organization;GO:0009668//plastid membrane organ…
Unigene0002198	2.66667	24	0	0.3423	0	1.1422	0.7656	0.9362	0.1141	0.948	3.05459	0.000266381	0.00716012	yes	--	-	-	-	-
Unigene0002207	34	2.33333	0.1174	3.4867	0.3693	0	0.2642	0	1.32447	0.0880667	-3.91067	0.00213222	0.0362618	yes	PREDICTED: peroxidase 2-like [Setaria italica]	ko00940//Phenylpropanoid biosynthesis//Biosynthesis of other secondary metabolites//Metabolism	GO:0044464//cell part;GO:0043227//membrane-bounded organelle;GO:0043226//organelle;GO:0043229//intracellular organelle;GO:0044424//intracellular part;GO:0043231//intracellular membrane-bounded organelle;GO:0005623//cell;GO:0005622//intracellular	GO:0005488//binding;GO:0003824//catalytic activity;GO:0097159//organic cyclic compound binding;GO:0043169//cation binding;GO:0016209//antioxidant activity;GO:0043167//ion binding;GO:1901363//heterocyclic compound binding;GO:0046906//tetrapyrrole binding	GO:0044710//single-organism metabolic process;GO:0044699//single-organism process;GO:0006950//response to stress;GO:0008152//metabolic process;GO:0050896//response to stimulus
Unigene0002229	224.333	89	4.6636	2.3377	3.3539	1.4294	1.6071	1.1824	3.45173	1.4063	-1.29542	0.000819221	0.0173438	yes	peroxin Pex14 [Zea mays]	-	GO:0043226//organelle;GO:0005623//cell;GO:0044439//peroxisomal part;GO:0043229//intracellular organelle;GO:0043231//intracellular membrane-bounded organelle;GO:0005622//intracellular;GO:0044464//cell part;GO:0044444//cytoplasmic part;GO:0044422//organelle part;GO:0044438//microbody part;GO:0044424//intracellular part;GO:0042579//microbody;GO:0005777//peroxisome;GO:0044446//intracellular organelle…	-	GO:0022406//membrane docking;GO:0009987//cellular process;GO:0022615//protein to membrane docking;GO:0044763//single-organism cellular process;GO:0044699//single-organism process
Unigene0002263	132.333	8.33333	2.0306	2.1698	3.5552	0.2265	0.1685	0.1224	2.5852	0.172467	-3.90589	8.06138e-15	2.83212e-12	yes	--	-	-	-	-
Unigene0002264	229	19	1.5714	5.8186	4.5271	0.25	0.2375	0.5305	3.97237	0.339333	-3.54922	1.90617e-10	3.18182e-08	yes	PREDICTED: probable F-box protein At1g60180 [Zea mays]	-	-	-	-
Unigene0002267	27.3333	0	0.4806	1.6821	0.9135	0	0	0	1.0254	0.001	-10.002	3.56392e-10	5.61848e-08	yes	PREDICTED: probable LRR receptor-like serine/threonine-protein kinase At4g08850 [Setaria italica]	-	-	GO:0003824//catalytic activity;GO:0016740//transferase activity;GO:0016772//transferase activity, transferring phosphorus-containing groups	-
Unigene0002268	782.667	260.667	7.2886	15.9565	16.7994	4.3339	5.6699	3.9757	13.3482	4.65983	-1.51829	5.85769e-05	0.00205848	yes	Avr9/Cf-9 rapidly elicited protein [Medicago truncatula]	-	GO:0044464//cell part;GO:0005623//cell;GO:0043231//intracellular membrane-bounded organelle;GO:0005622//intracellular;GO:0043229//intracellular organelle;GO:0043227//membrane-bounded organelle;GO:0043226//organelle;GO:0044424//intracellular part	-	-
Unigene0002280	47.3333	12.6667	1.5059	2.9999	1.1846	0.7101	0.2422	0.547	1.8968	0.499767	-1.92424	0.000612	0.0138412	yes	--	-	-	-	-
Unigene0002291	128	47	4.1868	2.409	3.5188	1.3252	1.1345	1.3661	3.37153	1.27527	-1.40261	0.000401221	0.00991262	yes	PREDICTED: rhodanese-like domain-containing protein 4, chloroplastic [Brachypodium distachyon]	-	GO:0044422//organelle part;GO:0031984//organelle subcompartment;GO:0043227//membrane-bounded organelle;GO:0044464//cell part;GO:0031976//plastid thylakoid;GO:0031224//intrinsic component of membrane;GO:0009579//thylakoid;GO:0005623//cell;GO:0009526//plastid envelope;GO:0044425//membrane part;GO:0005622//intracellular;GO:0005737//cytoplasm;GO:0044446//intracellular organelle part;GO:0043229//intra…	-	GO:0051704//multi-organism process;GO:0008610//lipid biosynthetic process;GO:0006082//organic acid metabolic process;GO:0071704//organic substance metabolic process;GO:0034622//cellular macromolecular complex assembly;GO:0044763//single-organism cellular process;GO:0009751//response to salicylic acid;GO:0043207//response to external biotic stimulus;GO:0043170//macromolecule metabolic process;GO:0…
Unigene0002292	36.3333	8.66667	0.4537	1.0167	1.2936	0.1605	0.3283	0.2119	0.921333	0.233567	-1.97989	0.000598493	0.0135828	yes	PREDICTED: late embryogenesis abundant protein D-34-like [Setaria italica]	-	-	-	-
Unigene0002334	2017	717	28.9176	30.7639	38.9635	14.0165	12.1091	10.4158	32.8817	12.1805	-1.43271	3.27722e-06	0.000180576	yes	PREDICTED: cyclin-P2-1-like [Setaria italica]	-	-	GO:0005515//protein binding;GO:0019899//enzyme binding;GO:0005488//binding;GO:0019900//kinase binding	GO:0051726//regulation of cell cycle;GO:0050789//regulation of biological process;GO:0065007//biological regulation;GO:0050794//regulation of cellular process
Unigene0002346	1099.33	3304.33	12.4545	10.8426	16.5449	36.9387	43.9824	44.5731	13.2807	41.8314	1.65526	7.39342e-08	6.8149e-06	yes	PREDICTED: probable flavin-containing monooxygenase 1 [Setaria italica]	-	-	GO:0004497//monooxygenase activity;GO:0016491//oxidoreductase activity;GO:0005488//binding;GO:0036094//small molecule binding;GO:0000166//nucleotide binding;GO:0097159//organic cyclic compound binding;GO:0016705//oxidoreductase activity, acting on paired donors, with incorporation or reduction of molecular oxygen;GO:1901265//nucleoside phosphate binding;GO:1901363//heterocyclic compound binding;G…	GO:0044699//single-organism process;GO:0008152//metabolic process;GO:0044710//single-organism metabolic process
Unigene0002347	647	159.333	9.3768	11.7881	28.7351	4.3798	4.795	4.2273	16.6333	4.46737	-1.89658	9.55127e-06	0.000447463	yes	PREDICTED: phytosulfokines 2-like [Setaria italica]	-	GO:0043227//membrane-bounded organelle;GO:0044464//cell part;GO:0043226//organelle;GO:0005623//cell;GO:0005622//intracellular;GO:0043229//intracellular organelle;GO:0043231//intracellular membrane-bounded organelle;GO:0044424//intracellular part	-	-
Unigene0002348	25.6667	7.33333	1.9072	1.3026	2.3128	0.5246	0.4601	0.668	1.84087	0.5509	-1.74052	0.00175289	0.0312072	yes	--	-	-	-	-
Unigene0002354	32	3.66667	0.3775	0.595	1.439	0.1095	0.056	0.1356	0.803833	0.100367	-3.00162	2.98396e-05	0.00117314	yes	PREDICTED: type IV inositol polyphosphate 5-phosphatase 11 [Setaria italica]	ko04070//Phosphatidylinositol signaling system//Signal transduction//Environmental Information Processing;ko00562//Inositol phosphate metabolism//Carbohydrate metabolism//Metabolism	GO:0043229//intracellular organelle;GO:0044464//cell part;GO:0043231//intracellular membrane-bounded organelle;GO:0043226//organelle;GO:0043227//membrane-bounded organelle;GO:0005622//intracellular;GO:0005623//cell;GO:0044424//intracellular part	GO:0016791//phosphatase activity;GO:0052743//inositol tetrakisphosphate phosphatase activity;GO:0034593//phosphatidylinositol bisphosphate phosphatase activity;GO:0016787//hydrolase activity;GO:0042578//phosphoric ester hydrolase activity;GO:0052866//phosphatidylinositol phosphate phosphatase activity;GO:0034594//phosphatidylinositol trisphosphate phosphatase activity;GO:0003824//catalytic activi…	GO:0006650//glycerophospholipid metabolic process;GO:0044255//cellular lipid metabolic process;GO:1901576//organic substance biosynthetic process;GO:0046488//phosphatidylinositol metabolic process;GO:0006629//lipid metabolic process;GO:0006644//phospholipid metabolic process;GO:0006793//phosphorus metabolic process;GO:0044699//single-organism process;GO:0009058//biosynthetic process;GO:0006796//p…
Unigene0002376	45	1.33333	0.4932	0.8758	2.4311	0	0.0952	0.0307	1.2667	0.0419667	-4.91569	3.0277e-08	3.08814e-06	yes	TPA: phosphate transport protein [Zea mays]	-	GO:0044425//membrane part;GO:0031224//intrinsic component of membrane;GO:0016020//membrane	GO:0005215//transporter activity;GO:0022857//transmembrane transporter activity;GO:0015291//secondary active transmembrane transporter activity;GO:0022804//active transmembrane transporter activity	GO:0015698//inorganic anion transport;GO:0044765//single-organism transport;GO:0044699//single-organism process;GO:0051234//establishment of localization;GO:0051179//localization;GO:0006810//transport;GO:0009987//cellular process;GO:0006811//ion transport;GO:0044763//single-organism cellular process;GO:0006820//anion transport;GO:1902578//single-organism localization
Unigene0002379	102	15	0.7664	2.2476	1.2884	0.2126	0.116	0.3088	1.43413	0.212467	-2.75487	3.34625e-07	2.55159e-05	yes	PREDICTED: 1-aminocyclopropane-1-carboxylate synthase 1 [Setaria italica]	ko00270//Cysteine and methionine metabolism//Amino acid metabolism//Metabolism	-	GO:0043167//ion binding;GO:0016846//carbon-sulfur lyase activity;GO:0003824//catalytic activity;GO:0016829//lyase activity;GO:0043168//anion binding;GO:0005488//binding	GO:0009987//cellular process;GO:0006807//nitrogen compound metabolic process;GO:0019752//carboxylic acid metabolic process;GO:0009692//ethylene metabolic process;GO:0044767//single-organism developmental process;GO:0044237//cellular metabolic process;GO:0032787//monocarboxylic acid metabolic process;GO:0043449//cellular alkene metabolic process;GO:0044699//single-organism process;GO:0044763//sing…
Unigene0002387	3669.67	1361.33	26.7393	46.4053	38.8219	14.6835	13.9485	14.0175	37.3222	14.2165	-1.39247	7.18517e-06	0.000349349	yes	ScMYB41 protein [Saccharum hybrid cultivar Co 86032]	-	GO:0005623//cell;GO:0043227//membrane-bounded organelle;GO:0043229//intracellular organelle;GO:0043226//organelle;GO:0043231//intracellular membrane-bounded organelle;GO:0044464//cell part;GO:0044424//intracellular part;GO:0005622//intracellular	GO:0043169//cation binding;GO:0003676//nucleic acid binding;GO:0005488//binding;GO:0043167//ion binding;GO:0046914//transition metal ion binding;GO:0097159//organic cyclic compound binding;GO:1901363//heterocyclic compound binding;GO:0046872//metal ion binding	-
Unigene0002392	144.667	37.6667	1.4047	3.6974	3.4338	1.1006	0.6881	0.5248	2.8453	0.771167	-1.88347	8.71684e-05	0.00286079	yes	PREDICTED: zinc finger protein CONSTANS-LIKE 3-like [Zea mays]	-	GO:0005623//cell;GO:0043227//membrane-bounded organelle;GO:0044464//cell part;GO:0043231//intracellular membrane-bounded organelle;GO:0005622//intracellular;GO:0043226//organelle;GO:0043229//intracellular organelle;GO:0044424//intracellular part	GO:0046872//metal ion binding;GO:0005488//binding;GO:0046914//transition metal ion binding;GO:0043167//ion binding;GO:0043169//cation binding	-
Unigene0002398	197.333	75.6667	4.2946	3.5747	7.7649	2.2501	2.5612	1.6157	5.2114	2.14233	-1.28249	0.00206447	0.0354052	yes	--	-	-	-	-
Unigene0002409	66	16.6667	2.1125	1.4326	1.8723	0.0561	0.8039	0.5558	1.8058	0.471933	-1.93598	0.00162038	0.0293207	yes	PREDICTED: SKP1-like protein 1B [Arachis duranensis]	ko04141//Protein processing in endoplasmic reticulum//Folding, sorting and degradation//Genetic Information Processing;ko04120//Ubiquitin mediated proteolysis//Folding, sorting and degradation//Genetic Information Processing	GO:0043227//membrane-bounded organelle;GO:0005622//intracellular;GO:0043226//organelle;GO:0044464//cell part;GO:0043228//non-membrane-bounded organelle;GO:0043229//intracellular organelle;GO:0044424//intracellular part;GO:0043232//intracellular non-membrane-bounded organelle;GO:0005623//cell;GO:0043231//intracellular membrane-bounded organelle	GO:0005488//binding	GO:0044267//cellular protein metabolic process;GO:0044238//primary metabolic process;GO:0044260//cellular macromolecule metabolic process;GO:0044248//cellular catabolic process;GO:0044257//cellular protein catabolic process;GO:0009056//catabolic process;GO:0006508//proteolysis;GO:0030163//protein catabolic process;GO:1901575//organic substance catabolic process;GO:0044265//cellular macromolecule …
Unigene0002410	28.6667	78.3333	3.0522	1.3029	2.3341	5.5971	6.8718	6.4145	2.22973	6.29447	1.49721	0.00063792	0.0142938	yes	PREDICTED: fatty acid amide hydrolase [Oryza sativa Japonica Group]	-	-	GO:0016874//ligase activity;GO:0003824//catalytic activity;GO:0016879//ligase activity, forming carbon-nitrogen bonds	-
Unigene0002429	1754.33	207	8.476	50.7091	19.0192	3.1209	2.6961	3.3535	26.0681	3.05683	-3.09218	5.77406e-09	7.05812e-07	yes	PREDICTED: mitogen-activated protein kinase kinase kinase NPK1-like [Zea mays]	-	GO:0043227//membrane-bounded organelle;GO:0043229//intracellular organelle;GO:0005623//cell;GO:0044424//intracellular part;GO:0005622//intracellular;GO:0043231//intracellular membrane-bounded organelle;GO:0044464//cell part;GO:0043226//organelle	GO:0004672//protein kinase activity;GO:0016740//transferase activity;GO:0032549//ribonucleoside binding;GO:0032550//purine ribonucleoside binding;GO:0003824//catalytic activity;GO:0016301//kinase activity;GO:0016773//phosphotransferase activity, alcohol group as acceptor;GO:1901363//heterocyclic compound binding;GO:0036094//small molecule binding;GO:0016772//transferase activity, transferring pho…	GO:0043412//macromolecule modification;GO:0071704//organic substance metabolic process;GO:0044237//cellular metabolic process;GO:0044267//cellular protein metabolic process;GO:0043170//macromolecule metabolic process;GO:0009987//cellular process;GO:0036211//protein modification process;GO:0044260//cellular macromolecule metabolic process;GO:0006464//cellular protein modification process;GO:001953…
Unigene0002432	0	141.333	0	0	0	1.983	2.5033	2.3282	0.001	2.2715	11.1494	3.36659e-31	7.43035e-28	yes	--	-	-	-	-
Unigene0002463	166.333	46.3333	3.0737	5.4852	6.3434	1.5585	0.7335	2.0375	4.96743	1.44317	-1.78326	0.000123576	0.00384447	yes	--	-	-	-	-
Unigene0002477	56.3333	12	3.9131	4.1831	5.0185	0.8825	1.2312	0.7946	4.37157	0.969433	-2.17294	2.93211e-06	0.000163833	yes	PREDICTED: probable peptide/nitrate transporter At3g43790 [Setaria italica]	-	GO:0044425//membrane part;GO:0016020//membrane;GO:0031224//intrinsic component of membrane	-	GO:0044699//single-organism process;GO:0044763//single-organism cellular process;GO:0009987//cellular process
Unigene0002495	565.333	177	3.0055	5.3512	7.3532	1.0165	2.9101	1.3165	5.23663	1.7477	-1.58318	0.000489405	0.0115647	yes	PREDICTED: subtilisin-like protease SBT3.5 [Setaria italica]	-	GO:0044424//intracellular part;GO:0043231//intracellular membrane-bounded organelle;GO:0005622//intracellular;GO:0043227//membrane-bounded organelle;GO:0043226//organelle;GO:0005623//cell;GO:0043229//intracellular organelle;GO:0044464//cell part	GO:0070011//peptidase activity, acting on L-amino acid peptides;GO:0004175//endopeptidase activity;GO:0008233//peptidase activity;GO:0003824//catalytic activity;GO:0016787//hydrolase activity	GO:0043170//macromolecule metabolic process;GO:0044238//primary metabolic process;GO:0071704//organic substance metabolic process;GO:0019538//protein metabolic process;GO:0008152//metabolic process
Unigene0002499	20.3333	4.33333	1.5457	0.7918	0.6485	0.1458	0.0994	0.385	0.995333	0.210067	-2.24433	0.00146491	0.0272394	yes	--	-	-	-	-
Unigene0002554	71	28	2.7545	3.4392	2.4036	0.8118	1.2459	1.3668	2.86577	1.1415	-1.32799	0.00188572	0.0329803	yes	PREDICTED: isoflavone 2'-hydroxylase-like [Zea mays]	-	-	GO:0046914//transition metal ion binding;GO:0043167//ion binding;GO:0003824//catalytic activity;GO:0046872//metal ion binding;GO:0046906//tetrapyrrole binding;GO:0005488//binding;GO:0043169//cation binding;GO:0016491//oxidoreductase activity;GO:1901363//heterocyclic compound binding;GO:0097159//organic cyclic compound binding	GO:0044710//single-organism metabolic process;GO:0044699//single-organism process;GO:0008152//metabolic process
Unigene0002598	15.6667	2.66667	0.5295	0.6781	1.5098	0.2497	0.1277	0.1236	0.9058	0.167	-2.43934	0.00186433	0.0326999	yes	PREDICTED: cysteine-rich receptor-like protein kinase 10 isoform X2 [Setaria italica]	-	-	GO:0016773//phosphotransferase activity, alcohol group as acceptor;GO:0032550//purine ribonucleoside binding;GO:0097159//organic cyclic compound binding;GO:0003824//catalytic activity;GO:0036094//small molecule binding;GO:0016740//transferase activity;GO:0004672//protein kinase activity;GO:0016772//transferase activity, transferring phosphorus-containing groups;GO:0001883//purine nucleoside bindi…	GO:0006793//phosphorus metabolic process;GO:0006807//nitrogen compound metabolic process;GO:0019538//protein metabolic process;GO:1901360//organic cyclic compound metabolic process;GO:0008152//metabolic process;GO:0006796//phosphate-containing compound metabolic process;GO:0034641//cellular nitrogen compound metabolic process;GO:0006259//DNA metabolic process;GO:0006139//nucleobase-containing com…
Unigene0002601	172.333	492.333	18.9786	7.0134	7.2509	24.7384	38.4565	31.7821	11.081	31.659	1.51453	0.00037784	0.0094585	yes	PREDICTED: metal transporter Nramp5-like [Setaria italica]	-	-	-	GO:0051179//localization;GO:0051234//establishment of localization
Unigene0002611	2.66667	14.3333	0.169	0.0866	0.0665	0.3985	0.8561	0.4736	0.107367	0.576067	2.42369	0.00144512	0.0269584	yes	PREDICTED: probable carboxylesterase 18 [Setaria italica]	-	GO:0043231//intracellular membrane-bounded organelle;GO:0044424//intracellular part;GO:0043226//organelle;GO:0043229//intracellular organelle;GO:0044464//cell part;GO:0043227//membrane-bounded organelle;GO:0005622//intracellular;GO:0005623//cell	GO:0003824//catalytic activity	-
Unigene0002613	50	4.33333	0.2706	3.7893	0.4258	0.1702	0.029	0.1685	1.49523	0.122567	-3.60873	0.000198021	0.00560717	yes	Os01g0176500, partial [Oryza sativa Japonica Group]	-	-	-	GO:0044237//cellular metabolic process;GO:0040029//regulation of gene expression, epigenetic;GO:0009987//cellular process;GO:0050794//regulation of cellular process;GO:0090304//nucleic acid metabolic process;GO:0046483//heterocycle metabolic process;GO:0006725//cellular aromatic compound metabolic process;GO:0008152//metabolic process;GO:0009892//negative regulation of metabolic process;GO:004317…
Unigene0002645	983	350	7.3407	40.2338	20.094	8.4922	10.1761	5.7367	22.5562	8.135	-1.47131	0.00291745	0.045676	yes	PREDICTED: double-strand break repair protein mus-23-like [Setaria italica]	-	-	-	-
Unigene0002646	83.6667	25.6667	2.2185	2.4734	2.7973	1.0461	0.5667	0.7619	2.4964	0.791567	-1.65707	0.000101755	0.00327325	yes	--	-	-	-	-
Unigene0002703	16.6667	154.667	0.4749	0.3041	0.5604	4.2552	3.7521	5.0185	0.446467	4.34193	3.28171	7.59954e-14	2.18776e-11	yes	PREDICTED: protein YLS9-like [Elaeis guineensis]	-	-	-	-
Unigene0002735	118.333	248.333	1.1261	1.4772	1.8147	3.5227	3.2464	2.9245	1.47267	3.2312	1.13364	0.00146732	0.0272715	yes	PREDICTED: UDP-glycosyltransferase 72B1-like [Setaria italica]	-	-	GO:0003824//catalytic activity;GO:0016757//transferase activity, transferring glycosyl groups;GO:0016740//transferase activity	-
Unigene0002736	11.3333	1.66667	0.268	0.8236	0.5902	0.0505	0.1034	0.1001	0.5606	0.0846667	-2.72711	0.00224532	0.0376932	yes	--	-	-	-	-
Unigene0002741	15.6667	0	0.5003	1.3099	0.6559	0	0	0	0.822033	0.001	-9.68305	1.67546e-07	1.40574e-05	yes	--	-	-	-	-
Unigene0002749	45	8.66667	3.3121	1.8271	2.7555	0.5406	0.4917	0.5354	2.63157	0.522567	-2.33223	5.04407e-06	0.000259234	yes	--	-	-	-	-
Unigene0002761	953.333	48	4.9463	28.6265	18.9987	0.8464	1.0777	0.8011	17.5238	0.9084	-4.26985	2.60473e-14	8.27837e-12	yes	PREDICTED: retrotransposon protein isoform X1 [Zea mays]	ko04141//Protein processing in endoplasmic reticulum//Folding, sorting and degradation//Genetic Information Processing	-	-	-
Unigene0002765	526.333	82.3333	5.0329	2.578	4.0794	0.5933	0.5837	0.7082	3.89677	0.6284	-2.63252	4.4862e-12	9.71256e-10	yes	PREDICTED: kinesin-like protein NACK1 [Setaria italica]	-	GO:0044464//cell part;GO:0044422//organelle part;GO:0044424//intracellular part;GO:0043228//non-membrane-bounded organelle;GO:0044430//cytoskeletal part;GO:0043234//protein complex;GO:0005622//intracellular;GO:0043226//organelle;GO:0005623//cell;GO:0044446//intracellular organelle part;GO:0015630//microtubule cytoskeleton;GO:0005875//microtubule associated complex;GO:0043229//intracellular organe…	GO:0001882//nucleoside binding;GO:0016818//hydrolase activity, acting on acid anhydrides, in phosphorus-containing anhydrides;GO:0017111//nucleoside-triphosphatase activity;GO:0005515//protein binding;GO:0016817//hydrolase activity, acting on acid anhydrides;GO:0097159//organic cyclic compound binding;GO:0097367//carbohydrate derivative binding;GO:0032549//ribonucleoside binding;GO:0003774//motor…	GO:0009987//cellular process;GO:0007017//microtubule-based process;GO:0044699//single-organism process;GO:0044763//single-organism cellular process
Unigene0002769	41	6.33333	0.5113	1.8768	2.2789	0.1205	0.37	0.2786	1.55567	0.256367	-2.60125	9.53357e-05	0.00309432	yes	--	-	-	-	-
Unigene0002776	337	153.667	2.9147	2.9454	3.3298	1.2809	1.5593	1.4909	3.0633	1.4437	-1.08532	0.00103029	0.0207929	yes	Os09g0562750 [Oryza sativa Japonica Group]	-	-	-	-
Unigene0002782	581	120.333	6.1636	5.9931	9.246	1.7876	1.421	1.452	7.13423	1.55353	-2.19921	4.63764e-10	7.14116e-08	yes	PREDICTED: mitogen-activated protein kinase kinase kinase 2-like [Phoenix dactylifera]	ko04626//Plant-pathogen interaction//Environmental adaptation//Organismal Systems	GO:0043227//membrane-bounded organelle;GO:0044464//cell part;GO:0043231//intracellular membrane-bounded organelle;GO:0005623//cell;GO:0044424//intracellular part;GO:0043229//intracellular organelle;GO:0005622//intracellular;GO:0043226//organelle	GO:0016773//phosphotransferase activity, alcohol group as acceptor;GO:0036094//small molecule binding;GO:0097159//organic cyclic compound binding;GO:0005488//binding;GO:0003824//catalytic activity;GO:0016740//transferase activity;GO:0016772//transferase activity, transferring phosphorus-containing groups;GO:0004672//protein kinase activity;GO:0016301//kinase activity;GO:1901363//heterocyclic comp…	GO:0009987//cellular process;GO:0008152//metabolic process;GO:0006793//phosphorus metabolic process;GO:0044237//cellular metabolic process;GO:0006796//phosphate-containing compound metabolic process
Unigene0002818	18	1	0.6166	1.474	1.2934	0	0.1983	0	1.128	0.0661	-4.09297	8.72222e-06	0.000414236	yes	--	-	-	-	-
Unigene0002819	3.66667	16	0.1274	0.0435	0.2338	0.5206	0.6556	0.7536	0.1349	0.643267	2.25353	0.0012342	0.0239179	yes	--	-	-	-	-
Unigene0002835	49	13	0.8156	1.0027	2.361	0.4	0.2518	0.5485	1.3931	0.4001	-1.79987	0.00139491	0.0263323	yes	hypothetical protein SORBI_003G131000 [Sorghum bicolor]	-	-	-	-
Unigene0002844	438.333	169.667	9.5826	23.8191	13.6637	6.5889	5.1205	6.6684	15.6885	6.12593	-1.3567	0.000536464	0.0124416	yes	PREDICTED: brain acid soluble protein 1 isoform X1 [Zea mays]	-	-	-	-
Unigene0002845	14900	5398.67	123.217	342.518	184.909	84.4213	81.3653	72.0336	216.881	79.2734	-1.452	6.70515e-05	0.00230232	yes	metal ion binding protein [Zea mays]	-	-	GO:0043169//cation binding;GO:0005488//binding;GO:0043167//ion binding	GO:0051179//localization;GO:0006812//cation transport;GO:0051234//establishment of localization;GO:0006811//ion transport;GO:0006810//transport;GO:0044765//single-organism transport;GO:0044699//single-organism process;GO:1902578//single-organism localization
Unigene0002855	615.667	158.667	19.9852	41.1296	38.3498	8.729	9.5566	8.3149	33.1549	8.86683	-1.90273	2.35129e-07	1.88139e-05	yes	TPA_inf: Dof-type zinc finger protein 22 [Sorghum bicolor]	-	-	GO:0097159//organic cyclic compound binding;GO:0003676//nucleic acid binding;GO:1901363//heterocyclic compound binding;GO:0005488//binding	GO:0010468//regulation of gene expression;GO:0050789//regulation of biological process;GO:0019222//regulation of metabolic process;GO:1901576//organic substance biosynthetic process;GO:0034645//cellular macromolecule biosynthetic process;GO:0044260//cellular macromolecule metabolic process;GO:0065007//biological regulation;GO:0043170//macromolecule metabolic process;GO:0071704//organic substance …
Unigene0002856	771	237.667	4.107	4.1665	5.7204	1.5682	1.6818	1.2663	4.66463	1.50543	-1.63158	6.34597e-07	4.46607e-05	yes	PREDICTED: NHL repeat-containing protein 2 [Setaria italica]	-	GO:0009532//plastid stroma;GO:0044446//intracellular organelle part;GO:0031976//plastid thylakoid;GO:0044422//organelle part;GO:0005623//cell;GO:0044464//cell part;GO:0005622//intracellular;GO:0031984//organelle subcompartment;GO:0043226//organelle;GO:0043227//membrane-bounded organelle;GO:0005737//cytoplasm;GO:0044424//intracellular part;GO:0009536//plastid;GO:0043229//intracellular organelle;GO…	GO:0003824//catalytic activity	GO:0032787//monocarboxylic acid metabolic process;GO:0043170//macromolecule metabolic process;GO:0044710//single-organism metabolic process;GO:0044260//cellular macromolecule metabolic process;GO:0071704//organic substance metabolic process;GO:0016043//cellular component organization;GO:0044264//cellular polysaccharide metabolic process;GO:0044281//small molecule metabolic process;GO:0044723//sin…
Unigene0002857	24	4	1.0418	1.1689	1.0926	0.2339	0.1436	0.1853	1.1011	0.1876	-2.55321	1.9612e-05	0.00082667	yes	--	-	-	-	-
Unigene0002859	4006.33	9912	44.6671	30.3892	34.4236	86.1038	100.733	90.1152	36.4933	92.3175	1.33897	4.37362e-06	0.000230748	yes	dynamin protein [Oryza punctata]	-	-	GO:0003824//catalytic activity;GO:0036094//small molecule binding;GO:0097159//organic cyclic compound binding;GO:0001883//purine nucleoside binding;GO:0016462//pyrophosphatase activity;GO:0017111//nucleoside-triphosphatase activity;GO:0097367//carbohydrate derivative binding;GO:0032549//ribonucleoside binding;GO:0005488//binding;GO:0016817//hydrolase activity, acting on acid anhydrides;GO:0032550…	-
Unigene0002898	785.333	1584	9.698	4.821	9.889	16.4026	18.3177	16.8443	8.136	17.1882	1.07903	0.0015433	0.0283203	yes	PREDICTED: BTB/POZ domain-containing protein At1g67900-like [Setaria italica]	-	-	-	-
Unigene0002901	10.3333	33	0.2759	0.2827	0.4069	0.9758	0.8985	1.353	0.321833	1.07577	1.74098	0.000661316	0.0146814	yes	--	-	-	-	-
Unigene0002909	282.333	127	3.1504	1.6982	2.3196	1.1919	0.8925	1.2147	2.3894	1.0997	-1.11954	0.00254839	0.0413145	yes	lycopene beta/epsilon cyclase [Medicago truncatula]	-	GO:0043229//intracellular organelle;GO:0043231//intracellular membrane-bounded organelle;GO:0043227//membrane-bounded organelle;GO:0005623//cell;GO:0009536//plastid;GO:0044464//cell part;GO:0043226//organelle;GO:0044444//cytoplasmic part;GO:0005737//cytoplasm;GO:0005622//intracellular;GO:0044424//intracellular part	GO:0016491//oxidoreductase activity;GO:0003824//catalytic activity	GO:0008610//lipid biosynthetic process;GO:0006720//isoprenoid metabolic process;GO:0044238//primary metabolic process;GO:0006629//lipid metabolic process;GO:1901576//organic substance biosynthetic process;GO:0016108//tetraterpenoid metabolic process;GO:0044711//single-organism biosynthetic process;GO:0016109//tetraterpenoid biosynthetic process;GO:0044710//single-organism metabolic process;GO:000…
Unigene0002932	2592.67	888.667	18.1002	58.2478	39.3869	12.8709	14.2699	13.4683	38.5783	13.5364	-1.51095	0.000101559	0.00326893	yes	PREDICTED: zinc finger protein AEBP2-like [Brachypodium distachyon]	-	-	-	-
Unigene0002961	28.6667	6.66667	0.6736	0.7264	1.3107	0.2006	0.2737	0.1987	0.903567	0.224333	-2.00999	0.000425652	0.010387	yes	PREDICTED: ethylene-responsive transcription factor ESR1-like [Setaria italica]	-	GO:0044464//cell part;GO:0043227//membrane-bounded organelle;GO:0044424//intracellular part;GO:0005622//intracellular;GO:0043226//organelle;GO:0043229//intracellular organelle;GO:0043231//intracellular membrane-bounded organelle;GO:0005623//cell	GO:0003676//nucleic acid binding;GO:1901363//heterocyclic compound binding;GO:0097159//organic cyclic compound binding;GO:0001071//nucleic acid binding transcription factor activity;GO:0005488//binding	GO:0019222//regulation of metabolic process;GO:0044237//cellular metabolic process;GO:0010468//regulation of gene expression;GO:0065007//biological regulation;GO:0071704//organic substance metabolic process;GO:0060255//regulation of macromolecule metabolic process;GO:0009059//macromolecule biosynthetic process;GO:0009058//biosynthetic process;GO:1901576//organic substance biosynthetic process;GO:…
Unigene0002991	83	19.6667	1.5943	0.187	0.986	0.1836	0.2701	0.2273	0.922433	0.227	-2.02275	0.00146331	0.0272161	yes	PREDICTED: phosphatidylinositol 4-phosphate 5-kinase 6-like [Setaria italica]	ko04144//Endocytosis//Transport and catabolism//Cellular Processes;ko04070//Phosphatidylinositol signaling system//Signal transduction//Environmental Information Processing;ko00562//Inositol phosphate metabolism//Carbohydrate metabolism//Metabolism	-	GO:0032550//purine ribonucleoside binding;GO:0016740//transferase activity;GO:0032549//ribonucleoside binding;GO:0001883//purine nucleoside binding;GO:0016307//phosphatidylinositol phosphate kinase activity;GO:0016773//phosphotransferase activity, alcohol group as acceptor;GO:0005488//binding;GO:1901363//heterocyclic compound binding;GO:0003824//catalytic activity;GO:0097159//organic cyclic compo…	GO:0046486//glycerolipid metabolic process;GO:0006644//phospholipid metabolic process;GO:0046488//phosphatidylinositol metabolic process;GO:0044710//single-organism metabolic process;GO:0044255//cellular lipid metabolic process;GO:0006650//glycerophospholipid metabolic process;GO:0044238//primary metabolic process;GO:0044699//single-organism process;GO:0009987//cellular process;GO:0071704//organi…
Unigene0002999	225.333	647.333	3.8159	2.8681	4.9926	10.4889	11.8787	12.8959	3.8922	11.7545	1.59456	2.51797e-06	0.000143932	yes	ribonucleoprotein [Zea mays]	-	GO:0043227//membrane-bounded organelle;GO:0030529//intracellular ribonucleoprotein complex;GO:0019012//virion;GO:0044444//cytoplasmic part;GO:0009532//plastid stroma;GO:0032991//macromolecular complex;GO:0043226//organelle;GO:0005623//cell;GO:0044422//organelle part;GO:0044424//intracellular part;GO:1990904//ribonucleoprotein complex;GO:0044464//cell part;GO:0005622//intracellular;GO:0044423//vir…	GO:0005488//binding;GO:1901363//heterocyclic compound binding;GO:0097159//organic cyclic compound binding;GO:0003676//nucleic acid binding;GO:0036094//small molecule binding	GO:0006996//organelle organization;GO:0061024//membrane organization;GO:0044699//single-organism process;GO:0008152//metabolic process;GO:0071840//cellular component organization or biogenesis;GO:0009668//plastid membrane organization;GO:0016043//cellular component organization;GO:0044281//small molecule metabolic process;GO:0044237//cellular metabolic process;GO:0022414//reproductive process;GO:…
Unigene0003002	10.3333	1	0.3091	0.3167	1.0213	0.1166	0.0597	0	0.549033	0.0587667	-3.22382	0.00274575	0.0437728	yes	--	-	-	-	-
Unigene0003004	34.3333	8.66667	1.2675	0.8885	1.0232	0.4404	0.1287	0.2492	1.05973	0.272767	-1.95796	0.00033294	0.00851424	yes	--	-	-	-	-
Unigene0003017	17.3333	2	0.4275	0.7883	0.807	0	0.1237	0.1198	0.674267	0.0811667	-3.05436	8.89045e-05	0.00290935	yes	Os08g0167400 [Oryza sativa Japonica Group]	-	-	-	-
Unigene0003038	28.3333	9.33333	0.5544	0.6454	0.7532	0.2139	0.1945	0.2589	0.651	0.222433	-1.54928	0.00231905	0.0385944	yes	PREDICTED: UDP-glycosyltransferase 73C6-like [Zea mays]	-	-	GO:0003824//catalytic activity;GO:0008194//UDP-glycosyltransferase activity;GO:0016740//transferase activity;GO:0016757//transferase activity, transferring glycosyl groups	-
Unigene0003046	668.667	168.333	9.1668	13.6479	11.0666	2.0453	4.2203	2.4853	11.2938	2.91697	-1.95299	1.58149e-07	1.33963e-05	yes	GTP binding protein [Zea mays]	-	-	-	-
Unigene0003047	160	46.6667	10.838	17.0312	13.0766	1.9923	3.8995	6.2627	13.6486	4.0515	-1.75222	0.000116046	0.00364731	yes	GTP binding protein [Zea mays]	-	-	-	-
Unigene0003052	154	24.6667	1.9655	2.3336	3.3378	0.3985	0.5495	0.3432	2.54563	0.4304	-2.56427	2.82906e-09	3.73394e-07	yes	PREDICTED: WAT1-related protein At3g30340-like isoform X1 [Oryza brachyantha]	-	GO:0043229//intracellular organelle;GO:0005623//cell;GO:0043227//membrane-bounded organelle;GO:0044424//intracellular part;GO:0044425//membrane part;GO:0005622//intracellular;GO:0016020//membrane;GO:0044464//cell part;GO:0031224//intrinsic component of membrane;GO:0043231//intracellular membrane-bounded organelle;GO:0043226//organelle	GO:0005215//transporter activity	GO:0044699//single-organism process;GO:0044763//single-organism cellular process;GO:0009987//cellular process
Unigene0003057	855.333	353	10.9945	8.5498	13.5323	4.7815	4.8371	4.6692	11.0255	4.7626	-1.21103	0.000150555	0.00451581	yes	hypothetical protein SORBI_001G214400 [Sorghum bicolor]	-	-	-	-
Unigene0003063	140.667	278.333	2.4308	1.7788	2.789	3.9645	5.273	5.2239	2.33287	4.82047	1.04707	0.00317681	0.0486252	yes	--	-	-	-	-
Unigene0003074	1625.67	644.333	27.8589	18.3427	26.5013	9.7719	10.4381	9.6326	24.2343	9.94753	-1.28464	3.53509e-05	0.001359	yes	dihydroflavonol-4-reductase [Zea mays]	-	GO:0044464//cell part;GO:0044444//cytoplasmic part;GO:0005622//intracellular;GO:0005623//cell;GO:0044424//intracellular part;GO:0005737//cytoplasm	GO:0048037//cofactor binding;GO:0005488//binding	GO:0019758//glycosinolate biosynthetic process;GO:0044699//single-organism process;GO:0006082//organic acid metabolic process;GO:0044237//cellular metabolic process;GO:0044711//single-organism biosynthetic process;GO:0044763//single-organism cellular process;GO:0019757//glycosinolate metabolic process;GO:0006790//sulfur compound metabolic process;GO:0043436//oxoacid metabolic process;GO:1901137//…
Unigene0003089	1244	89	12.2585	12.5815	13.742	0.7007	1.2491	0.9042	12.8607	0.951333	-3.75687	3.99446e-25	5.20294e-22	yes	Os02g0622500, partial [Oryza sativa Japonica Group]	-	-	GO:0097159//organic cyclic compound binding;GO:0036094//small molecule binding;GO:0005488//binding	-
Unigene0003090	18.3333	0.333333	1.3342	0.5628	1.9137	0.074	0	0	1.27023	0.0246667	-5.68639	7.74906e-07	5.25976e-05	yes	PREDICTED: RNA-binding protein 42-like [Setaria italica]	-	-	GO:0005488//binding;GO:0097159//organic cyclic compound binding;GO:0036094//small molecule binding	-
Unigene0003109	18.6667	1.66667	0.4946	1.5202	1.1672	0.1166	0.1193	0.0578	1.06067	0.0979	-3.43752	2.57977e-05	0.00104154	yes	aspartic proteinase nepenthesin-2-like precursor [Zea mays]	-	GO:0044424//intracellular part;GO:0043226//organelle;GO:0043227//membrane-bounded organelle;GO:0043231//intracellular membrane-bounded organelle;GO:0043229//intracellular organelle;GO:0044464//cell part;GO:0005623//cell;GO:0005622//intracellular	GO:0003824//catalytic activity;GO:0008233//peptidase activity;GO:0004175//endopeptidase activity;GO:0070011//peptidase activity, acting on L-amino acid peptides;GO:0016787//hydrolase activity	GO:0043170//macromolecule metabolic process;GO:0008152//metabolic process;GO:0044238//primary metabolic process;GO:0071704//organic substance metabolic process;GO:0019538//protein metabolic process
Unigene0003126	14.3333	1.66667	0.5551	0.5055	1.2614	0.1163	0.0595	0.1152	0.774	0.097	-2.99628	0.00041234	0.0101263	yes	--	-	-	-	-
Unigene0003133	23.6667	3.33333	0.2953	1.765	1.1616	0.3714	0.095	0	1.07397	0.155467	-2.78827	0.00166028	0.0298862	yes	--	-	-	-	-
Unigene0003142	1612.67	552.333	9.3846	34.7169	9.5154	6.0875	5.9522	5.9223	17.8723	5.98733	-1.57774	0.000649112	0.0144671	yes	PREDICTED: probable protein phosphatase 2C 15 [Setaria italica]	-	GO:0043227//membrane-bounded organelle;GO:0044464//cell part;GO:0043229//intracellular organelle;GO:0043226//organelle;GO:0005622//intracellular;GO:0043231//intracellular membrane-bounded organelle;GO:0005623//cell;GO:0044424//intracellular part	-	-
Unigene0003146	346	874	12.5116	16.5483	15.5701	37.116	44.1459	34.8416	14.8767	38.7012	1.37933	1.16022e-05	0.000529498	yes	PREDICTED: LOW QUALITY PROTEIN: laccase-23-like [Zea mays]	-	GO:0005623//cell;GO:0005576//extracellular region;GO:0005622//intracellular;GO:0044464//cell part;GO:0043227//membrane-bounded organelle;GO:0044424//intracellular part;GO:0043229//intracellular organelle;GO:0043226//organelle;GO:0043231//intracellular membrane-bounded organelle	GO:0043169//cation binding;GO:0016679//oxidoreductase activity, acting on diphenols and related substances as donors;GO:0046914//transition metal ion binding;GO:0016491//oxidoreductase activity;GO:0016682//oxidoreductase activity, acting on diphenols and related substances as donors, oxygen as acceptor;GO:0005488//binding;GO:0003824//catalytic activity;GO:0046872//metal ion binding;GO:0043167//io…	GO:0009987//cellular process;GO:0019748//secondary metabolic process;GO:0071704//organic substance metabolic process;GO:0044710//single-organism metabolic process;GO:0009698//phenylpropanoid metabolic process;GO:0008152//metabolic process;GO:0044699//single-organism process;GO:0044763//single-organism cellular process;GO:0006725//cellular aromatic compound metabolic process;GO:1901360//organic cy…
Unigene0003147	1043.67	2622.33	8.6937	24.228	13.7017	42.3289	36.9283	39.1175	15.5411	39.4582	1.34423	0.00027912	0.0074197	yes	PREDICTED: laccase-23-like [Setaria italica]	-	GO:0044424//intracellular part;GO:0005622//intracellular;GO:0043226//organelle;GO:0005623//cell;GO:0043231//intracellular membrane-bounded organelle;GO:0043227//membrane-bounded organelle;GO:0044464//cell part;GO:0043229//intracellular organelle;GO:0005576//extracellular region	GO:0043169//cation binding;GO:0043167//ion binding;GO:0046872//metal ion binding;GO:0016679//oxidoreductase activity, acting on diphenols and related substances as donors;GO:0016682//oxidoreductase activity, acting on diphenols and related substances as donors, oxygen as acceptor;GO:0003824//catalytic activity;GO:0046914//transition metal ion binding;GO:0016491//oxidoreductase activity;GO:0005488…	GO:1901360//organic cyclic compound metabolic process;GO:0071704//organic substance metabolic process;GO:0009808//lignin metabolic process;GO:0006725//cellular aromatic compound metabolic process;GO:0009698//phenylpropanoid metabolic process;GO:0009987//cellular process;GO:0008152//metabolic process;GO:0019748//secondary metabolic process;GO:0044710//single-organism metabolic process;GO:0044763//…
Unigene0003151	13.6667	1	1.2124	0.9033	0.13	0.052	0.1063	0	0.748567	0.0527667	-3.82643	0.000576041	0.0131672	yes	--	-	-	-	-
Unigene0003174	36.6667	11.3333	0.797	0.6578	0.7837	0.2088	0.235	0.2688	0.746167	0.237533	-1.65137	0.000522898	0.0121946	yes	Os05g0107801 [Oryza sativa Japonica Group]	-	-	-	-
Unigene0003176	0.666667	59	0	0.1267	0	2.6823	3.9375	3.7539	0.0422333	3.4579	6.35537	4.84825e-17	2.40761e-14	yes	--	-	-	-	-
Unigene0003179	5245.33	13094.3	91.8084	43.3106	56.9406	155.423	168.21	164.682	64.0199	162.772	1.34626	3.74291e-05	0.00142634	yes	protein disulfide isomerase 2 precursor [Zea mays]	ko04141//Protein processing in endoplasmic reticulum//Folding, sorting and degradation//Genetic Information Processing	GO:0044424//intracellular part;GO:0043231//intracellular membrane-bounded organelle;GO:0044464//cell part;GO:0043227//membrane-bounded organelle;GO:0044444//cytoplasmic part;GO:0044422//organelle part;GO:0005737//cytoplasm;GO:0005783//endoplasmic reticulum;GO:0005623//cell;GO:0043226//organelle;GO:0012505//endomembrane system;GO:0044432//endoplasmic reticulum part;GO:0043229//intracellular organe…	GO:0016853//isomerase activity;GO:0016860//intramolecular oxidoreductase activity;GO:0003824//catalytic activity;GO:0016864//intramolecular oxidoreductase activity, transposing S-S bonds	GO:0065007//biological regulation;GO:0065008//regulation of biological quality;GO:0042592//homeostatic process;GO:0019725//cellular homeostasis;GO:0044699//single-organism process;GO:0022414//reproductive process;GO:0006457//protein folding;GO:0032502//developmental process;GO:0000003//reproduction;GO:0044763//single-organism cellular process;GO:0003006//developmental process involved in reproduc…
Unigene0003189	3900	541.667	17.689	141.254	43.9164	7.9919	9.2577	10.5481	67.6197	9.2659	-2.86744	5.02919e-07	3.6526e-05	yes	PREDICTED: probable trehalose-phosphate phosphatase 7 [Setaria italica]	ko00500//Starch and sucrose metabolism//Carbohydrate metabolism//Metabolism	-	GO:0019203//carbohydrate phosphatase activity;GO:0003824//catalytic activity;GO:0016787//hydrolase activity;GO:0016788//hydrolase activity, acting on ester bonds;GO:0016791//phosphatase activity;GO:0042578//phosphoric ester hydrolase activity	GO:0044238//primary metabolic process;GO:0044710//single-organism metabolic process;GO:0071704//organic substance metabolic process;GO:0005975//carbohydrate metabolic process;GO:0044723//single-organism carbohydrate metabolic process;GO:0006796//phosphate-containing compound metabolic process;GO:0005984//disaccharide metabolic process;GO:0044699//single-organism process;GO:0009987//cellular proce…
Unigene0003204	1396.33	643.667	13.8975	10.3705	16.4396	5.9263	6.9532	6.7409	13.5692	6.54013	-1.05294	0.000773637	0.0166088	yes	PREDICTED: pleiotropic regulator 1-like [Setaria italica]	-	-	-	-
Unigene0003205	676.333	1407.33	6.4681	8.4783	10.942	18.7797	15.0578	22.5175	8.62947	18.785	1.12224	0.000643816	0.0143813	yes	PREDICTED: EGF domain-specific O-linked N-acetylglucosamine transferase-like isoform X2 [Phoenix dactylifera]	-	-	GO:0016740//transferase activity;GO:0003824//catalytic activity	-
Unigene0003206	63.3333	20.6667	0.8748	1.2775	1.1127	0.2809	0.3592	0.452	1.08833	0.364033	-1.57998	0.000350417	0.00889163	yes	PREDICTED: cyclin-B1-1-like isoform X1 [Setaria italica]	-	-	-	GO:0044763//single-organism cellular process;GO:0009987//cellular process;GO:0044699//single-organism process
Unigene0003209	46.3333	13.3333	2.8416	1.9918	4.4115	1.0579	0.7937	0.9779	3.08163	0.943167	-1.70811	0.000652091	0.0145188	yes	--	-	-	-	-
Unigene0003219	87.6667	1.33333	0.8601	9.5533	1.3531	0	0.0874	0.0846	3.92217	0.0573333	-6.09613	7.04795e-09	8.47193e-07	yes	BnaC09g40440D [Brassica napus]	-	-	-	-
Unigene0003222	86	17.6667	0.788	2.1461	1.6327	0.3806	0.3894	0.1975	1.52227	0.3225	-2.23885	1.24943e-05	0.000564375	yes	PREDICTED: hexose carrier protein HEX6 [Oryza sativa Japonica Group]	-	GO:0016020//membrane;GO:0031224//intrinsic component of membrane;GO:0044425//membrane part	GO:0022857//transmembrane transporter activity;GO:0005215//transporter activity	GO:0044763//single-organism cellular process;GO:0009987//cellular process;GO:0051179//localization;GO:0044699//single-organism process;GO:0051234//establishment of localization
Unigene0003224	328	104	15.6046	13.0464	23.9845	4.9055	5.2498	7.4832	17.5452	5.8795	-1.57731	3.86503e-05	0.00146629	yes	--	-	-	-	-
Unigene0003227	33.3333	10	0.8467	0.6571	0.8477	0.363	0.1485	0.2157	0.783833	0.2424	-1.69316	0.00109368	0.0218227	yes	--	-	-	-	-
Unigene0003246	90.6667	389.333	1.4413	1.1669	0.4571	3.4529	5.3721	4.0604	1.02177	4.29513	2.07164	2.03363e-06	0.000119425	yes	Transcription factor VIP1 [Triticum urartu]	-	GO:0043229//intracellular organelle;GO:0044424//intracellular part;GO:0044464//cell part;GO:0043231//intracellular membrane-bounded organelle;GO:0043226//organelle;GO:0043227//membrane-bounded organelle;GO:0005622//intracellular;GO:0005623//cell	GO:0001071//nucleic acid binding transcription factor activity;GO:0097159//organic cyclic compound binding;GO:0003676//nucleic acid binding;GO:1901363//heterocyclic compound binding;GO:0005488//binding;GO:0003677//DNA binding	GO:0019222//regulation of metabolic process;GO:0044260//cellular macromolecule metabolic process;GO:0044249//cellular biosynthetic process;GO:0034645//cellular macromolecule biosynthetic process;GO:0010468//regulation of gene expression;GO:0071704//organic substance metabolic process;GO:0009059//macromolecule biosynthetic process;GO:0009058//biosynthetic process;GO:0008152//metabolic process;GO:1…
Unigene0003269	37.3333	0.333333	0.0587	4.629	1.5694	0	0	0.0548	2.0857	0.0182667	-6.83517	3.0552e-06	0.000170019	yes	PREDICTED: U-box domain-containing protein 21-like [Setaria italica]	-	-	GO:0003824//catalytic activity;GO:0016740//transferase activity;GO:0019787//ubiquitin-like protein transferase activity	GO:0044267//cellular protein metabolic process;GO:0036211//protein modification process;GO:0032446//protein modification by small protein conjugation;GO:0071704//organic substance metabolic process;GO:0044238//primary metabolic process;GO:0019538//protein metabolic process;GO:0044237//cellular metabolic process;GO:0070647//protein modification by small protein conjugation or removal;GO:0009987//c…
Unigene0003312	48.3333	6.33333	1.6999	0.886	1.3841	0.1969	0.259	0.0836	1.32333	0.179833	-2.87944	2.84007e-07	2.22104e-05	yes	PREDICTED: ammonium transporter 1 member 2 [Setaria italica]	-	GO:0016020//membrane;GO:0044425//membrane part;GO:0031224//intrinsic component of membrane	GO:0015077//monovalent inorganic cation transmembrane transporter activity;GO:0008324//cation transmembrane transporter activity;GO:0005215//transporter activity;GO:0022890//inorganic cation transmembrane transporter activity;GO:0022857//transmembrane transporter activity;GO:0022892//substrate-specific transporter activity;GO:0022891//substrate-specific transmembrane transporter activity;GO:00150…	GO:0015672//monovalent inorganic cation transport;GO:0006811//ion transport;GO:0015696//ammonium transport;GO:0044699//single-organism process;GO:0044765//single-organism transport;GO:0006812//cation transport;GO:0051234//establishment of localization;GO:0006810//transport;GO:0051179//localization;GO:1902578//single-organism localization;GO:0071705//nitrogen compound transport
Unigene0003346	26.3333	3.33333	0.5791	2.0433	1.9738	0.1214	0	0.4808	1.53207	0.200733	-2.93213	0.000397183	0.00982815	yes	hypothetical protein SORBI_001G255700 [Sorghum bicolor]	-	-	-	-
Unigene0003352	659.667	176.333	2.1628	16.4311	3.4024	2.3081	1.6366	1.7543	7.3321	1.89967	-1.94848	0.0010678	0.0214507	yes	PREDICTED: phosphatidylinositol:ceramide inositolphosphotransferase-like isoform X2 [Musa acuminata subsp. malaccensis] [Musa acuminata]	-	-	-	-
Unigene0003359	23.3333	5.33333	1.0301	1.1471	0.7751	0.0845	0.2593	0.3347	0.9841	0.226167	-2.12142	0.000499331	0.011731	yes	hypothetical protein SORBI_003G346800 [Sorghum bicolor]	-	-	-	-
Unigene0003407	19.3333	2	0.2299	1.1778	1.5373	0	0.1109	0.2148	0.981667	0.108567	-3.17665	0.000609285	0.0138001	yes	--	-	-	-	-
Unigene0003409	672.333	240	46.3685	40.1557	45.3538	12.9917	17.8143	17.6427	43.9593	16.1496	-1.44467	6.83989e-06	0.000334233	yes	--	-	-	-	-
Unigene0003416	1054.67	463.667	3.8176	9.4389	5.7181	2.8803	2.6745	2.8946	6.32487	2.81647	-1.16715	0.00129066	0.0247644	yes	Poly (A) RNA polymerase cid14 [Gossypium arboreum]	-	-	GO:0016772//transferase activity, transferring phosphorus-containing groups;GO:0003824//catalytic activity;GO:0016740//transferase activity	-
Unigene0003450	68	161.667	0.7943	0.6344	1.0484	1.3839	2.7929	2.0245	0.8257	2.0671	1.32392	0.00121686	0.0237032	yes	PREDICTED: sugar transport protein 5-like [Setaria italica]	-	GO:0016020//membrane;GO:0044425//membrane part;GO:0031224//intrinsic component of membrane	GO:0022857//transmembrane transporter activity;GO:0005215//transporter activity	GO:0009987//cellular process;GO:0005975//carbohydrate metabolic process;GO:0044237//cellular metabolic process;GO:0044262//cellular carbohydrate metabolic process;GO:0008152//metabolic process;GO:0044710//single-organism metabolic process;GO:0044699//single-organism process;GO:0044238//primary metabolic process;GO:0044723//single-organism carbohydrate metabolic process;GO:0005984//disaccharide me…
Unigene0003471	10.6667	0.666667	0.5982	0.8427	0.7647	0	0.1443	0	0.7352	0.0481	-3.93403	0.000157426	0.0046865	yes	--	-	-	-	-
Unigene0003491	225.333	54.3333	4.688	5.9589	14.8185	3.2341	2.0942	1.3785	8.48847	2.2356	-1.92484	0.000141193	0.00429828	yes	Ras-related protein RABA1f [Zostera marina]	ko04144//Endocytosis//Transport and catabolism//Cellular Processes	-	-	GO:0051234//establishment of localization;GO:0006810//transport;GO:0051179//localization
Unigene0003493	93.3333	395	3.4892	2.2615	3.3607	11.7858	14.6007	13.6017	3.03713	13.3294	2.13383	2.55282e-09	3.39188e-07	yes	PREDICTED: probable galactinol--sucrose galactosyltransferase 6 [Setaria italica]	ko00052//Galactose metabolism//Carbohydrate metabolism//Metabolism	-	GO:0003824//catalytic activity;GO:0008378//galactosyltransferase activity;GO:0016740//transferase activity;GO:0016758//transferase activity, transferring hexosyl groups;GO:0016757//transferase activity, transferring glycosyl groups	GO:0044238//primary metabolic process;GO:0008152//metabolic process
Unigene0003519	18.3333	1.66667	1.3037	1.4098	1.0255	0.1366	0.0699	0.1353	1.24633	0.113933	-3.45143	3.7521e-06	0.00020198	yes	PREDICTED: copper transport protein CCH [Setaria italica]	-	-	GO:0005488//binding;GO:0043167//ion binding;GO:0043169//cation binding	GO:0044699//single-organism process;GO:0051179//localization;GO:0006811//ion transport;GO:0006812//cation transport;GO:0051234//establishment of localization;GO:0006810//transport;GO:0044765//single-organism transport;GO:1902578//single-organism localization
Unigene0003527	5	28.6667	0.2284	0.1755	0.3593	1.4	1.5425	1.7065	0.2544	1.54967	2.60679	5.06029e-06	0.000259732	yes	--	-	-	-	-
Unigene0003538	207.667	28.6667	0.3325	5.226	0.8172	0.5193	0.2306	0.097	2.12523	0.2823	-2.91232	0.000571081	0.0130689	yes	ubiquitin-protein ligase [Zea mays]	-	-	GO:0019787//ubiquitin-like protein transferase activity;GO:0016740//transferase activity;GO:0003824//catalytic activity	GO:0070647//protein modification by small protein conjugation or removal;GO:0044238//primary metabolic process;GO:0071704//organic substance metabolic process;GO:0044260//cellular macromolecule metabolic process;GO:0044267//cellular protein metabolic process;GO:0019538//protein metabolic process;GO:0008152//metabolic process;GO:0036211//protein modification process;GO:0006464//cellular protein mo…
Unigene0003547	2179.67	5886.67	16.3088	24.6759	27.8449	62.8458	72.5089	58.7681	22.9432	64.7076	1.49587	1.37701e-06	8.60146e-05	yes	PREDICTED: NAC domain-containing protein 43-like, partial [Setaria italica]	-	GO:0044424//intracellular part;GO:0043226//organelle;GO:0043229//intracellular organelle;GO:0043231//intracellular membrane-bounded organelle;GO:0005623//cell;GO:0005622//intracellular;GO:0044464//cell part;GO:0043227//membrane-bounded organelle	GO:1901363//heterocyclic compound binding;GO:0097159//organic cyclic compound binding;GO:0005488//binding;GO:0003676//nucleic acid binding	GO:0043170//macromolecule metabolic process;GO:0060255//regulation of macromolecule metabolic process;GO:0034645//cellular macromolecule biosynthetic process;GO:0044237//cellular metabolic process;GO:0050789//regulation of biological process;GO:0009058//biosynthetic process;GO:0019222//regulation of metabolic process;GO:0009059//macromolecule biosynthetic process;GO:0008152//metabolic process;GO:…
Unigene0003566	2346.33	5990.33	45.6663	10.6749	15.0559	50.6773	67.7509	63.618	23.799	60.6821	1.35037	0.00283455	0.0447816	yes	PREDICTED: piriformospora indica-insensitive protein 2 isoform X1 [Oryza sativa Japonica Group]	-	GO:0044424//intracellular part;GO:0005622//intracellular;GO:0043229//intracellular organelle;GO:0043227//membrane-bounded organelle;GO:0043231//intracellular membrane-bounded organelle;GO:0043226//organelle;GO:0044464//cell part;GO:0005623//cell	-	-
Unigene0003576	5	26	0.1988	0.2037	0.2737	1.7345	1.1511	0.7893	0.2254	1.22497	2.44218	5.32148e-05	0.00189945	yes	ORF64a [Pinus koraiensis]	ko00195//Photosynthesis//Energy metabolism//Metabolism	GO:0043227//membrane-bounded organelle;GO:0044424//intracellular part;GO:0009536//plastid;GO:0043226//organelle;GO:0044444//cytoplasmic part;GO:0044464//cell part;GO:0005737//cytoplasm;GO:0043231//intracellular membrane-bounded organelle;GO:0005622//intracellular;GO:0043229//intracellular organelle;GO:0005623//cell	-	-
Unigene0003580	5610.33	1842.33	165.614	56.6301	67.6957	25.6962	24.4604	45.0229	96.6465	31.7265	-1.60703	0.000126318	0.00391179	yes	PREDICTED: TATA-binding protein-associated factor 2N [Oryza brachyantha]	-	-	GO:0043167//ion binding;GO:0046872//metal ion binding;GO:0046914//transition metal ion binding;GO:0043169//cation binding;GO:0005488//binding	-
Unigene0003581	687.333	213.667	110.015	33.3758	48.4481	18.8645	15.0011	26.0831	63.9463	19.9829	-1.67809	0.000143547	0.00434827	yes	--	-	-	-	-
Unigene0003638	1514.33	5697.67	64.82	169.356	114.054	465.144	412.322	458.526	116.077	445.33	1.9398	6.1751e-08	5.85492e-06	yes	--	-	-	-	-
Unigene0003639	15.3333	0	0.3036	0.3888	2.2089	0	0	0	0.9671	0.001	-9.91752	2.49996e-05	0.00101292	yes	PREDICTED: probable inorganic phosphate transporter 1-5 [Setaria italica]	-	GO:0044425//membrane part;GO:0031224//intrinsic component of membrane;GO:0016020//membrane	GO:0005215//transporter activity;GO:0022804//active transmembrane transporter activity;GO:0022857//transmembrane transporter activity;GO:0015291//secondary active transmembrane transporter activity	GO:0006820//anion transport;GO:1902578//single-organism localization;GO:0044699//single-organism process;GO:0044763//single-organism cellular process;GO:0051234//establishment of localization;GO:0051179//localization;GO:0009987//cellular process;GO:0006811//ion transport;GO:0044765//single-organism transport;GO:0015698//inorganic anion transport;GO:0006810//transport
Unigene0003651	0.666667	9.66667	0.162	0	0	0.3819	0.6252	1.2104	0.054	0.739167	3.77487	0.000881458	0.0183437	yes	--	-	-	-	-
Unigene0003659	12.6667	0	0.2072	0.9907	1.141	0	0	0	0.779633	0.001	-9.60665	1.252e-05	0.000564893	yes	--	-	-	-	-
Unigene0003671	26	5	0.829	0.5811	1.5787	0.1646	0.1684	0.2853	0.996267	0.2061	-2.27319	0.000384102	0.00958205	yes	Cytoplasmic tRNA 2-thiolation protein 1 [Theobroma cacao]	-	-	-	-
Unigene0003678	48.6667	17	0.5324	0.5775	0.936	0.2363	0.2417	0.2779	0.681967	0.251967	-1.43647	0.00190964	0.0332799	yes	--	-	-	-	-
Unigene0003685	31.3333	3	2.0754	3.1134	1.4576	0.2796	0	0.3462	2.21547	0.2086	-3.4088	1.05553e-06	6.88e-05	yes	hypothetical protein SETIT_007639mg [Setaria italica]	-	-	-	-
Unigene0003690	616.333	1872.33	14.2686	9.6659	12.0537	29.3219	44.3587	38.7607	11.9961	37.4804	1.64358	3.34425e-07	2.55159e-05	yes	PREDICTED: probable carboxylesterase 15 [Setaria italica]	-	-	GO:0003824//catalytic activity	-
Unigene0003711	564	1253.33	2.124	5.3033	5.702	10.5183	10.4629	9.6545	4.37643	10.2119	1.22242	0.00112278	0.0222442	yes	--	-	-	-	-
Unigene0003718	107	28	2.7155	0.7603	1.539	0.334	0.5696	0.4411	1.6716	0.448233	-1.89891	0.000199592	0.00564565	yes	PREDICTED: anthocyanidin reductase-like [Setaria italica]	ko00941//Flavonoid biosynthesis//Biosynthesis of other secondary metabolites//Metabolism	-	GO:0048037//cofactor binding;GO:0005488//binding;GO:0003824//catalytic activity	GO:0044710//single-organism metabolic process;GO:0008152//metabolic process;GO:0044699//single-organism process
Unigene0003733	9	50.6667	0.4917	0.2239	0.0215	1.4942	1.3706	1.0716	0.2457	1.31213	2.41694	0.000191847	0.00548316	yes	unknown [Zea mays]	-	-	-	-
Unigene0003735	13	2	0.2948	1.3589	0.9854	0.2085	0.0711	0.1377	0.8797	0.1391	-2.66089	0.00279744	0.0443211	yes	--	-	-	-	-
Unigene0003751	3464	1242.33	25.1634	31.6352	36.2026	11.6897	12.9647	10.064	31.0004	11.5728	-1.42155	2.45171e-06	0.000140578	yes	PREDICTED: probable metal-nicotianamine transporter YSL16 isoform X1 [Setaria italica]	-	GO:0043229//intracellular organelle;GO:0043227//membrane-bounded organelle;GO:0005623//cell;GO:0043226//organelle;GO:0005622//intracellular;GO:0043231//intracellular membrane-bounded organelle;GO:0016020//membrane;GO:0031224//intrinsic component of membrane;GO:0044424//intracellular part;GO:0044464//cell part;GO:0044425//membrane part	-	GO:0044765//single-organism transport;GO:0044763//single-organism cellular process;GO:1902578//single-organism localization;GO:0042592//homeostatic process;GO:0006810//transport;GO:0065008//regulation of biological quality;GO:0098771//inorganic ion homeostasis;GO:0048878//chemical homeostasis;GO:0055076//transition metal ion homeostasis;GO:0051234//establishment of localization;GO:0065007//biolog…
Unigene0003755	79.3333	22.6667	0.4643	1.0928	1.1451	0.213	0.3391	0.2579	0.900733	0.27	-1.73814	0.000325088	0.00835107	yes	--	-	-	-	-
Unigene0003770	38	13.3333	1.7677	1.3582	1.1692	0.341	0.7365	0.4503	1.4317	0.509267	-1.49124	0.00314129	0.0482208	yes	PREDICTED: ankyrin repeat-containing protein At5g02620-like [Zea mays]	-	-	-	-
Unigene0003774	13592.3	797.667	208.56	240.408	306.556	13.4467	17.5816	15.3213	251.841	15.4499	-4.02685	1.42862e-34	3.78369e-31	yes	PREDICTED: B-box zinc finger protein 25-like [Setaria italica]	-	GO:0043229//intracellular organelle;GO:0043227//membrane-bounded organelle;GO:0005623//cell;GO:0043231//intracellular membrane-bounded organelle;GO:0044424//intracellular part;GO:0044464//cell part;GO:0005622//intracellular;GO:0043226//organelle	GO:0005488//binding;GO:0043169//cation binding;GO:0043167//ion binding;GO:0046872//metal ion binding;GO:0046914//transition metal ion binding	-
Unigene0003795	65.3333	1.33333	0	2.7454	9.0585	0.2732	0	0	3.93463	0.0910667	-5.43316	0.000156895	0.00467487	yes	PREDICTED: transcription initiation factor TFIID subunit 11 [Camelina sativa]	-	-	-	-
Unigene0003811	227.667	86.3333	6.2352	1.8964	4.1076	1.2863	1.7109	1.7836	4.07973	1.5936	-1.35619	0.00231872	0.0385944	yes	PREDICTED: nudix hydrolase 16, mitochondrial-like [Zea mays]	-	GO:0044424//intracellular part;GO:0005622//intracellular;GO:0043231//intracellular membrane-bounded organelle;GO:0044464//cell part;GO:0043226//organelle;GO:0043227//membrane-bounded organelle;GO:0043229//intracellular organelle;GO:0005623//cell	GO:0003824//catalytic activity	-
Unigene0003814	8	0.333333	0.5533	0.0709	0.1632	0	0	0.0323	0.262467	0.0107667	-4.60749	0.0024903	0.0406298	yes	--	-	-	-	-
Unigene0003817	10.3333	0.666667	0.2809	0.9352	0.7733	0	0.1355	0	0.663133	0.0451667	-3.87597	0.000658102	0.0146223	yes	--	-	-	-	-
Unigene0003858	1.33333	12	0.0766	0.1569	0.0602	0.6501	1.2563	0.7154	0.0979	0.873933	3.15814	0.000340608	0.00867127	yes	--	-	-	-	-
Unigene0003872	12	0.666667	0.6285	0.9301	0.769	0.0659	0	0.0652	0.775867	0.0437	-4.1501	2.61075e-05	0.00105245	yes	TNP2-like protein [Sorghum bicolor]	-	-	-	-
Unigene0003874	5921	2716.67	52.1392	93.2109	63.8121	36.3612	33.4747	27.6876	69.7207	32.5078	-1.1008	0.000446871	0.0107823	yes	PREDICTED: protein TIFY 6A-like [Setaria italica]	ko04075//Plant hormone signal transduction//Signal transduction//Environmental Information Processing	-	-	-
Unigene0003875	24.6667	4.33333	1.0623	0.8904	1.2914	0	0.1398	0.451	1.08137	0.196933	-2.45708	0.000664954	0.0147498	yes	hypothetical protein SETIT_003568mg [Setaria italica]	-	-	-	-
Unigene0003886	2160.67	7065.33	27.3413	21.0596	23.1196	77.896	82.5166	79.0428	23.8402	79.8185	1.74333	1.15659e-09	1.67695e-07	yes	PREDICTED: LOC100281288 isoform X1 [Zea mays]	-	-	-	-
Unigene0003890	25	4.66667	0.8059	1.7263	2.3628	0.4837	0.2828	0.2053	1.63167	0.323933	-2.33258	0.000383493	0.00957288	yes	--	-	-	-	-
Unigene0003891	142	37	1.573	2.9958	3.2202	0.7037	0.5254	0.8853	2.59633	0.7048	-1.88119	1.65747e-05	0.000715728	yes	unknown [Zea mays]	-	-	-	-
Unigene0003893	41.6667	144.333	1.7543	0.629	1.012	3.695	4.1473	4.1512	1.13177	3.99783	1.82064	2.90411e-05	0.00115085	yes	Os02g0190101 [Oryza sativa Japonica Group]	ko02010//ABC transporters//Membrane transport//Environmental Information Processing	GO:0044425//membrane part;GO:0016020//membrane;GO:0031224//intrinsic component of membrane	GO:0036094//small molecule binding;GO:0005215//transporter activity;GO:0001883//purine nucleoside binding;GO:0016462//pyrophosphatase activity;GO:0016787//hydrolase activity;GO:0005488//binding;GO:1901363//heterocyclic compound binding;GO:0097367//carbohydrate derivative binding;GO:0022804//active transmembrane transporter activity;GO:0001882//nucleoside binding;GO:0015405//P-P-bond-hydrolysis-dr…	GO:0009987//cellular process;GO:0044763//single-organism cellular process;GO:0044699//single-organism process;GO:0051234//establishment of localization;GO:0051179//localization
Unigene0003896	1396	7221	23.6288	58.2126	17.7159	151.143	206.336	148.087	33.1858	168.522	2.3443	2.29739e-08	2.41774e-06	yes	PREDICTED: cortical cell-delineating protein-like [Setaria italica]	-	-	-	-
Unigene0003904	3835	69	11.4655	76.2183	21.4483	0.9274	0.5029	0.496	36.3774	0.6421	-5.8241	1.63189e-18	9.5812e-16	yes	peptidylprolyl isomerase [Saccharum hybrid cultivar R570]	-	-	GO:0016853//isomerase activity;GO:0016859//cis-trans isomerase activity;GO:0003824//catalytic activity	GO:0018208//peptidyl-proline modification;GO:0019538//protein metabolic process;GO:0009987//cellular process;GO:0036211//protein modification process;GO:0044237//cellular metabolic process;GO:0043170//macromolecule metabolic process;GO:0044238//primary metabolic process;GO:0044267//cellular protein metabolic process;GO:0018193//peptidyl-amino acid modification;GO:0008152//metabolic process;GO:007…
Unigene0003916	1369.33	439	13.9858	11.9379	18.6914	5.1149	5.5465	4.3582	14.8717	5.00653	-1.57069	1.0254e-06	6.71114e-05	yes	PREDICTED: transcription factor bHLH130-like isoform X1 [Zea mays]	-	-	GO:0005515//protein binding;GO:0005488//binding	-
Unigene0003922	11	39.3333	0.1862	0.3814	0.3661	1.4924	1.1676	0.8115	0.311233	1.15717	1.89453	0.000272439	0.00727374	yes	desiccation-associated protein [Zea mays]	-	-	-	-
Unigene0003968	19	4.33333	2.1924	1.123	0.485	0.3877	0.2644	0.192	1.2668	0.281367	-2.17067	0.00320938	0.0489634	yes	--	-	-	-	-
Unigene0003999	758	15.3333	2.7962	28.4579	41.7612	0.3817	0.5325	0.6873	24.3384	0.533833	-5.5107	1.31133e-12	3.1102e-10	yes	Dehydrin3 [Hordeum vulgare subsp. spontaneum] [Hordeum vulgare]	-	-	-	GO:0050896//response to stimulus
Unigene0004006	131.333	26	0.8217	1.2886	1.5081	0.0861	0.3719	0.2937	1.20613	0.250567	-2.26712	9.26931e-06	0.000436311	yes	--	-	-	-	-
Unigene0004040	654	305	17.2861	8.68	14.7942	5.9554	6.8384	6.8956	13.5868	6.56313	-1.04975	0.00240445	0.0396195	yes	PREDICTED: omega-3 fatty acid desaturase, chloroplastic-like [Cicer arietinum]	ko01212//Fatty acid metabolism//Global and Overview//Metabolism;ko01040//Biosynthesis of unsaturated fatty acids//Lipid metabolism//Metabolism	-	-	GO:0044710//single-organism metabolic process;GO:0008152//metabolic process;GO:0044699//single-organism process
Unigene0004041	118.667	42	2.8698	6.1659	4.1699	1.5788	1.7307	1.452	4.40187	1.58717	-1.47166	0.000459842	0.0110283	yes	omega-3 fatty acid desaturase [Zea mays]	ko01212//Fatty acid metabolism//Global and Overview//Metabolism;ko01040//Biosynthesis of unsaturated fatty acids//Lipid metabolism//Metabolism	GO:0005623//cell;GO:0043226//organelle;GO:0005622//intracellular;GO:0043229//intracellular organelle;GO:0044424//intracellular part;GO:0043227//membrane-bounded organelle;GO:0043231//intracellular membrane-bounded organelle;GO:0044464//cell part	GO:0016705//oxidoreductase activity, acting on paired donors, with incorporation or reduction of molecular oxygen;GO:0003824//catalytic activity;GO:0016491//oxidoreductase activity	GO:0044238//primary metabolic process;GO:0044710//single-organism metabolic process;GO:0008152//metabolic process;GO:0044699//single-organism process
Unigene0004047	1	10.3333	0.0718	0	0.113	0.6773	1.1087	0.3354	0.0616	0.707133	3.52098	0.00108159	0.0216468	yes	--	-	-	-	-
Unigene0004056	30.3333	78.6667	0.7179	0.6665	0.5294	1.206	2.3595	1.4668	0.637933	1.67743	1.39478	0.00145684	0.0271211	yes	transcription factor [Saccharum hybrid cultivar R570]	-	-	GO:1901363//heterocyclic compound binding;GO:0097159//organic cyclic compound binding;GO:0005488//binding;GO:0003676//nucleic acid binding	-
Unigene0004062	22.6667	1	0.4783	2.1	1.6661	0	0.1978	0	1.4148	0.0659333	-4.42345	5.22568e-06	0.000266842	yes	PREDICTED: amino acid permease 3-like [Setaria italica]	-	GO:0016020//membrane;GO:0044425//membrane part;GO:0031224//intrinsic component of membrane	-	-
Unigene0004117	111.333	19.6667	2.0256	0.7039	0.9784	0.0447	0.3886	0.2324	1.23597	0.2219	-2.47766	8.07655e-05	0.00268055	yes	ankyrin-like protein [Oryza sativa Japonica Group]	-	GO:0043231//intracellular membrane-bounded organelle;GO:0005622//intracellular;GO:0043227//membrane-bounded organelle;GO:0044464//cell part;GO:0043226//organelle;GO:0044424//intracellular part;GO:0005623//cell;GO:0043229//intracellular organelle	-	-
Unigene0004130	140	41.3333	4.9781	17.8104	7.711	3.3947	1.8475	3.7199	10.1665	2.98737	-1.76688	0.000627665	0.0141118	yes	PREDICTED: beta-amylase 3, chloroplastic-like [Zea mays]	ko00500//Starch and sucrose metabolism//Carbohydrate metabolism//Metabolism	GO:0009532//plastid stroma;GO:0005737//cytoplasm;GO:0044422//organelle part;GO:0044446//intracellular organelle part;GO:0044424//intracellular part;GO:0043227//membrane-bounded organelle;GO:0044435//plastid part;GO:0043229//intracellular organelle;GO:0044464//cell part;GO:0044444//cytoplasmic part;GO:0043231//intracellular membrane-bounded organelle;GO:0005623//cell;GO:0005622//intracellular;GO:0…	GO:0016160//amylase activity;GO:0016798//hydrolase activity, acting on glycosyl bonds;GO:0004553//hydrolase activity, hydrolyzing O-glycosyl compounds;GO:0003824//catalytic activity;GO:0016787//hydrolase activity	GO:0044260//cellular macromolecule metabolic process;GO:0005975//carbohydrate metabolic process;GO:0005976//polysaccharide metabolic process;GO:0006073//cellular glucan metabolic process;GO:0044042//glucan metabolic process;GO:0044763//single-organism cellular process;GO:0044238//primary metabolic process;GO:0044723//single-organism carbohydrate metabolic process;GO:0009987//cellular process;GO:0…
Unigene0004143	8.66667	55.6667	0.3358	0.0246	0.2075	0.8595	1.481	1.4561	0.1893	1.26553	2.741	5.10985e-06	0.000261937	yes	PREDICTED: bifunctional nitrilase/nitrile hydratase NIT4 [Brachypodium distachyon]	ko00460//Cyanoamino acid metabolism//Metabolism of other amino acids//Metabolism	-	GO:0016787//hydrolase activity;GO:0003824//catalytic activity;GO:0016815//hydrolase activity, acting on carbon-nitrogen (but not peptide) bonds, in nitriles;GO:0000257//nitrilase activity;GO:0016810//hydrolase activity, acting on carbon-nitrogen (but not peptide) bonds	GO:0008152//metabolic process
Unigene0004150	74.3333	11	0.1041	2.1686	1.2966	0.2127	0.1674	0.1621	1.18977	0.180733	-2.71874	0.000431808	0.0104941	yes	PREDICTED: wall-associated receptor kinase 3-like [Oryza brachyantha]	-	GO:0043226//organelle;GO:0044464//cell part;GO:0043231//intracellular membrane-bounded organelle;GO:0005622//intracellular;GO:0044424//intracellular part;GO:0043227//membrane-bounded organelle;GO:0005623//cell;GO:0043229//intracellular organelle	GO:0016772//transferase activity, transferring phosphorus-containing groups;GO:0016301//kinase activity;GO:1901363//heterocyclic compound binding;GO:0036094//small molecule binding;GO:0097159//organic cyclic compound binding;GO:0043167//ion binding;GO:0016740//transferase activity;GO:0004672//protein kinase activity;GO:0016773//phosphotransferase activity, alcohol group as acceptor;GO:0003824//ca…	GO:0006796//phosphate-containing compound metabolic process;GO:0009987//cellular process;GO:0008152//metabolic process;GO:0006793//phosphorus metabolic process;GO:0044237//cellular metabolic process
Unigene0004154	35.3333	106.333	0.3211	1.0783	0.4069	1.6824	2.014	1.6996	0.6021	1.79867	1.57885	0.0010907	0.0217852	yes	--	-	-	-	-
Unigene0004158	94	9.66667	0.4596	0.8286	3.0799	0.1214	0.1419	0.2404	1.45603	0.1679	-3.11637	7.42355e-06	0.000359658	yes	Lectin-domain containing receptor kinase A4.3 [Aegilops tauschii]	-	GO:0043227//membrane-bounded organelle;GO:0044424//intracellular part;GO:0043231//intracellular membrane-bounded organelle;GO:0005622//intracellular;GO:0043226//organelle;GO:0043229//intracellular organelle;GO:0044464//cell part;GO:0005623//cell	GO:0032550//purine ribonucleoside binding;GO:0004672//protein kinase activity;GO:0003824//catalytic activity;GO:0016772//transferase activity, transferring phosphorus-containing groups;GO:0016740//transferase activity;GO:0016301//kinase activity;GO:0001882//nucleoside binding;GO:0032549//ribonucleoside binding;GO:0001883//purine nucleoside binding;GO:0097367//carbohydrate derivative binding;GO:00…	GO:0044238//primary metabolic process;GO:0009987//cellular process;GO:0044237//cellular metabolic process;GO:0043170//macromolecule metabolic process;GO:0071704//organic substance metabolic process;GO:0006793//phosphorus metabolic process;GO:0006464//cellular protein modification process;GO:0036211//protein modification process;GO:0044267//cellular protein metabolic process;GO:0006796//phosphate-…
Unigene0004170	1539.33	457	32.7532	14.143	18.4842	7.8976	6.148	5.6539	21.7935	6.5665	-1.7307	2.56656e-06	0.000146035	yes	purple acid phosphatase precursor [Zea mays]	-	GO:0005623//cell;GO:0044424//intracellular part;GO:0005622//intracellular;GO:0043231//intracellular membrane-bounded organelle;GO:0043226//organelle;GO:0043227//membrane-bounded organelle;GO:0044464//cell part;GO:0043229//intracellular organelle	GO:0016791//phosphatase activity;GO:0042578//phosphoric ester hydrolase activity;GO:0016788//hydrolase activity, acting on ester bonds;GO:0003824//catalytic activity;GO:0005488//binding;GO:0043167//ion binding;GO:0016787//hydrolase activity;GO:0043169//cation binding	GO:0044237//cellular metabolic process;GO:0006793//phosphorus metabolic process;GO:0006796//phosphate-containing compound metabolic process;GO:0008152//metabolic process;GO:0009987//cellular process
Unigene0004182	1080.67	390.667	9.8413	15.3963	14.4437	4.3765	5.5843	4.8577	13.2271	4.9395	-1.42106	1.17409e-05	0.000533984	yes	ribulose bisphosphate carboxylase/oxygenase activase, chloroplastic precursor [Zea mays]	-	GO:0044424//intracellular part;GO:0044435//plastid part;GO:0009532//plastid stroma;GO:0005623//cell;GO:0044422//organelle part;GO:0043229//intracellular organelle;GO:0009536//plastid;GO:0044444//cytoplasmic part;GO:0044446//intracellular organelle part;GO:0005622//intracellular;GO:0043231//intracellular membrane-bounded organelle;GO:0005737//cytoplasm;GO:0044464//cell part;GO:0043227//membrane-bo…	GO:0001882//nucleoside binding;GO:0032550//purine ribonucleoside binding;GO:0097159//organic cyclic compound binding;GO:1901363//heterocyclic compound binding;GO:0005488//binding;GO:0032549//ribonucleoside binding;GO:0097367//carbohydrate derivative binding;GO:0016830//carbon-carbon lyase activity;GO:0003824//catalytic activity;GO:0036094//small molecule binding;GO:0016829//lyase activity;GO:0016…	-
Unigene0004192	347	82.6667	6.8241	8.2345	7.061	1.8789	1.5025	1.9892	7.3732	1.7902	-2.04217	6.66523e-09	8.09764e-07	yes	PREDICTED: probable tyrosine-protein phosphatase At1g05000 [Zea mays]	-	-	GO:0004721//phosphoprotein phosphatase activity;GO:0042578//phosphoric ester hydrolase activity;GO:0016787//hydrolase activity;GO:0016791//phosphatase activity;GO:0016788//hydrolase activity, acting on ester bonds;GO:0003824//catalytic activity	GO:0006796//phosphate-containing compound metabolic process;GO:0043412//macromolecule modification;GO:0071704//organic substance metabolic process;GO:0006464//cellular protein modification process;GO:0006793//phosphorus metabolic process;GO:0044237//cellular metabolic process;GO:0036211//protein modification process;GO:0044260//cellular macromolecule metabolic process;GO:0009987//cellular process…
Unigene0004194	6.33333	42.6667	0.1489	0.0763	0.3806	1.8606	1.4008	1.2517	0.201933	1.50437	2.89721	6.83435e-07	4.74332e-05	yes	OSJNBa0022F16.9 [Oryza sativa Japonica Group]	-	GO:0043226//organelle;GO:0005623//cell;GO:0044464//cell part;GO:0005622//intracellular;GO:0043229//intracellular organelle;GO:0043231//intracellular membrane-bounded organelle;GO:0044424//intracellular part;GO:0043227//membrane-bounded organelle	-	-
Unigene0004204	13	66.3333	0.2574	0.2637	0.253	1.1327	1.014	1.883	0.258033	1.34323	2.38008	6.43175e-07	4.51045e-05	yes	--	-	-	-	-
Unigene0004208	61.6667	6.66667	0.6299	1.1127	1.8112	0.1639	0.0838	0.1623	1.1846	0.136667	-3.11567	9.20424e-08	8.25421e-06	yes	hypothetical protein SORBI_002G346100 [Sorghum bicolor]	-	-	-	-
Unigene0004210	229.333	40.6667	2.3293	5.7023	1.975	0.6562	0.3065	0.777	3.33553	0.5799	-2.52404	8.9128e-07	5.92608e-05	yes	alanyl-tRNA synthetase [Zea mays]	-	GO:0005622//intracellular;GO:0043226//organelle;GO:0044444//cytoplasmic part;GO:0043229//intracellular organelle;GO:0009532//plastid stroma;GO:0044464//cell part;GO:0005737//cytoplasm;GO:0009536//plastid;GO:0044424//intracellular part;GO:0044422//organelle part;GO:0044446//intracellular organelle part;GO:0005623//cell;GO:0043231//intracellular membrane-bounded organelle;GO:0043227//membrane-bound…	GO:0003824//catalytic activity;GO:0016875//ligase activity, forming carbon-oxygen bonds;GO:1901363//heterocyclic compound binding;GO:0032549//ribonucleoside binding;GO:0097367//carbohydrate derivative binding;GO:0052689//carboxylic ester hydrolase activity;GO:0032550//purine ribonucleoside binding;GO:0001883//purine nucleoside binding;GO:0001882//nucleoside binding;GO:0016874//ligase activity;GO:…	GO:0031326//regulation of cellular biosynthetic process;GO:0007275//multicellular organism development;GO:2000112//regulation of cellular macromolecule biosynthetic process;GO:0006448//regulation of translational elongation;GO:0034645//cellular macromolecule biosynthetic process;GO:1901564//organonitrogen compound metabolic process;GO:0006417//regulation of translation;GO:0006725//cellular aromat…
Unigene0004211	2442	933.333	15.6588	37.6227	14.5309	8.0269	8.3806	9.2328	22.6041	8.54677	-1.40314	0.000240427	0.00658728	yes	PREDICTED: E3 ubiquitin-protein ligase MBR2 [Setaria italica]	-	-	GO:0046914//transition metal ion binding;GO:0005488//binding;GO:0046872//metal ion binding;GO:0043169//cation binding;GO:0043167//ion binding	-
Unigene0004215	10.3333	1.33333	0.8937	0.333	1.0226	0.0766	0.0784	0.1518	0.749767	0.102267	-2.87411	0.00229132	0.038258	yes	--	-	-	-	-
Unigene0004217	443.333	150.333	5.5641	13.4753	8.5607	3.4004	2.62	3.4717	9.20003	3.16403	-1.53987	7.78775e-05	0.00260757	yes	Os01g0167600 [Oryza sativa Japonica Group]	-	-	-	-
Unigene0004232	1	27.6667	0.041	0	0.0645	0.0774	3.206	0	0.0351667	1.09447	4.95988	0.00260378	0.0419556	yes	transcript antisense to ribosomal rna protein [Nannochloropsis gaditana CCMP526]	-	-	-	-
Unigene0004263	0.666667	10.3333	0	0	0.1111	0.9989	0.8176	0.2638	0.0370333	0.693433	4.22686	0.00061693	0.0139256	yes	--	-	-	-	-
Unigene0004269	176.667	556	1.0849	3.8196	2.5842	8.5168	6.7823	8.8062	2.49623	8.0351	1.68656	6.82404e-05	0.00233608	yes	PREDICTED: protein ALTERED XYLOGLUCAN 4-like [Zea mays]	-	GO:0043226//organelle;GO:0043229//intracellular organelle;GO:0043231//intracellular membrane-bounded organelle;GO:0044424//intracellular part;GO:0005622//intracellular;GO:0005623//cell;GO:0044464//cell part;GO:0043227//membrane-bounded organelle	-	GO:0005976//polysaccharide metabolic process;GO:0044238//primary metabolic process;GO:0008152//metabolic process;GO:0009987//cellular process;GO:0044260//cellular macromolecule metabolic process;GO:0043170//macromolecule metabolic process;GO:0071704//organic substance metabolic process;GO:0005975//carbohydrate metabolic process;GO:0044262//cellular carbohydrate metabolic process;GO:0044237//cellu…
Unigene0004272	174.667	42.6667	1.5925	1.5111	2.9674	0.5663	0.4912	0.5243	2.02367	0.527267	-1.94037	3.41092e-06	0.000187036	yes	Os10g0351414 [Oryza sativa Japonica Group]	-	-	-	-
Unigene0004283	578.333	242	9.6827	9.94	11.8858	5.044	5.0647	3.5842	10.5028	4.5643	-1.20231	0.00023125	0.00638427	yes	DUF2996 family protein [Medicago truncatula]	-	GO:0044444//cytoplasmic part;GO:0005737//cytoplasm;GO:0044424//intracellular part;GO:0009536//plastid;GO:0043226//organelle;GO:0043229//intracellular organelle;GO:0005623//cell;GO:0044464//cell part;GO:0043231//intracellular membrane-bounded organelle;GO:0043227//membrane-bounded organelle;GO:0005622//intracellular	-	GO:0008152//metabolic process;GO:0044237//cellular metabolic process;GO:0009987//cellular process
Unigene0004304	8699.33	2661.33	72.8587	207.485	153.507	42.4246	46.5027	47.424	144.617	45.4504	-1.66987	4.92065e-06	0.000253877	yes	PREDICTED: glycine, alanine and asparagine-rich protein-like [Zea mays]	-	-	-	-
Unigene0004316	213	68.6667	3.5876	2.1844	4.0066	0.7022	1.5022	1.1065	3.25953	1.10363	-1.5624	0.000176152	0.00513245	yes	plant/F17O14-7 protein [Medicago truncatula]	-	-	-	-
Unigene0004317	40	3.66667	1.1846	0.3236	2.5469	0.4096	0	0	1.3517	0.136533	-3.30745	0.0012696	0.0244547	yes	--	-	-	-	-
Unigene0004319	11982.3	4149.67	82.1702	117.804	106.325	34.5097	41.1153	33.5227	102.1	36.3826	-1.48866	3.5811e-07	2.70472e-05	yes	glycosyltransferase [Zea mays]	-	-	GO:0016740//transferase activity;GO:0003824//catalytic activity	-
Unigene0004341	263.667	68	2.5039	5.2068	1.7833	0.7166	0.8654	0.8261	3.16467	0.8027	-1.97912	8.16517e-06	0.000391194	yes	neutral/alkaline invertase [Zea mays]	-	-	GO:0016798//hydrolase activity, acting on glycosyl bonds;GO:0016787//hydrolase activity;GO:0004564//beta-fructofuranosidase activity;GO:0003824//catalytic activity;GO:0004553//hydrolase activity, hydrolyzing O-glycosyl compounds	-
Unigene0004348	17	3.66667	0.375	0.4226	0.8849	0.1061	0.1086	0.1751	0.560833	0.129933	-2.1098	0.00283516	0.0447816	yes	OSJNBb0016D16.9 [Oryza sativa Japonica Group]	-	-	-	-
Unigene0004363	0	8.33333	0	0	0	0.5791	1.3542	0.1639	0.001	0.699067	9.44929	0.000350495	0.00889163	yes	PREDICTED: uncharacterized protein LOC103647621 [Zea mays]	-	-	-	-
Unigene0004371	1596	661.333	17.9709	29.8786	25.9418	11.6144	13.6268	6.3142	24.5971	10.5185	-1.22556	0.000671542	0.0148421	yes	nitrate reductase [Zea mays]	ko00910//Nitrogen metabolism//Energy metabolism//Metabolism	-	GO:0000166//nucleotide binding;GO:0050662//coenzyme binding;GO:0043167//ion binding;GO:0001882//nucleoside binding;GO:0046872//metal ion binding;GO:0048037//cofactor binding;GO:0005488//binding;GO:0032550//purine ribonucleoside binding;GO:0001883//purine nucleoside binding;GO:0036094//small molecule binding;GO:0003824//catalytic activity;GO:0046914//transition metal ion binding;GO:0016661//oxidor…	GO:0044710//single-organism metabolic process;GO:0044281//small molecule metabolic process;GO:0006082//organic acid metabolic process;GO:0043436//oxoacid metabolic process;GO:0006807//nitrogen compound metabolic process;GO:0044763//single-organism cellular process;GO:0008152//metabolic process;GO:0042126//nitrate metabolic process;GO:2001057//reactive nitrogen species metabolic process;GO:0006091…
Unigene0004387	348	850.333	3.5329	10.7171	7.8317	20.5755	12.7283	21.964	7.36057	18.4226	1.32359	0.0012191	0.0237396	yes	PREDICTED: nucleolar protein 58-like [Zea mays]	-	-	GO:0043167//ion binding;GO:0005488//binding;GO:0043169//cation binding	GO:0006810//transport;GO:0051179//localization;GO:0044699//single-organism process;GO:0006812//cation transport;GO:0051234//establishment of localization;GO:0044765//single-organism transport;GO:0006811//ion transport;GO:1902578//single-organism localization
Unigene0004388	2313.67	6018.33	60.3212	75.2251	47.0532	157.936	178.273	141.315	60.8665	159.175	1.38689	4.40902e-06	0.000232307	yes	PREDICTED: leucine-rich repeat extensin-like protein 3 [Setaria italica]	-	-	-	-
Unigene0004415	1070	342	15.677	30.0182	29.4055	8.8806	8.7394	7.3336	25.0336	8.31787	-1.58958	4.72019e-06	0.000245703	yes	PREDICTED: eukaryotic translation initiation factor 4B1 [Oryza sativa Japonica Group]	-	GO:0043231//intracellular membrane-bounded organelle;GO:0044424//intracellular part;GO:0005622//intracellular;GO:0043227//membrane-bounded organelle;GO:0044464//cell part;GO:0043226//organelle;GO:0005623//cell;GO:0043229//intracellular organelle	-	-
Unigene0004428	7873.33	2568.33	70.7514	77.3943	93.0476	27.7952	25.3792	28.5228	80.3978	27.2324	-1.56183	4.69022e-08	4.58786e-06	yes	PREDICTED: LOC542176 isoform X1 [Zea mays]	-	GO:0043226//organelle;GO:0043229//intracellular organelle;GO:0044464//cell part;GO:0005622//intracellular;GO:0005623//cell;GO:0044424//intracellular part;GO:0043227//membrane-bounded organelle;GO:0043231//intracellular membrane-bounded organelle	GO:0005488//binding;GO:0016791//phosphatase activity;GO:0016788//hydrolase activity, acting on ester bonds;GO:0042578//phosphoric ester hydrolase activity;GO:0016787//hydrolase activity;GO:0043169//cation binding;GO:0043167//ion binding;GO:0003824//catalytic activity;GO:0004721//phosphoprotein phosphatase activity	GO:0043170//macromolecule metabolic process;GO:0019538//protein metabolic process;GO:0044237//cellular metabolic process;GO:0044238//primary metabolic process;GO:0071704//organic substance metabolic process;GO:0044267//cellular protein metabolic process;GO:0009987//cellular process;GO:0044260//cellular macromolecule metabolic process;GO:0006464//cellular protein modification process;GO:0043412//m…
Unigene0004431	88	265.667	1.215	1.8776	1.879	5.8069	4.2721	5.4435	1.6572	5.17417	1.64258	8.02083e-06	0.000385072	yes	Os06g0146600, partial [Oryza sativa Japonica Group]	-	-	-	-
Unigene0004441	919	425.333	10.9227	11.2348	14.4496	5.1506	7.0451	5.4831	12.2024	5.89293	-1.0501	0.000912887	0.0188252	yes	tic62 protein [Zea mays]	-	GO:0009507//chloroplast;GO:0009532//plastid stroma;GO:0031976//plastid thylakoid;GO:0044422//organelle part;GO:0019866//organelle inner membrane;GO:0009579//thylakoid;GO:0043227//membrane-bounded organelle;GO:0031984//organelle subcompartment;GO:0043231//intracellular membrane-bounded organelle;GO:0031090//organelle membrane;GO:0009536//plastid;GO:0031975//envelope;GO:0031967//organelle envelope;…	-	GO:0032502//developmental process;GO:0009653//anatomical structure morphogenesis;GO:0034641//cellular nitrogen compound metabolic process;GO:0044767//single-organism developmental process;GO:0044260//cellular macromolecule metabolic process;GO:0006725//cellular aromatic compound metabolic process;GO:0032501//multicellular organismal process;GO:0016070//RNA metabolic process;GO:0044238//primary me…
Unigene0004443	124.667	265.333	1.277	1.3985	2.2399	4.5821	3.8666	2.6324	1.63847	3.6937	1.17272	0.00237979	0.0393193	yes	receptor protein kinase CRINKLY4 [Zea mays]	-	-	GO:0032549//ribonucleoside binding;GO:0016740//transferase activity;GO:0001882//nucleoside binding;GO:0036094//small molecule binding;GO:0001883//purine nucleoside binding;GO:0032550//purine ribonucleoside binding;GO:0097159//organic cyclic compound binding;GO:0016772//transferase activity, transferring phosphorus-containing groups;GO:0016301//kinase activity;GO:0005488//binding;GO:0097367//carbo…	GO:0043170//macromolecule metabolic process;GO:0071704//organic substance metabolic process;GO:0019538//protein metabolic process;GO:0008152//metabolic process;GO:0065007//biological regulation;GO:0006464//cellular protein modification process;GO:0050789//regulation of biological process;GO:0044238//primary metabolic process;GO:0044237//cellular metabolic process;GO:0010646//regulation of cell co…
Unigene0004448	7	29.3333	0.2839	0.0831	0.3828	1.2623	0.9001	1.2123	0.249933	1.1249	2.17018	0.000216204	0.00604452	yes	--	-	-	-	-
Unigene0004457	810	79	4.1365	36.3354	22.2704	1.9242	1.2136	3.1066	20.9141	2.08147	-3.3288	1.22411e-07	1.07471e-05	yes	hypothetical_protein [Oryza brachyantha]	-	-	-	-
Unigene0004459	2457	5499	6.7847	21.7306	17.1203	35.858	34.0557	35.5458	15.2119	35.1532	1.20846	0.00144588	0.0269584	yes	cationic amino acid transporter [Zea mays]	-	GO:0016020//membrane;GO:0044425//membrane part;GO:0031224//intrinsic component of membrane	GO:0015075//ion transmembrane transporter activity;GO:0016787//hydrolase activity;GO:0003824//catalytic activity;GO:0008509//anion transmembrane transporter activity;GO:0022857//transmembrane transporter activity;GO:0046943//carboxylic acid transmembrane transporter activity;GO:0022892//substrate-specific transporter activity;GO:0016798//hydrolase activity, acting on glycosyl bonds;GO:0005215//tr…	GO:1902578//single-organism localization;GO:0046942//carboxylic acid transport;GO:0051234//establishment of localization;GO:0071705//nitrogen compound transport;GO:0006820//anion transport;GO:0071702//organic substance transport;GO:0044765//single-organism transport;GO:0006811//ion transport;GO:0008152//metabolic process;GO:0006810//transport;GO:0051179//localization;GO:0044699//single-organism p…
Unigene0004460	17.6667	0.666667	0.0621	1.1761	0.3417	0.0585	0	0	0.526633	0.0195	-4.75525	0.000211883	0.00594043	yes	TPA: class IV heat shock protein [Zea mays]	ko04141//Protein processing in endoplasmic reticulum//Folding, sorting and degradation//Genetic Information Processing	GO:0005622//intracellular;GO:0043229//intracellular organelle;GO:0043227//membrane-bounded organelle;GO:0044464//cell part;GO:0043231//intracellular membrane-bounded organelle;GO:0044424//intracellular part;GO:0043226//organelle;GO:0005623//cell	-	GO:0044267//cellular protein metabolic process;GO:0009987//cellular process;GO:0042221//response to chemical;GO:0050896//response to stimulus;GO:0019538//protein metabolic process;GO:0043170//macromolecule metabolic process;GO:0044237//cellular metabolic process;GO:0044238//primary metabolic process;GO:0006979//response to oxidative stress;GO:0006950//response to stress;GO:0008152//metabolic proc…
Unigene0004472	6	0	1.0808	0.4026	0.2319	0	0	0	0.571767	0.001	-9.15928	0.00142128	0.0266403	yes	--	-	-	-	-
Unigene0004480	42	12	1.3751	0.7656	1.2933	0.2255	0.2596	0.5305	1.14467	0.338533	-1.75756	0.000765873	0.0164733	yes	--	-	-	-	-
Unigene0004496	7465.67	1165.67	44.5214	228.588	76.6698	23.6768	12.1594	18.029	116.593	17.9551	-2.69902	1.64585e-07	1.38486e-05	yes	WRKY transcription factor [Saccharum hybrid cultivar R570]	-	GO:0043226//organelle;GO:0005622//intracellular;GO:0043229//intracellular organelle;GO:0044464//cell part;GO:0044424//intracellular part;GO:0043227//membrane-bounded organelle;GO:0043231//intracellular membrane-bounded organelle;GO:0005623//cell	GO:0001071//nucleic acid binding transcription factor activity;GO:1901363//heterocyclic compound binding;GO:0003676//nucleic acid binding;GO:0097159//organic cyclic compound binding;GO:0005488//binding;GO:0003677//DNA binding	GO:0065007//biological regulation;GO:0019222//regulation of metabolic process;GO:0010468//regulation of gene expression;GO:0050789//regulation of biological process;GO:0060255//regulation of macromolecule metabolic process
Unigene0004535	30.3333	4	0.1331	1.7722	0.9159	0.0941	0.1605	0.1243	0.9404	0.1263	-2.89642	0.000492634	0.0116253	yes	PH01B019A14.9 [Phyllostachys edulis]	-	-	GO:0097159//organic cyclic compound binding;GO:1901363//heterocyclic compound binding;GO:0003676//nucleic acid binding;GO:0005488//binding;GO:0043167//ion binding	-
Unigene0004559	7.33333	34.3333	0.038	0.3894	0.3288	1.2904	0.7701	1.633	0.252067	1.23117	2.28815	0.000268691	0.00721002	yes	--	-	-	-	-
Unigene0004574	2.66667	16.3333	0	0.3525	0.0902	0.595	1.3282	0.75	0.147567	0.891067	2.59417	0.00141481	0.0265564	yes	ras-related protein Rab11A [Zea mays]	ko04144//Endocytosis//Transport and catabolism//Cellular Processes	-	GO:0097367//carbohydrate derivative binding;GO:0032549//ribonucleoside binding;GO:0001882//nucleoside binding;GO:0032550//purine ribonucleoside binding;GO:1901363//heterocyclic compound binding;GO:0005488//binding;GO:0001883//purine nucleoside binding;GO:0036094//small molecule binding;GO:0097159//organic cyclic compound binding	GO:0051716//cellular response to stimulus;GO:0050794//regulation of cellular process;GO:0044700//single organism signaling;GO:0065007//biological regulation;GO:0009987//cellular process;GO:0023052//signaling;GO:0008104//protein localization;GO:0050789//regulation of biological process;GO:0044763//single-organism cellular process;GO:0050896//response to stimulus;GO:0035556//intracellular signal tr…
Unigene0004580	1322.33	337.333	31.1287	7.2046	12.5108	2.018	4.9447	6.0978	16.948	4.3535	-1.96087	0.000167354	0.00492303	yes	PREDICTED: LOW QUALITY PROTEIN: endoglucanase 15-like [Setaria italica]	-	GO:0044424//intracellular part;GO:0043231//intracellular membrane-bounded organelle;GO:0043227//membrane-bounded organelle;GO:0043226//organelle;GO:0043229//intracellular organelle;GO:0005622//intracellular;GO:0005623//cell;GO:0044464//cell part	GO:0004553//hydrolase activity, hydrolyzing O-glycosyl compounds;GO:0003824//catalytic activity;GO:0016787//hydrolase activity;GO:0016798//hydrolase activity, acting on glycosyl bonds;GO:0005488//binding	GO:0051273//beta-glucan metabolic process;GO:0005975//carbohydrate metabolic process;GO:0043170//macromolecule metabolic process;GO:0005976//polysaccharide metabolic process;GO:0071704//organic substance metabolic process;GO:0044042//glucan metabolic process;GO:0071840//cellular component organization or biogenesis;GO:0008152//metabolic process;GO:0044264//cellular polysaccharide metabolic proces…
Unigene0004582	59.3333	15	2.3088	0.6929	0.9172	0.2419	0.3375	0.4139	1.3063	0.3311	-1.98015	0.000364609	0.00917643	yes	PREDICTED: DNA (cytosine-5)-methyltransferase DRM2-like [Setaria italica]	-	-	GO:0016741//transferase activity, transferring one-carbon groups;GO:0016740//transferase activity;GO:0003824//catalytic activity	GO:0044238//primary metabolic process;GO:0043170//macromolecule metabolic process;GO:0006259//DNA metabolic process;GO:0006139//nucleobase-containing compound metabolic process;GO:1901360//organic cyclic compound metabolic process;GO:0071704//organic substance metabolic process;GO:0044237//cellular metabolic process;GO:0006807//nitrogen compound metabolic process;GO:0034641//cellular nitrogen com…
Unigene0004598	526	1160	3.6547	7.4003	6.666	13.5903	13.4313	13.4028	5.907	13.4748	1.18977	0.000442824	0.0107042	yes	PREDICTED: probable polyamine oxidase 2 [Setaria italica]	ko00330//Arginine and proline metabolism//Amino acid metabolism//Metabolism;ko00410//beta-Alanine metabolism//Metabolism of other amino acids//Metabolism	-	GO:0016740//transferase activity;GO:0003824//catalytic activity;GO:0016741//transferase activity, transferring one-carbon groups	GO:0044699//single-organism process;GO:0044710//single-organism metabolic process;GO:0008152//metabolic process
Unigene0004599	459	218	3.558	2.7098	4.3625	1.9152	1.5643	1.8012	3.54343	1.76023	-1.00938	0.00269861	0.0431511	yes	hypothetical protein SORBIDRAFT_02g012030 [Sorghum bicolor]	ko00230//Purine metabolism//Nucleotide metabolism//Metabolism;ko00240//Pyrimidine metabolism//Nucleotide metabolism//Metabolism;ko03420//Nucleotide excision repair//Replication and repair//Genetic Information Processing;ko03030//DNA replication//Replication and repair//Genetic Information Processing;ko03410//Base excision repair//Replication and repair//Genetic Information Processing	-	-	-
Unigene0004609	558.333	2162.33	7.8198	3.3768	4.2979	17.7649	24.5941	18.5747	5.16483	20.3112	1.97548	7.5499e-08	6.92699e-06	yes	PREDICTED: protein DETOXIFICATION 42-like [Setaria italica]	-	GO:0016020//membrane;GO:0044425//membrane part;GO:0031224//intrinsic component of membrane	GO:0015075//ion transmembrane transporter activity;GO:0015142//tricarboxylic acid transmembrane transporter activity;GO:0005215//transporter activity;GO:0005342//organic acid transmembrane transporter activity;GO:0022891//substrate-specific transmembrane transporter activity;GO:0022804//active transmembrane transporter activity;GO:0015291//secondary active transmembrane transporter activity;GO:00…	GO:0009991//response to extracellular stimulus;GO:0007154//cell communication;GO:0042493//response to drug;GO:0015849//organic acid transport;GO:0071702//organic substance transport;GO:0051234//establishment of localization;GO:0015893//drug transport;GO:0031668//cellular response to extracellular stimulus;GO:0031669//cellular response to nutrient levels;GO:0044765//single-organism transport;GO:00…
Unigene0004610	102.667	8	0.3539	1.7303	2.2901	0.1214	0.0931	0.1502	1.4581	0.121567	-3.58427	7.22363e-08	6.69724e-06	yes	PREDICTED: cysteine-rich receptor-like protein kinase 10 [Zea mays]	-	GO:0005622//intracellular;GO:0043226//organelle;GO:0044424//intracellular part;GO:0044464//cell part;GO:0043227//membrane-bounded organelle;GO:0005623//cell;GO:0043229//intracellular organelle;GO:0043231//intracellular membrane-bounded organelle	GO:0032549//ribonucleoside binding;GO:0016740//transferase activity;GO:0097367//carbohydrate derivative binding;GO:0016773//phosphotransferase activity, alcohol group as acceptor;GO:0097159//organic cyclic compound binding;GO:0001883//purine nucleoside binding;GO:0016301//kinase activity;GO:0032550//purine ribonucleoside binding;GO:0036094//small molecule binding;GO:0003824//catalytic activity;GO…	GO:0071704//organic substance metabolic process;GO:0036211//protein modification process;GO:0006796//phosphate-containing compound metabolic process;GO:0044238//primary metabolic process;GO:0044267//cellular protein metabolic process;GO:0006793//phosphorus metabolic process;GO:0019538//protein metabolic process;GO:0006464//cellular protein modification process;GO:0044260//cellular macromolecule m…
Unigene0004703	294.333	70.6667	9.3311	14.7143	3.482	1.9823	2.0589	2.35	9.1758	2.1304	-2.10671	1.28495e-05	0.000577747	yes	BnaA05g08690D [Brassica napus]	-	-	-	GO:0042221//response to chemical;GO:0009725//response to hormone;GO:0009719//response to endogenous stimulus;GO:0050896//response to stimulus;GO:0010033//response to organic substance
Unigene0004705	5	17.6667	0.236	0.0967	0.2971	0.9794	0.8199	0.5732	0.209933	0.790833	1.91344	0.00297763	0.0462916	yes	--	-	-	-	-
Unigene0004707	4576.67	8906.33	30.3484	46.2849	45.0058	93.1952	65.5543	85.5291	40.5464	81.4262	1.00592	0.000926006	0.0190413	yes	PREDICTED: transmembrane 9 superfamily member 12-like [Setaria italica]	-	GO:0005622//intracellular;GO:0016020//membrane;GO:0043229//intracellular organelle;GO:0043231//intracellular membrane-bounded organelle;GO:0044446//intracellular organelle part;GO:0043227//membrane-bounded organelle;GO:0030054//cell junction;GO:0044464//cell part;GO:0005911//cell-cell junction;GO:0031984//organelle subcompartment;GO:0044422//organelle part;GO:0031090//organelle membrane;GO:000562…	-	-
Unigene0004731	218	91.3333	4.0791	3.7782	3.4723	1.6512	1.6355	1.5484	3.77653	1.6117	-1.22848	0.000390303	0.00969413	yes	H0404F02.7 [Oryza sativa Indica Group]	-	GO:0031224//intrinsic component of membrane;GO:0044425//membrane part;GO:0016020//membrane	GO:0016740//transferase activity;GO:0016772//transferase activity, transferring phosphorus-containing groups;GO:0003824//catalytic activity	GO:0044237//cellular metabolic process;GO:0006793//phosphorus metabolic process;GO:0006796//phosphate-containing compound metabolic process;GO:0008152//metabolic process;GO:0009987//cellular process
Unigene0004732	1.33333	10.3333	0.0922	0	0.2175	1.304	0.3558	1.0332	0.103233	0.897667	3.12027	0.00318521	0.0486975	yes	--	-	-	-	-
Unigene0004734	4756	1395	30.6915	61.3771	71.1275	16.3332	18.0454	15.9515	54.3987	16.7767	-1.69711	9.73164e-07	6.4115e-05	yes	PREDICTED: uncharacterized acetyltransferase At3g50280-like [Setaria italica]	-	-	GO:0016740//transferase activity;GO:0016746//transferase activity, transferring acyl groups;GO:0003824//catalytic activity	-
Unigene0004747	214.333	2884.33	2.4328	1.9373	1.7689	28.419	26.9755	28.3567	2.04633	27.9171	3.77003	3.23453e-30	6.42499e-27	yes	pseudoARR-B transcription factor, partial [Zea mays]	ko04712//Circadian rhythm - plant//Environmental adaptation//Organismal Systems	GO:0043229//intracellular organelle;GO:0043231//intracellular membrane-bounded organelle;GO:0044424//intracellular part;GO:0043227//membrane-bounded organelle;GO:0005622//intracellular;GO:0043226//organelle;GO:0005623//cell;GO:0044464//cell part	GO:0001071//nucleic acid binding transcription factor activity;GO:0005488//binding;GO:0004871//signal transducer activity;GO:1901363//heterocyclic compound binding;GO:0003676//nucleic acid binding;GO:0097159//organic cyclic compound binding	GO:1901576//organic substance biosynthetic process;GO:0044702//single organism reproductive process;GO:0009987//cellular process;GO:0044699//single-organism process;GO:0007154//cell communication;GO:0043170//macromolecule metabolic process;GO:0000003//reproduction;GO:0065007//biological regulation;GO:0044763//single-organism cellular process;GO:0048608//reproductive structure development;GO:00508…
Unigene0004753	830.667	1693.33	8.7756	13.1718	11.5581	23.7012	23.2789	23.1609	11.1685	23.3803	1.06586	0.000456811	0.0109744	yes	secondary wall MYB46 transcription factor [Zea mays]	-	-	GO:0003676//nucleic acid binding;GO:1901363//heterocyclic compound binding;GO:0005488//binding;GO:0097159//organic cyclic compound binding	-
Unigene0004754	190	54.3333	13.853	11.6818	22.3862	4.8881	6.1833	3.5209	15.9737	4.8641	-1.71545	3.75821e-05	0.00143149	yes	transcription factor MYB8 [Zea mays]	-	-	GO:1901363//heterocyclic compound binding;GO:0003676//nucleic acid binding;GO:0097159//organic cyclic compound binding;GO:0005488//binding	-
Unigene0004760	41	103	1.2474	1.6901	1.6142	4.0984	4.3873	3.3074	1.51723	3.93103	1.37347	0.000444409	0.0107392	yes	--	-	-	-	-
Unigene0004765	82	3.66667	1.447	1.8577	0.9797	0.0345	0.0707	0.0855	1.42813	0.0635667	-4.48972	8.77366e-15	3.0178e-12	yes	--	-	-	-	-
Unigene0004795	1.66667	24.3333	0.1646	0.0843	0.1295	2.4063	1.906	1.3838	0.126133	1.8987	3.91199	1.02624e-07	9.09027e-06	yes	--	-	-	-	-
Unigene0004806	38.3333	105.667	0.6882	0.5141	0.3609	1.1764	1.7294	1.4062	0.521067	1.43733	1.46385	0.000438166	0.0106153	yes	PREDICTED: myosin-binding protein 7-like [Setaria italica]	-	-	-	-
Unigene0004810	2826.33	699	18.4237	40.8198	25.565	8.2586	6.4766	6.5195	28.2695	7.0849	-1.99643	1.70888e-08	1.84576e-06	yes	PREDICTED: mitogen-activated protein kinase 7 [Setaria italica]	-	-	GO:0032550//purine ribonucleoside binding;GO:0004674//protein serine/threonine kinase activity;GO:0004672//protein kinase activity;GO:0001883//purine nucleoside binding;GO:0016773//phosphotransferase activity, alcohol group as acceptor;GO:0016772//transferase activity, transferring phosphorus-containing groups;GO:0001882//nucleoside binding;GO:0036094//small molecule binding;GO:0016740//transfera…	GO:0044238//primary metabolic process;GO:0019538//protein metabolic process;GO:0050896//response to stimulus;GO:0044260//cellular macromolecule metabolic process;GO:0006793//phosphorus metabolic process;GO:0007154//cell communication;GO:0044267//cellular protein metabolic process;GO:0044699//single-organism process;GO:0050789//regulation of biological process;GO:0051716//cellular response to stim…
Unigene0004813	89	2	0.6564	2.334	1.7465	0.0728	0.0373	0	1.57897	0.0367	-5.42706	1.99042e-13	5.28926e-11	yes	PREDICTED: probable LRR receptor-like serine/threonine-protein kinase At4g08850 [Setaria italica]	-	GO:0044425//membrane part;GO:0031224//intrinsic component of membrane;GO:0005623//cell;GO:0016020//membrane;GO:0044464//cell part;GO:0043227//membrane-bounded organelle;GO:0043229//intracellular organelle;GO:0043231//intracellular membrane-bounded organelle;GO:0043226//organelle;GO:0005622//intracellular;GO:0044424//intracellular part	GO:0016301//kinase activity;GO:0097367//carbohydrate derivative binding;GO:0016740//transferase activity;GO:0001883//purine nucleoside binding;GO:0016773//phosphotransferase activity, alcohol group as acceptor;GO:0032549//ribonucleoside binding;GO:0003824//catalytic activity;GO:0036094//small molecule binding;GO:0032550//purine ribonucleoside binding;GO:0004672//protein kinase activity;GO:0097159…	GO:0043170//macromolecule metabolic process;GO:0006793//phosphorus metabolic process;GO:0043412//macromolecule modification;GO:0071704//organic substance metabolic process;GO:0044267//cellular protein metabolic process;GO:0036211//protein modification process;GO:0044237//cellular metabolic process;GO:0009987//cellular process;GO:0008152//metabolic process;GO:0006464//cellular protein modification…
Unigene0004824	57.6667	22.6667	1.8221	1.4082	1.8356	0.814	0.7711	0.4777	1.68863	0.6876	-1.29621	0.00321886	0.0490798	yes	--	-	-	-	-
Unigene0004827	2262.33	1083	32.7314	23.68	31.1321	13.6974	16.4291	13.1984	29.1812	14.4416	-1.0148	0.000764136	0.0164608	yes	PREDICTED: homeobox protein knotted-1-like 10 [Setaria italica]	-	GO:0005622//intracellular;GO:0044464//cell part;GO:0044424//intracellular part;GO:0043231//intracellular membrane-bounded organelle;GO:0043229//intracellular organelle;GO:0043226//organelle;GO:0005623//cell;GO:0043227//membrane-bounded organelle	GO:1901363//heterocyclic compound binding;GO:0003676//nucleic acid binding;GO:0003677//DNA binding;GO:0097159//organic cyclic compound binding;GO:0005488//binding;GO:0001071//nucleic acid binding transcription factor activity	GO:0019222//regulation of metabolic process;GO:0060255//regulation of macromolecule metabolic process;GO:0050789//regulation of biological process;GO:0065007//biological regulation;GO:0010468//regulation of gene expression
Unigene0004839	33.3333	7	0.5479	1.6465	1.178	0.2411	0.0705	0.4094	1.12413	0.240333	-2.2257	0.000667827	0.0147914	yes	hypothetical protein SORBIDRAFT_08g020360 [Sorghum bicolor]	-	-	-	-
Unigene0004872	16846.7	5695.67	122.081	399.695	234.914	101.955	73.8303	83.6234	252.23	86.4694	-1.54448	6.98486e-05	0.00238087	yes	SRC2 [Zea mays]	-	-	-	-
Unigene0004902	18016.7	2811.33	163.175	154.214	194.947	28.1892	27.0368	27.7541	170.779	27.66	-2.62625	2.49202e-19	1.59681e-16	yes	expressed protein [Oryza sativa Japonica Group]	-	-	-	-
Unigene0004905	28.6667	7.33333	1.5844	0.9637	1.3631	0.3269	0.43	0.2775	1.30373	0.3448	-1.91882	0.000414482	0.010164	yes	--	-	-	-	-
Unigene0004912	31.6667	6	0.5608	1.0055	0.8823	0.0793	0.1894	0.2095	0.8162	0.1594	-2.35627	4.54314e-05	0.00167195	yes	--	-	-	-	-
Unigene0004925	786.333	317.667	10.7799	6.1206	8.7302	3.5744	3.3723	3.7056	8.54357	3.55077	-1.26671	0.000127685	0.00394602	yes	PREDICTED: WEB family protein At2g38370-like isoform X1 [Setaria italica]	-	-	-	-
Unigene0004953	4741.67	1642.67	21.6184	25.6543	20.8093	7.6928	7.7766	8.5121	22.694	7.99383	-1.50535	1.52895e-07	1.29928e-05	yes	PREDICTED: magnesium-chelatase subunit ChlH, chloroplastic [Oryza brachyantha]	ko00860//Porphyrin and chlorophyll metabolism//Metabolism of cofactors and vitamins//Metabolism	GO:0044446//intracellular organelle part;GO:0016020//membrane;GO:0043226//organelle;GO:0044444//cytoplasmic part;GO:0009507//chloroplast;GO:0043227//membrane-bounded organelle;GO:0005737//cytoplasm;GO:0019866//organelle inner membrane;GO:0009536//plastid;GO:0042170//plastid membrane;GO:0043229//intracellular organelle;GO:0009528//plastid inner membrane;GO:0009532//plastid stroma;GO:0031967//organ…	GO:0051003//ligase activity, forming nitrogen-metal bonds, forming coordination complexes;GO:1901363//heterocyclic compound binding;GO:0016874//ligase activity;GO:0032549//ribonucleoside binding;GO:0097159//organic cyclic compound binding;GO:0032550//purine ribonucleoside binding;GO:0003824//catalytic activity;GO:0036094//small molecule binding;GO:0097367//carbohydrate derivative binding;GO:00054…	GO:0009987//cellular process;GO:0044271//cellular nitrogen compound biosynthetic process;GO:0006807//nitrogen compound metabolic process;GO:1901564//organonitrogen compound metabolic process;GO:0033013//tetrapyrrole metabolic process;GO:0051188//cofactor biosynthetic process;GO:1901360//organic cyclic compound metabolic process;GO:0006091//generation of precursor metabolites and energy;GO:0033014…
Unigene0004979	167.667	36.6667	7.0858	8.5733	12.0121	2.4772	2.2398	1.6546	9.22373	2.12387	-2.11866	2.27393e-07	1.83055e-05	yes	--	-	-	-	-
Unigene0004980	389.333	101.667	2.3343	3.4914	4.0615	0.9598	0.6847	1.0466	3.29573	0.897033	-1.87737	5.27522e-07	3.80538e-05	yes	PREDICTED: exocyst complex component EXO70B1-like [Setaria italica]	-	-	-	-
Unigene0004991	51.3333	7.66667	0.8984	2.0008	2.4887	0.221	0.3769	0.2554	1.79597	0.284433	-2.6586	2.92344e-06	0.000163464	yes	peroxidase 52 isoform 1 [Zea mays]	ko00940//Phenylpropanoid biosynthesis//Biosynthesis of other secondary metabolites//Metabolism	-	GO:0005488//binding;GO:1901363//heterocyclic compound binding;GO:0043169//cation binding;GO:0003824//catalytic activity;GO:0097159//organic cyclic compound binding;GO:0043167//ion binding;GO:0016209//antioxidant activity;GO:0046906//tetrapyrrole binding	GO:0008152//metabolic process;GO:0050896//response to stimulus;GO:0044699//single-organism process;GO:0044710//single-organism metabolic process;GO:0006950//response to stress
Unigene0005001	297	145.333	3.2257	3.8697	2.8957	1.7303	1.6662	1.5569	3.33037	1.65113	-1.01222	0.00265061	0.0425549	yes	E2F-related protein [Zea mays]	-	GO:0043231//intracellular membrane-bounded organelle;GO:0043226//organelle;GO:0043227//membrane-bounded organelle;GO:0043234//protein complex;GO:0005623//cell;GO:0043232//intracellular non-membrane-bounded organelle;GO:0043228//non-membrane-bounded organelle;GO:0044424//intracellular part;GO:0005622//intracellular;GO:0044464//cell part;GO:0043229//intracellular organelle;GO:0032991//macromolecula…	GO:0001071//nucleic acid binding transcription factor activity;GO:0046983//protein dimerization activity;GO:1901363//heterocyclic compound binding;GO:0005488//binding;GO:0097159//organic cyclic compound binding;GO:0003676//nucleic acid binding;GO:0005515//protein binding	GO:0006725//cellular aromatic compound metabolic process;GO:1901576//organic substance biosynthetic process;GO:0060255//regulation of macromolecule metabolic process;GO:1901360//organic cyclic compound metabolic process;GO:0009314//response to radiation;GO:0032502//developmental process;GO:0034641//cellular nitrogen compound metabolic process;GO:0044763//single-organism cellular process;GO:000626…
Unigene0005028	43	148.667	1.2024	0.5132	1.2019	3.1656	4.0365	3.3926	0.9725	3.53157	1.86054	1.26168e-05	0.000568294	yes	--	-	-	-	-
Unigene0005036	1813.67	243.333	38.1652	37.1319	33.8047	4.5984	5.2876	5.0379	36.3673	4.97463	-2.86998	8.7205e-20	5.72634e-17	yes	heat shock factor protein 4 [Zea mays]	-	GO:0044464//cell part;GO:0043229//intracellular organelle;GO:0044424//intracellular part;GO:0043227//membrane-bounded organelle;GO:0005622//intracellular;GO:0005623//cell;GO:0043226//organelle;GO:0043231//intracellular membrane-bounded organelle	GO:0005488//binding;GO:0001071//nucleic acid binding transcription factor activity;GO:0003677//DNA binding;GO:0097159//organic cyclic compound binding;GO:0003676//nucleic acid binding;GO:1901363//heterocyclic compound binding	GO:0019222//regulation of metabolic process;GO:0010468//regulation of gene expression;GO:0009058//biosynthetic process;GO:0060255//regulation of macromolecule metabolic process;GO:1901576//organic substance biosynthetic process;GO:0009059//macromolecule biosynthetic process;GO:0006950//response to stress;GO:0008152//metabolic process;GO:0065007//biological regulation;GO:0034645//cellular macromol…
Unigene0005039	45.3333	11	1.7789	4.0246	3.4399	0.3495	0.4291	1.5232	3.08113	0.767267	-2.00566	0.000985671	0.0200812	yes	--	-	-	-	-
Unigene0005050	0.666667	13.3333	0.1137	0	0.0894	2.573	0.4388	1.2742	0.0677	1.42867	4.39937	0.000141167	0.00429828	yes	--	-	-	-	-
Unigene0005054	16533	2142	654.559	774.952	610.13	84.5699	105.201	79.0238	679.88	89.5983	-2.92374	8.99028e-22	7.28901e-19	yes	PREDICTED: probable mediator of RNA polymerase II transcription subunit 37c [Setaria italica]	ko04141//Protein processing in endoplasmic reticulum//Folding, sorting and degradation//Genetic Information Processing;ko03040//Spliceosome//Transcription//Genetic Information Processing;ko04144//Endocytosis//Transport and catabolism//Cellular Processes	GO:0043231//intracellular membrane-bounded organelle;GO:0071944//cell periphery;GO:0044422//organelle part;GO:0044424//intracellular part;GO:0031090//organelle membrane;GO:0016020//membrane;GO:0005623//cell;GO:0044464//cell part;GO:0043229//intracellular organelle;GO:0030312//external encapsulating structure;GO:0044444//cytoplasmic part;GO:0005622//intracellular;GO:0005737//cytoplasm;GO:0005576//…	GO:0001883//purine nucleoside binding;GO:0097159//organic cyclic compound binding;GO:0032549//ribonucleoside binding;GO:0001882//nucleoside binding;GO:0036094//small molecule binding;GO:0044389//ubiquitin-like protein ligase binding;GO:0005515//protein binding;GO:1901363//heterocyclic compound binding;GO:0005488//binding;GO:0097367//carbohydrate derivative binding;GO:0032550//purine ribonucleosid…	GO:0043412//macromolecule modification;GO:0006950//response to stress;GO:0009058//biosynthetic process;GO:1901576//organic substance biosynthetic process;GO:0044267//cellular protein metabolic process;GO:0050896//response to stimulus;GO:0044237//cellular metabolic process;GO:0019538//protein metabolic process;GO:0044260//cellular macromolecule metabolic process;GO:0010468//regulation of gene expr…
Unigene0005055	236.333	88	2.6473	2.7919	1.9774	0.7448	1.1806	0.8624	2.4722	0.929267	-1.41163	0.00013765	0.00420328	yes	Os01g0640200 [Oryza sativa Japonica Group]	-	-	-	-
Unigene0005058	308.667	103.667	2.0136	1.4646	1.7227	0.4303	0.7866	0.5796	1.73363	0.598833	-1.53357	3.5707e-05	0.00137058	yes	TPA_exp: homeodomain leucine zipper family IV protein [Zea mays]	-	GO:0044424//intracellular part;GO:0005623//cell;GO:0043227//membrane-bounded organelle;GO:0043226//organelle;GO:0043231//intracellular membrane-bounded organelle;GO:0043229//intracellular organelle;GO:0044464//cell part;GO:0005622//intracellular	GO:1901363//heterocyclic compound binding;GO:0003676//nucleic acid binding;GO:0097159//organic cyclic compound binding;GO:0005488//binding	-
Unigene0005068	3252.33	442.667	17.0392	33.353	15.3184	2.9375	2.9167	3.0482	21.9035	2.96747	-2.88386	4.99098e-15	1.80254e-12	yes	PREDICTED: mechanosensitive ion channel protein 6-like [Zea mays]	-	-	-	GO:0044699//single-organism process;GO:0044763//single-organism cellular process;GO:0009987//cellular process
Unigene0005071	176.667	48.6667	1.3287	1.9036	1.8209	0.4797	0.4407	0.5139	1.6844	0.4781	-1.81685	1.5605e-06	9.545e-05	yes	Replication factor A protein 1 [Glycine soja]	-	-	GO:0005488//binding	-
Unigene0005119	4060	771.667	19.0372	24.1053	25.6386	4.196	4.3467	4.9801	22.927	4.5076	-2.34662	1.22396e-14	4.12075e-12	yes	PREDICTED: chaperone protein ClpB3, mitochondrial [Setaria italica]	-	GO:0044422//organelle part;GO:0009536//plastid;GO:0044424//intracellular part;GO:0044446//intracellular organelle part;GO:0043231//intracellular membrane-bounded organelle;GO:0005622//intracellular;GO:0044444//cytoplasmic part;GO:0043226//organelle;GO:0009532//plastid stroma;GO:0044435//plastid part;GO:0005737//cytoplasm;GO:0031967//organelle envelope;GO:0043227//membrane-bounded organelle;GO:000…	GO:0005488//binding;GO:0001882//nucleoside binding;GO:0016787//hydrolase activity;GO:0016462//pyrophosphatase activity;GO:0097159//organic cyclic compound binding;GO:0032550//purine ribonucleoside binding;GO:0036094//small molecule binding;GO:0003824//catalytic activity;GO:0032549//ribonucleoside binding;GO:0016818//hydrolase activity, acting on acid anhydrides, in phosphorus-containing anhydride…	GO:0044260//cellular macromolecule metabolic process;GO:0006508//proteolysis;GO:0009416//response to light stimulus;GO:0044267//cellular protein metabolic process;GO:0009628//response to abiotic stimulus;GO:0000302//response to reactive oxygen species;GO:0044238//primary metabolic process;GO:0006979//response to oxidative stress;GO:0050896//response to stimulus;GO:0042221//response to chemical;GO…
Unigene0005130	31054.7	5434.67	49.1183	157.205	192.964	28.2736	23.9455	22.0303	133.096	24.7498	-2.42698	1.4181e-08	1.5708e-06	yes	Os05g0479700 [Oryza sativa Japonica Group]	-	-	GO:0032549//ribonucleoside binding;GO:0005488//binding;GO:0097159//organic cyclic compound binding;GO:0036094//small molecule binding;GO:1901363//heterocyclic compound binding;GO:0001071//nucleic acid binding transcription factor activity;GO:0003677//DNA binding;GO:0001882//nucleoside binding;GO:0001883//purine nucleoside binding;GO:0032550//purine ribonucleoside binding;GO:0003676//nucleic acid …	GO:0071704//organic substance metabolic process;GO:0010468//regulation of gene expression;GO:0009058//biosynthetic process;GO:0019222//regulation of metabolic process;GO:0009059//macromolecule biosynthetic process;GO:0044237//cellular metabolic process;GO:0008152//metabolic process;GO:0044249//cellular biosynthetic process;GO:0009987//cellular process;GO:0044260//cellular macromolecule metabolic …
Unigene0005139	198.333	13	0.6298	4.875	3.9495	0.3465	0.135	0.1634	3.15143	0.214967	-3.87382	1.84223e-08	1.97536e-06	yes	PREDICTED: cytochrome b561 and DOMON domain-containing protein At3g07570 [Oryza sativa Japonica Group]	-	GO:0016020//membrane;GO:0044425//membrane part;GO:0031224//intrinsic component of membrane	GO:0070011//peptidase activity, acting on L-amino acid peptides;GO:0003824//catalytic activity;GO:0004175//endopeptidase activity;GO:0016787//hydrolase activity;GO:0008233//peptidase activity	GO:0019538//protein metabolic process;GO:0071704//organic substance metabolic process;GO:0044710//single-organism metabolic process;GO:0008152//metabolic process;GO:0044699//single-organism process;GO:0043170//macromolecule metabolic process;GO:0044238//primary metabolic process
Unigene0005150	286.667	686.333	15.9401	4.9863	11.0707	24.4812	27.3565	27.2774	10.6657	26.3717	1.30601	0.00102474	0.0206915	yes	--	-	-	-	-
Unigene0005173	749	1691	10.6214	6.1092	8.1192	16.1943	20.6706	20.692	8.28327	19.1856	1.21175	0.000176146	0.00513245	yes	PREDICTED: probable sodium/metabolite cotransporter BASS1, chloroplastic [Setaria italica]	-	-	-	-
Unigene0005178	349.667	35	1.2071	55.3561	3.979	1.8432	2.1077	1.7718	20.1807	1.90757	-3.40317	0.000380948	0.00952129	yes	PREDICTED: xyloglucan endotransglucosylase/hydrolase protein 24-like [Setaria italica]	-	GO:0043231//intracellular membrane-bounded organelle;GO:0071944//cell periphery;GO:0044464//cell part;GO:0005576//extracellular region;GO:0005622//intracellular;GO:0030312//external encapsulating structure;GO:0005623//cell;GO:0044424//intracellular part;GO:0043229//intracellular organelle;GO:0043226//organelle;GO:0043227//membrane-bounded organelle	GO:0016740//transferase activity;GO:0016757//transferase activity, transferring glycosyl groups;GO:0016758//transferase activity, transferring hexosyl groups;GO:0016798//hydrolase activity, acting on glycosyl bonds;GO:0003824//catalytic activity;GO:0016787//hydrolase activity	GO:0005975//carbohydrate metabolic process;GO:0071840//cellular component organization or biogenesis;GO:0045229//external encapsulating structure organization;GO:0071704//organic substance metabolic process;GO:0043170//macromolecule metabolic process;GO:0044238//primary metabolic process;GO:0071554//cell wall organization or biogenesis;GO:0071555//cell wall organization;GO:0009987//cellular proce…
Unigene0005197	195	66.6667	6.8753	6.741	8.8254	2.347	4.2735	1.4183	7.48057	2.6796	-1.48113	0.000674683	0.0148991	yes	PREDICTED: E3 ubiquitin-protein ligase BOI-like [Zea mays]	-	-	GO:0046914//transition metal ion binding;GO:0043169//cation binding;GO:0005488//binding;GO:0046872//metal ion binding;GO:0043167//ion binding	-
Unigene0005221	33.6667	4	0.8055	0.5582	0.82	0.2234	0	0.0443	0.7279	0.0892333	-3.02809	2.37183e-05	0.000969314	yes	PREDICTED: non-structural maintenance of chromosomes element 4 homolog B-like [Setaria italica]	-	GO:0044464//cell part;GO:0005623//cell;GO:0005622//intracellular;GO:0043229//intracellular organelle;GO:0032991//macromolecular complex;GO:0043231//intracellular membrane-bounded organelle;GO:0043227//membrane-bounded organelle;GO:0044424//intracellular part;GO:0043226//organelle;GO:0043234//protein complex	-	GO:0006725//cellular aromatic compound metabolic process;GO:0044237//cellular metabolic process;GO:0090304//nucleic acid metabolic process;GO:0044238//primary metabolic process;GO:0034641//cellular nitrogen compound metabolic process;GO:0006139//nucleobase-containing compound metabolic process;GO:0006807//nitrogen compound metabolic process;GO:0009987//cellular process;GO:0071704//organic substan…
Unigene0005238	178.667	42.3333	1.3169	1.0118	2.0429	0.483	0.3618	0.2563	1.4572	0.367033	-1.98922	4.00172e-06	0.000213537	yes	--	-	-	-	-
Unigene0005257	208	33	1.4994	6.3845	5.4181	1.392	0.4295	0.372	4.434	0.731167	-2.60034	2.17912e-05	0.000903193	yes	PREDICTED: zinc finger A20 and AN1 domain-containing stress-associated protein 7-like [Setaria italica]	-	-	GO:0043167//ion binding;GO:0043169//cation binding;GO:0005488//binding;GO:0046872//metal ion binding	-
Unigene0005284	17.6667	2.33333	1.9335	2.8611	0.7604	0.4052	0.2073	0.1003	1.85167	0.2376	-2.96222	0.000265613	0.00715444	yes	--	-	-	-	-
Unigene0005332	279	1589	2.6148	1.8193	1.9094	12.8295	10.6739	13.2315	2.1145	12.245	2.5338	8.63879e-15	2.98433e-12	yes	PREDICTED: F-box protein At2g16365 isoform X2 [Ricinus communis]	-	-	-	-
Unigene0005338	534	234.667	13.4161	7.2256	16.1008	5.5672	6.0165	5.4661	12.2475	5.68327	-1.10769	0.00230488	0.038409	yes	cyclin-dependent kinase inhibitor 1 [Zea mays]	-	GO:0044464//cell part;GO:0043231//intracellular membrane-bounded organelle;GO:0043227//membrane-bounded organelle;GO:0044424//intracellular part;GO:0043226//organelle;GO:0005623//cell;GO:0043229//intracellular organelle;GO:0005622//intracellular	GO:0019207//kinase regulator activity;GO:0019887//protein kinase regulator activity;GO:0030234//enzyme regulator activity;GO:0016538//cyclin-dependent protein serine/threonine kinase regulator activity;GO:0016772//transferase activity, transferring phosphorus-containing groups;GO:0016740//transferase activity;GO:0003824//catalytic activity;GO:0098772//molecular function regulator	GO:0048519//negative regulation of biological process;GO:0007049//cell cycle;GO:0065009//regulation of molecular function;GO:0050794//regulation of cellular process;GO:0044699//single-organism process;GO:0031323//regulation of cellular metabolic process;GO:0019220//regulation of phosphate metabolic process;GO:0051246//regulation of protein metabolic process;GO:0001932//regulation of protein phosp…
Unigene0005348	3455	39.3333	27.1493	34.6748	33.5191	0.4337	0.3858	0.2988	31.7811	0.372767	-6.41375	1.43379e-60	2.84804e-56	yes	PREDICTED: ultraviolet-B receptor UVR8-like [Zea mays]	-	-	-	-
Unigene0005349	645.667	55	5.2154	25.8213	3.7593	0.8398	0.9644	1.0354	11.5987	0.946533	-3.61516	1.05849e-08	1.20837e-06	yes	PREDICTED: mitogen-activated protein kinase kinase kinase A-like [Zea mays]	-	GO:0043226//organelle;GO:0043227//membrane-bounded organelle;GO:0005622//intracellular;GO:0043231//intracellular membrane-bounded organelle;GO:0005623//cell;GO:0044464//cell part;GO:0043229//intracellular organelle;GO:0044424//intracellular part	GO:0004672//protein kinase activity;GO:0032549//ribonucleoside binding;GO:0001882//nucleoside binding;GO:0016772//transferase activity, transferring phosphorus-containing groups;GO:0003824//catalytic activity;GO:0016773//phosphotransferase activity, alcohol group as acceptor;GO:1901363//heterocyclic compound binding;GO:0005488//binding;GO:0001883//purine nucleoside binding;GO:0097367//carbohydrat…	GO:0044267//cellular protein metabolic process;GO:0036211//protein modification process;GO:0071704//organic substance metabolic process;GO:0044238//primary metabolic process;GO:0043170//macromolecule metabolic process;GO:0009987//cellular process;GO:0043412//macromolecule modification;GO:0044260//cellular macromolecule metabolic process;GO:0044237//cellular metabolic process;GO:0006464//cellular …
Unigene0005351	19.6667	2.33333	0.7922	2.2318	2.2588	0.3736	0	0.2775	1.76093	0.217033	-3.02035	0.000183081	0.00528586	yes	PREDICTED: formin-like protein 18 [Zea mays]	-	-	-	-
Unigene0005352	20.6667	0.666667	0.1864	2.4824	2.4925	0	0	0.1741	1.72043	0.0580333	-4.88975	4.81509e-05	0.00175416	yes	PREDICTED: formin-like protein 18 [Zea mays]	-	-	-	-
Unigene0005355	3139	536.333	40.6853	34.2465	44.876	6.9226	6.3973	7.8841	39.9359	7.068	-2.49831	7.06472e-16	2.96999e-13	yes	splicing factor U2af 38 kDa subunit [Zea mays]	ko03040//Spliceosome//Transcription//Genetic Information Processing	GO:0005622//intracellular;GO:0044424//intracellular part;GO:0043231//intracellular membrane-bounded organelle;GO:0005623//cell;GO:0044464//cell part;GO:0043229//intracellular organelle;GO:0043226//organelle;GO:0043227//membrane-bounded organelle	GO:0097159//organic cyclic compound binding;GO:0005488//binding;GO:0003676//nucleic acid binding;GO:0043167//ion binding;GO:0043169//cation binding;GO:0036094//small molecule binding;GO:1901363//heterocyclic compound binding	GO:0016070//RNA metabolic process;GO:1901360//organic cyclic compound metabolic process;GO:0008152//metabolic process;GO:0010467//gene expression;GO:0043170//macromolecule metabolic process;GO:0071704//organic substance metabolic process;GO:0046483//heterocycle metabolic process;GO:0044260//cellular macromolecule metabolic process;GO:0006807//nitrogen compound metabolic process;GO:0009987//cellul…
Unigene0005363	374	804.333	4.042	2.238	5.4123	8.3841	8.3526	9.9405	3.89743	8.8924	1.19005	0.00102399	0.0206915	yes	PREDICTED: light-inducible protein CPRF2-like isoform X2 [Setaria italica]	-	-	GO:0001071//nucleic acid binding transcription factor activity;GO:0097159//organic cyclic compound binding;GO:0003676//nucleic acid binding;GO:0003677//DNA binding;GO:0005488//binding;GO:1901363//heterocyclic compound binding	GO:0050789//regulation of biological process;GO:0065007//biological regulation;GO:0010468//regulation of gene expression;GO:0019222//regulation of metabolic process;GO:0060255//regulation of macromolecule metabolic process
Unigene0005364	95.3333	778	3.042	7.7911	7.919	69.6731	38.5776	51.5511	6.2507	53.2673	3.09116	5.81223e-13	1.45224e-10	yes	--	-	-	-	-
Unigene0005373	2013.33	713.667	14.2901	18.5444	21.3112	6.5945	7.7544	5.6574	18.0486	6.66877	-1.43639	4.79672e-06	0.000248937	yes	TPA: submergence induced protein SI397 [Zea mays]	-	-	-	-
Unigene0005377	27.3333	0	1.3749	0.8803	1.0139	0	0	0	1.0897	0.001	-10.0897	4.37794e-12	9.50408e-10	yes	ribulose-1,5-bisphosphate carboxylase/oxygenase small subunit [Mesembryanthemum crystallinum]	ko01200//Carbon metabolism//Global and Overview//Metabolism;ko00710//Carbon fixation in photosynthetic organisms//Energy metabolism//Metabolism;ko00630//Glyoxylate and dicarboxylate metabolism//Carbohydrate metabolism//Metabolism	GO:0005623//cell;GO:0009536//plastid;GO:0043231//intracellular membrane-bounded organelle;GO:0005622//intracellular;GO:0043226//organelle;GO:0044464//cell part;GO:0044444//cytoplasmic part;GO:0043229//intracellular organelle;GO:0043227//membrane-bounded organelle;GO:0044424//intracellular part;GO:0005737//cytoplasm	GO:0016830//carbon-carbon lyase activity;GO:0016491//oxidoreductase activity;GO:0003824//catalytic activity;GO:0016831//carboxy-lyase activity;GO:0016829//lyase activity	GO:0043094//cellular metabolic compound salvage;GO:0071704//organic substance metabolic process;GO:0044710//single-organism metabolic process;GO:0009058//biosynthetic process;GO:0009987//cellular process;GO:0044699//single-organism process;GO:0015977//carbon fixation;GO:0044249//cellular biosynthetic process;GO:0044237//cellular metabolic process;GO:0008152//metabolic process
Unigene0005410	156.333	24.3333	1.4625	3.7707	4.9467	0.7816	0.3293	0.5692	3.3933	0.560033	-2.5991	7.78092e-07	5.27502e-05	yes	--	-	-	-	-
Unigene0005414	1	17	0.1401	0	0.0551	1.4529	1.0136	0.9157	0.0650667	1.1274	4.11494	2.38073e-06	0.000137073	yes	MADS7 [Lolium perenne]	-	GO:0043226//organelle;GO:0043229//intracellular organelle;GO:0043227//membrane-bounded organelle;GO:0005622//intracellular;GO:0043231//intracellular membrane-bounded organelle;GO:0005623//cell;GO:0044464//cell part;GO:0044424//intracellular part	GO:1901363//heterocyclic compound binding;GO:0003676//nucleic acid binding;GO:0005488//binding;GO:0097159//organic cyclic compound binding;GO:0005515//protein binding;GO:0001071//nucleic acid binding transcription factor activity	GO:0009058//biosynthetic process;GO:0043170//macromolecule metabolic process;GO:0008152//metabolic process;GO:0065007//biological regulation;GO:0050789//regulation of biological process;GO:0044237//cellular metabolic process;GO:0009987//cellular process;GO:0044249//cellular biosynthetic process;GO:0010468//regulation of gene expression;GO:0044260//cellular macromolecule metabolic process;GO:00192…
Unigene0005425	13.3333	51.6667	0.2479	0.2117	0.2925	0.9158	1.1363	0.9842	0.2507	1.0121	2.01332	1.32184e-05	0.000591033	yes	PREDICTED: BTB/POZ and MATH domain-containing protein 2-like [Brachypodium distachyon]	-	-	-	-
Unigene0005433	13.3333	92	0.125	0.6404	0.3934	3.567	2.0811	2.5109	0.386267	2.71967	2.81576	1.05278e-07	9.30464e-06	yes	VQ motif family protein [Zea mays]	-	GO:0044424//intracellular part;GO:0043227//membrane-bounded organelle;GO:0043231//intracellular membrane-bounded organelle;GO:0044464//cell part;GO:0043229//intracellular organelle;GO:0043226//organelle;GO:0005623//cell;GO:0005622//intracellular	-	-
Unigene0005437	1	9	0.0877	0.1797	0	1.0754	0.3386	0.8193	0.0891333	0.744433	3.06211	0.00271326	0.0433418	yes	--	-	-	-	-
Unigene0005453	209.333	499.333	6.9623	7.3156	6.5437	17.5433	16.95	16.1746	6.94053	16.8893	1.28299	4.83165e-05	0.00175858	yes	PREDICTED: auxin-responsive protein SAUR36-like [Setaria italica]	-	-	-	-
Unigene0005460	85.3333	25.3333	0.6337	1.0868	1.4413	0.2729	0.4254	0.296	1.05393	0.331433	-1.66899	0.00030085	0.00786048	yes	PREDICTED: probable LRR receptor-like serine/threonine-protein kinase At1g05700 [Setaria italica]	-	GO:0044424//intracellular part;GO:0005623//cell;GO:0043229//intracellular organelle;GO:0043226//organelle;GO:0005622//intracellular;GO:0043227//membrane-bounded organelle;GO:0043231//intracellular membrane-bounded organelle;GO:0044464//cell part	GO:0016740//transferase activity;GO:0016772//transferase activity, transferring phosphorus-containing groups;GO:0001882//nucleoside binding;GO:0097159//organic cyclic compound binding;GO:0032550//purine ribonucleoside binding;GO:0036094//small molecule binding;GO:1901363//heterocyclic compound binding;GO:0005488//binding;GO:0016301//kinase activity;GO:0003824//catalytic activity;GO:0004672//prote…	GO:0044238//primary metabolic process;GO:0044267//cellular protein metabolic process;GO:0043170//macromolecule metabolic process;GO:0044260//cellular macromolecule metabolic process;GO:0043412//macromolecule modification;GO:0044237//cellular metabolic process;GO:0006796//phosphate-containing compound metabolic process;GO:0009987//cellular process;GO:0036211//protein modification process;GO:000646…
Unigene0005482	1698	3912.33	47.5277	51.8542	35.287	98.542	106.835	106.749	44.8896	104.042	1.21271	3.91512e-05	0.0014799	yes	Os05g0541750, partial [Oryza sativa Japonica Group]	ko00941//Flavonoid biosynthesis//Biosynthesis of other secondary metabolites//Metabolism	GO:0005622//intracellular;GO:0043226//organelle;GO:0044446//intracellular organelle part;GO:0044425//membrane part;GO:0030659//cytoplasmic vesicle membrane;GO:0044424//intracellular part;GO:0044464//cell part;GO:0031410//cytoplasmic vesicle;GO:0044444//cytoplasmic part;GO:0043229//intracellular organelle;GO:0005737//cytoplasm;GO:0043227//membrane-bounded organelle;GO:0016020//membrane;GO:0012506/…	GO:0016491//oxidoreductase activity;GO:0005488//binding;GO:0048037//cofactor binding;GO:0003824//catalytic activity;GO:0016614//oxidoreductase activity, acting on CH-OH group of donors	GO:0044710//single-organism metabolic process;GO:0006629//lipid metabolic process;GO:1901360//organic cyclic compound metabolic process;GO:0071704//organic substance metabolic process;GO:0044699//single-organism process;GO:0008152//metabolic process;GO:0008202//steroid metabolic process;GO:0044238//primary metabolic process
Unigene0005507	45.6667	2.66667	0.2604	4.5359	5.6679	0.3275	0	0.3244	3.48807	0.2173	-4.00467	4.96093e-05	0.0017976	yes	flavonoid 3-monooxygenase [Zea mays]	-	-	GO:0097159//organic cyclic compound binding;GO:0043169//cation binding;GO:0046906//tetrapyrrole binding;GO:0046914//transition metal ion binding;GO:0046872//metal ion binding;GO:0043167//ion binding;GO:0003824//catalytic activity;GO:1901363//heterocyclic compound binding;GO:0016491//oxidoreductase activity;GO:0005488//binding	GO:0044710//single-organism metabolic process;GO:0008152//metabolic process;GO:0044699//single-organism process
Unigene0005526	47.3333	144	1.2213	2.0289	1.1684	6.1014	2.1976	5.1488	1.47287	4.4826	1.60571	0.000546593	0.0126212	yes	TPA: hypothetical protein ZEAMMB73_204768 [Zea mays]	-	-	-	-
Unigene0005544	1190.67	2572.33	9.6525	17.5063	17.6547	34.0236	33.8673	32.7715	14.9378	33.5541	1.16752	0.000305663	0.00794974	yes	PREDICTED: protein NRT1/ PTR FAMILY 5.10 [Oryza sativa Japonica Group]	-	GO:0044425//membrane part;GO:0016020//membrane;GO:0031224//intrinsic component of membrane	-	GO:0044765//single-organism transport;GO:0042886//amide transport;GO:0015833//peptide transport;GO:0051234//establishment of localization;GO:0006810//transport;GO:0071705//nitrogen compound transport;GO:0044699//single-organism process;GO:1902578//single-organism localization;GO:0071702//organic substance transport;GO:0051179//localization
Unigene0005552	892.667	43.6667	10.4485	33.4057	39.9904	1.3557	0.9135	2.0633	27.9482	1.44417	-4.27445	8.11896e-16	3.39522e-13	yes	hypothetical protein SORBI_003G026000 [Sorghum bicolor]	-	-	-	-
Unigene0005553	30.3333	8	0.4116	1.0894	1.2952	0.1941	0.2648	0.3204	0.932067	0.259767	-1.84322	0.00201083	0.0346724	yes	--	-	-	-	-
Unigene0005564	504	128.333	1.7149	2.541	3.5444	0.8141	0.5331	0.7472	2.6001	0.698133	-1.89699	6.88383e-07	4.76857e-05	yes	mutator-like transposase [Zea mays]	-	-	GO:0005488//binding	-
Unigene0005575	25.6667	7	1.0211	1.6828	0.5937	0.1675	0.5141	0.2073	1.0992	0.2963	-1.89132	0.00303563	0.0469345	yes	--	-	-	-	-
Unigene0005590	17.6667	0	0.5199	0.1522	0.5063	0	0	0	0.3928	0.001	-8.61765	1.46553e-07	1.25186e-05	yes	Arginyl-tRNA--protein transferase 1 [Aegilops tauschii]	-	-	GO:0003824//catalytic activity	-
Unigene0005610	310	138.333	1.7411	1.8294	2.6688	0.835	0.9118	1.1745	2.07977	0.973767	-1.09477	0.00215319	0.036509	yes	--	-	-	-	-
Unigene0005621	344	813	3.3501	1.5764	2.6604	6.5078	5.6685	6.3257	2.52897	6.16733	1.2861	0.000218595	0.00610063	yes	--	-	-	-	-
Unigene0005625	1853.67	762.333	12.9326	10.4409	13.117	4.6978	4.9722	5.8226	12.1635	5.1642	-1.23594	3.86804e-05	0.00146629	yes	PREDICTED: inactive protein kinase SELMODRAFT_444075-like [Setaria italica]	-	-	GO:0005488//binding;GO:0001882//nucleoside binding;GO:0016772//transferase activity, transferring phosphorus-containing groups;GO:0097367//carbohydrate derivative binding;GO:0032549//ribonucleoside binding;GO:0036094//small molecule binding;GO:0016301//kinase activity;GO:1901363//heterocyclic compound binding;GO:0032550//purine ribonucleoside binding;GO:0097159//organic cyclic compound binding;GO…	GO:0019538//protein metabolic process;GO:0006464//cellular protein modification process;GO:0009987//cellular process;GO:0044238//primary metabolic process;GO:0008152//metabolic process;GO:0044260//cellular macromolecule metabolic process;GO:0036211//protein modification process;GO:0043412//macromolecule modification;GO:0071704//organic substance metabolic process;GO:0044237//cellular metabolic pr…
Unigene0005646	56	4.66667	2.2559	0.5288	0.3459	0.1082	0.1107	0.0357	1.04353	0.0848667	-3.62013	3.8767e-06	0.000207703	yes	PREDICTED: LOW QUALITY PROTEIN: premnaspirodiene oxygenase-like [Zea mays]	-	-	GO:0046914//transition metal ion binding;GO:0005488//binding;GO:0003824//catalytic activity;GO:0046872//metal ion binding;GO:0046906//tetrapyrrole binding;GO:0016491//oxidoreductase activity;GO:0097159//organic cyclic compound binding;GO:0043167//ion binding;GO:0043169//cation binding;GO:1901363//heterocyclic compound binding	GO:0008152//metabolic process;GO:0044699//single-organism process;GO:0044710//single-organism metabolic process
Unigene0005661	785.333	1887.67	41.5178	22.5764	16.7394	44.6906	88.4953	60.5411	26.9445	64.5757	1.261	0.00123558	0.0239296	yes	--	-	-	-	-
Unigene0005662	95	230.333	6.0919	3.4224	3.5938	10.5637	11.8036	9.8201	4.36937	10.7291	1.29604	0.000542655	0.0125558	yes	--	-	-	-	-
Unigene0005665	142.667	10.3333	0.7179	2.6122	5.7639	0.3269	0.1911	0.2081	3.03133	0.242033	-3.64667	8.43165e-08	7.66518e-06	yes	phytochrome P450 [Saccharum hybrid cultivar R570]	ko00945//Stilbenoid, diarylheptanoid and gingerol biosynthesis//Biosynthesis of other secondary metabolites//Metabolism;ko00903//Limonene and pinene degradation//Metabolism of terpenoids and polyketides//Metabolism	-	GO:0046872//metal ion binding;GO:0016491//oxidoreductase activity;GO:0046906//tetrapyrrole binding;GO:0003824//catalytic activity;GO:0046914//transition metal ion binding;GO:1901363//heterocyclic compound binding;GO:0005488//binding;GO:0043167//ion binding;GO:0043169//cation binding;GO:0097159//organic cyclic compound binding	GO:0044699//single-organism process;GO:0008152//metabolic process;GO:0044710//single-organism metabolic process
Unigene0005667	0.333333	6.66667	0.1179	0	0	0.3336	0.7964	1.1013	0.0393	0.743767	4.24225	0.00217844	0.036818	yes	--	-	-	-	-
Unigene0005689	41.6667	9.66667	0.8149	1.3716	1.1676	0.1098	0.2808	0.4078	1.11803	0.266133	-2.07074	0.000138137	0.00421654	yes	--	-	-	-	-
Unigene0005691	1294.67	3402	13.6663	15.6571	13.2841	38.7105	40.5966	34.8671	14.2025	38.0581	1.42206	8.23398e-07	5.53027e-05	yes	UPF0481 plant-like protein [Medicago truncatula]	-	-	-	-
Unigene0005704	5.66667	34.3333	0.0292	0.0599	0.322	0.9927	0.4514	1.3928	0.137033	0.945633	2.78675	0.000189173	0.00542785	yes	protein IN2-1 [Zea mays]	ko00480//Glutathione metabolism//Metabolism of other amino acids//Metabolism	-	GO:0003824//catalytic activity	-
Unigene0005720	390	72.6667	2.9997	11.9896	7.8763	1.3348	1.5695	1.4602	7.62187	1.45483	-2.38929	4.45046e-07	3.27721e-05	yes	PREDICTED: protein EXORDIUM-like [Setaria italica]	-	-	-	-
Unigene0005770	450	206	7.6938	9.3733	6.8251	3.4943	3.9217	3.655	7.96407	3.69033	-1.10975	0.00066534	0.0147502	yes	PREDICTED: myb-related protein Myb4-like [Setaria italica]	-	-	GO:0005488//binding;GO:1901363//heterocyclic compound binding;GO:0097159//organic cyclic compound binding;GO:0003676//nucleic acid binding	-
Unigene0005780	19	0	0.4536	2.2201	0.1982	0	0	0	0.9573	0.001	-9.90283	3.16451e-06	0.000175095	yes	--	-	-	-	-
Unigene0005786	67.6667	12.3333	1.132	1.3881	0.7825	0.2912	0.0827	0.2243	1.10087	0.1994	-2.4649	1.84886e-06	0.000110204	yes	PREDICTED: probable leucine-rich repeat receptor-like protein kinase At1g35710 [Setaria italica]	-	-	GO:0005488//binding;GO:0004672//protein kinase activity;GO:0016301//kinase activity;GO:0016772//transferase activity, transferring phosphorus-containing groups;GO:0036094//small molecule binding;GO:0016773//phosphotransferase activity, alcohol group as acceptor;GO:0097159//organic cyclic compound binding;GO:0016740//transferase activity;GO:0003824//catalytic activity;GO:1901363//heterocyclic comp…	GO:0044237//cellular metabolic process;GO:0009987//cellular process;GO:0008152//metabolic process
Unigene0005787	20.6667	5	0.3365	0.9959	0.7941	0.2468	0.1082	0.1746	0.708833	0.176533	-2.00551	0.00248364	0.0405544	yes	PREDICTED: probable LRR receptor-like serine/threonine-protein kinase At4g08850 [Zea mays]	-	GO:0031224//intrinsic component of membrane;GO:0005623//cell;GO:0005622//intracellular;GO:0043226//organelle;GO:0044424//intracellular part;GO:0016020//membrane;GO:0044464//cell part;GO:0043227//membrane-bounded organelle;GO:0043231//intracellular membrane-bounded organelle;GO:0044425//membrane part;GO:0043229//intracellular organelle	GO:0032550//purine ribonucleoside binding;GO:0001883//purine nucleoside binding;GO:0005488//binding;GO:0003824//catalytic activity;GO:0036094//small molecule binding;GO:0016301//kinase activity;GO:0001882//nucleoside binding;GO:0097159//organic cyclic compound binding;GO:0097367//carbohydrate derivative binding;GO:0032549//ribonucleoside binding;GO:1901363//heterocyclic compound binding;GO:001677…	GO:0043170//macromolecule metabolic process;GO:0006464//cellular protein modification process;GO:0009987//cellular process;GO:0019538//protein metabolic process;GO:0006793//phosphorus metabolic process;GO:0008152//metabolic process;GO:0044238//primary metabolic process;GO:0006796//phosphate-containing compound metabolic process;GO:0044260//cellular macromolecule metabolic process;GO:0044267//cell…
Unigene0005788	108	37	1.6257	0.6984	0.858	0.3858	0.2935	0.4213	1.0607	0.366867	-1.53169	0.000665325	0.0147502	yes	PREDICTED: E3 ubiquitin-protein ligase CHFR-like [Setaria italica]	-	-	GO:0046872//metal ion binding;GO:0043169//cation binding;GO:0043167//ion binding;GO:0046914//transition metal ion binding;GO:0005488//binding	-
Unigene0005816	31.6667	9	0.7824	1.563	1.1078	0.3689	0.453	0.1827	1.15107	0.334867	-1.78131	0.00122207	0.0237736	yes	RING-H2 finger protein ATL2A [Zea mays]	-	GO:0044464//cell part;GO:0043227//membrane-bounded organelle;GO:0043229//intracellular organelle;GO:0043231//intracellular membrane-bounded organelle;GO:0044424//intracellular part;GO:0005623//cell;GO:0043226//organelle;GO:0005622//intracellular	GO:0043169//cation binding;GO:0005488//binding;GO:0043167//ion binding;GO:0046872//metal ion binding	-
Unigene0005828	164.667	58.6667	4.6303	2.4645	4.517	1.4149	2.0716	0.8457	3.8706	1.44407	-1.42242	0.00122923	0.0238678	yes	late embryogenesis abundant protein 3 [Sorghum bicolor]	-	-	-	-
Unigene0005840	851	109.667	3.149	15.2909	5.6062	1.1265	0.9049	1.0419	8.01537	1.02443	-2.96794	6.40059e-09	7.81197e-07	yes	--	-	-	-	-
Unigene0005865	2258.33	1017	30.0766	44.7067	44.8271	19.1951	23.3807	13.3348	39.8701	18.6369	-1.09715	0.000880289	0.018329	yes	RecName: Full=Nitrate reductase [NADH]; Short=NR	ko00910//Nitrogen metabolism//Energy metabolism//Metabolism	-	GO:0016491//oxidoreductase activity;GO:0000166//nucleotide binding;GO:0043169//cation binding;GO:1901265//nucleoside phosphate binding;GO:0097159//organic cyclic compound binding;GO:0008940//nitrate reductase activity;GO:0046906//tetrapyrrole binding;GO:0046872//metal ion binding;GO:0016661//oxidoreductase activity, acting on other nitrogenous compounds as donors;GO:0036094//small molecule bindin…	GO:0043436//oxoacid metabolic process;GO:0044710//single-organism metabolic process;GO:0006807//nitrogen compound metabolic process;GO:0008152//metabolic process;GO:0042126//nitrate metabolic process;GO:0006091//generation of precursor metabolites and energy;GO:0044763//single-organism cellular process;GO:0044281//small molecule metabolic process;GO:2001057//reactive nitrogen species metabolic pr…
Unigene0005940	16	45.6667	0.3101	0.6354	0.7317	1.2063	1.7579	2.0637	0.559067	1.67597	1.5839	0.00142089	0.0266403	yes	--	-	-	-	-
Unigene0005962	111.333	16	3.0327	1.9119	2.9563	0.4645	0.2251	0.4842	2.63363	0.391267	-2.75083	3.3229e-09	4.27911e-07	yes	--	-	-	-	-
Unigene0006005	132	43.6667	7.1441	4.7809	8.6558	1.9017	3.4467	1.8297	6.86027	2.3927	-1.51963	0.000428235	0.010434	yes	--	-	-	-	-
Unigene0006006	7878.33	24754.3	182.096	107.496	138.717	438.765	512.496	429.286	142.77	460.183	1.68852	2.8312e-08	2.9139e-06	yes	Hematological and neurological expressed 1-like protein [Theobroma cacao]	-	-	-	-
Unigene0006016	17	1.33333	0.2426	1.8018	0.8587	0	0	0.2266	0.9677	0.0755333	-3.67937	0.00061887	0.0139615	yes	PREDICTED: serine/arginine repetitive matrix protein 1-like [Brachypodium distachyon]	-	-	-	-
Unigene0006018	16.6667	0.666667	0.4887	1.189	1.1051	0	0	0.1141	0.9276	0.0380333	-4.60817	4.14155e-06	0.000219524	yes	BnaA03g52550D [Brassica napus]	-	-	-	-
Unigene0006041	40.3333	3	7.6603	0.3236	1.2424	0.149	0	0.5163	3.07543	0.221767	-3.79368	0.000531752	0.0123539	yes	alpha expansin 2 precursor [Zea mays]	-	GO:0005623//cell;GO:0030312//external encapsulating structure;GO:0071944//cell periphery;GO:0044464//cell part	-	GO:0071840//cellular component organization or biogenesis;GO:0045229//external encapsulating structure organization;GO:0009987//cellular process;GO:0071554//cell wall organization or biogenesis;GO:0016043//cellular component organization;GO:0071555//cell wall organization
Unigene0006042	450.667	53.6667	49.3904	6.8998	5.592	1.6762	2.7078	2.7523	20.6274	2.37877	-3.11628	9.49856e-06	0.000445782	yes	alpha-expansin 15 [Zea mays]	-	GO:0044464//cell part;GO:0005618//cell wall;GO:0030312//external encapsulating structure;GO:0071944//cell periphery;GO:0005623//cell	-	GO:0071669//plant-type cell wall organization or biogenesis;GO:0065007//biological regulation;GO:0009314//response to radiation;GO:0044767//single-organism developmental process;GO:0009628//response to abiotic stimulus;GO:0045229//external encapsulating structure organization;GO:0009664//plant-type cell wall organization;GO:0071554//cell wall organization or biogenesis;GO:0050896//response to sti…
Unigene0006061	15.6667	46.3333	0.6696	0.637	0.7525	2.6614	1.7538	1.8764	0.686367	2.0972	1.61141	0.000510602	0.0119569	yes	PREDICTED: beta-hexosaminidase 3-like [Setaria italica]	ko00520//Amino sugar and nucleotide sugar metabolism//Carbohydrate metabolism//Metabolism;ko00531//Glycosaminoglycan degradation//Glycan biosynthesis and metabolism//Metabolism;ko00511//Other glycan degradation//Glycan biosynthesis and metabolism//Metabolism;ko00603//Glycosphingolipid biosynthesis - globo series//Glycan biosynthesis and metabolism//Metabolism;ko00604//Glycosphingolipid biosynthes…	-	GO:0004553//hydrolase activity, hydrolyzing O-glycosyl compounds;GO:0003824//catalytic activity;GO:0016798//hydrolase activity, acting on glycosyl bonds;GO:0016787//hydrolase activity;GO:0015929//hexosaminidase activity	GO:0044238//primary metabolic process;GO:0008152//metabolic process
Unigene0006121	486.667	160.333	10.499	5.5916	8.2727	2.5139	2.6595	3.0826	8.1211	2.752	-1.56119	1.21239e-05	0.000549519	yes	PREDICTED: protein STAY-GREEN LIKE, chloroplastic-like [Setaria italica]	ko03013//RNA transport//Translation//Genetic Information Processing	-	-	-
Unigene0006122	24.6667	7	2.5889	2.7628	2.1213	0.8139	1.0409	0.3023	2.491	0.719033	-1.79259	0.0016691	0.0300043	yes	--	-	-	-	-
Unigene0006123	145.667	46	10.8999	7.5295	7.055	3.5244	2.1636	2.4435	8.4948	2.7105	-1.64802	4.51101e-05	0.00166476	yes	PREDICTED: protein STAY-GREEN LIKE, chloroplastic-like [Setaria italica]	ko03013//RNA transport//Translation//Genetic Information Processing	GO:0043226//organelle;GO:0044424//intracellular part;GO:0044464//cell part;GO:0005623//cell;GO:0043227//membrane-bounded organelle;GO:0043229//intracellular organelle;GO:0005622//intracellular;GO:0043231//intracellular membrane-bounded organelle	-	GO:0071840//cellular component organization or biogenesis;GO:0009987//cellular process;GO:0006996//organelle organization;GO:0016043//cellular component organization;GO:0009657//plastid organization
Unigene0006136	165.667	363	4.8825	3.8425	5.8498	10.8254	11.2006	11.3257	4.85827	11.1172	1.19428	0.000403482	0.00995636	yes	uncharacterized protein LOC100277434 [Zea mays]	-	-	-	-
Unigene0006139	40.6667	4	2.0055	0.1849	0.2051	0.1135	0.0194	0.0937	0.7985	0.0755333	-3.40211	0.000388865	0.00966447	yes	PREDICTED: transcription factor bHLH120-like [Zea mays]	-	-	GO:0003676//nucleic acid binding;GO:0097159//organic cyclic compound binding;GO:0005515//protein binding;GO:1901363//heterocyclic compound binding;GO:0005488//binding	-
Unigene0006161	13.3333	0	0.5547	0.341	1.0472	0	0	0	0.647633	0.001	-9.33903	2.31437e-06	0.000133737	yes	--	-	-	-	-
Unigene0006165	42	314.667	1.2302	0.1859	0.8883	5.6488	5.7989	6.5742	0.768133	6.0073	2.96729	1.36394e-08	1.51994e-06	yes	Os11g0261500 [Oryza sativa Japonica Group]	-	GO:0043231//intracellular membrane-bounded organelle;GO:0005623//cell;GO:0043227//membrane-bounded organelle;GO:0043226//organelle;GO:0043229//intracellular organelle;GO:0005622//intracellular;GO:0044464//cell part;GO:0044424//intracellular part	-	-
Unigene0006180	177.333	65.6667	1.9324	1.9641	3.3393	1.1193	0.8662	0.8528	2.41193	0.9461	-1.35013	0.000610265	0.0138184	yes	Os01g0217400 [Oryza sativa Japonica Group]	-	-	-	-
Unigene0006187	1233.33	156.667	4.9812	29.8102	44.9621	3.7443	3.5929	3.6393	26.5845	3.65883	-2.86113	7.79962e-07	5.2832e-05	yes	PREDICTED: dehydration-responsive element-binding protein 1A-like [Setaria italica]	-	GO:0043226//organelle;GO:0005623//cell;GO:0044464//cell part;GO:0043227//membrane-bounded organelle;GO:0043229//intracellular organelle;GO:0044424//intracellular part;GO:0005622//intracellular;GO:0043231//intracellular membrane-bounded organelle	GO:1901363//heterocyclic compound binding;GO:0001071//nucleic acid binding transcription factor activity;GO:0005488//binding;GO:0003676//nucleic acid binding;GO:0097159//organic cyclic compound binding	GO:0044249//cellular biosynthetic process;GO:0009987//cellular process;GO:0050789//regulation of biological process;GO:0010468//regulation of gene expression;GO:0071704//organic substance metabolic process;GO:0043170//macromolecule metabolic process;GO:0009058//biosynthetic process;GO:0044260//cellular macromolecule metabolic process;GO:0034645//cellular macromolecule biosynthetic process;GO:1901…
Unigene0006189	44.6667	459	2.3366	0.6886	1.0071	14.3988	13.9289	13.4237	1.3441	13.9171	3.37215	1.15588e-13	3.25676e-11	yes	Os05g0165200 [Oryza sativa Japonica Group]	-	-	-	-
Unigene0006193	1162.33	529.667	17.9877	36.3307	31.9253	15.0057	11.4235	14.1062	28.7479	13.5118	-1.08924	0.00154075	0.0283012	yes	NHL domain protein [Arabidopsis thaliana]	-	-	-	-
Unigene0006203	83.6667	23	1.7528	1.5277	2.6134	0.7895	0.5806	0.3421	1.96463	0.570733	-1.78337	0.000126237	0.00391179	yes	PREDICTED: phytoene dehydrogenase-like [Setaria italica]	-	GO:0005623//cell;GO:0043229//intracellular organelle;GO:0043226//organelle;GO:0044464//cell part;GO:0043227//membrane-bounded organelle;GO:0044424//intracellular part;GO:0043231//intracellular membrane-bounded organelle;GO:0005622//intracellular	GO:0003824//catalytic activity	GO:0044699//single-organism process;GO:0008152//metabolic process;GO:0044710//single-organism metabolic process
Unigene0006206	54	11.3333	2.6246	4.5907	2.568	0.966	0.2471	0.8371	3.2611	0.6834	-2.25456	3.70675e-05	0.0014146	yes	--	-	-	-	-
Unigene0006221	12.6667	2	1.0163	0.5206	0.4885	0.0532	0.0545	0.2109	0.675133	0.1062	-2.66839	0.00158221	0.0288071	yes	PREDICTED: formin-like protein 20 isoform X3 [Zea mays]	-	-	-	-
Unigene0006256	110.333	227	1.5536	1.2549	1.7038	3.6911	3.1855	2.7627	1.5041	3.2131	1.09507	0.00194471	0.0337594	yes	PREDICTED: probable inactive beta-glucosidase 14 [Zea mays]	ko00940//Phenylpropanoid biosynthesis//Biosynthesis of other secondary metabolites//Metabolism;ko00500//Starch and sucrose metabolism//Carbohydrate metabolism//Metabolism;ko00460//Cyanoamino acid metabolism//Metabolism of other amino acids//Metabolism	-	GO:0016787//hydrolase activity;GO:0016798//hydrolase activity, acting on glycosyl bonds;GO:0003824//catalytic activity	GO:0008152//metabolic process;GO:0044238//primary metabolic process
Unigene0006277	31.6667	3	1.429	0.1757	0.8767	0.0809	0.1103	0.0534	0.827133	0.0815333	-3.34266	3.59461e-05	0.00137843	yes	--	-	-	-	-
Unigene0006281	10.6667	1.66667	0.5524	0.6288	0.6277	0.1737	0.1185	0	0.602967	0.0974	-2.63008	0.00225132	0.0377621	yes	--	-	-	-	-
Unigene0006317	16.6667	2	0.8244	0.5067	0.5836	0	0.1591	0.077	0.638233	0.0787	-3.01965	0.000117712	0.00368655	yes	--	-	-	-	-
Unigene0006335	20.6667	1.33333	1.0065	1.0955	1.4349	0.1186	0.0607	0.0588	1.17897	0.0793667	-3.89285	4.37186e-07	3.23432e-05	yes	PREDICTED: formin-like protein 18 [Zea mays]	-	-	-	-
Unigene0006346	1356.33	299.667	3.8972	25.5307	15.4777	4.2038	2.1965	3.7182	14.9685	3.37283	-2.1499	5.32491e-05	0.00189982	yes	PREDICTED: MACPF domain-containing protein NSL1-like [Setaria italica]	-	-	-	GO:0071310//cellular response to organic substance;GO:0014070//response to organic cyclic compound;GO:0006820//anion transport;GO:0010243//response to organonitrogen compound;GO:0023052//signaling;GO:0009696//salicylic acid metabolic process;GO:0002252//immune effector process;GO:0009863//salicylic acid mediated signaling pathway;GO:0006970//response to osmotic stress;GO:0009987//cellular process…
Unigene0006353	436.667	134.667	11.6753	11.9975	18.3954	4.2427	3.893	5.5027	14.0227	4.54613	-1.62506	6.00513e-06	0.000300654	yes	PREDICTED: methyl-CpG-binding domain-containing protein 13 isoform X4 [Oryza sativa Japonica Group]	-	GO:0043229//intracellular organelle;GO:0005623//cell;GO:0005622//intracellular;GO:0043226//organelle;GO:0044424//intracellular part;GO:0044464//cell part;GO:0043227//membrane-bounded organelle;GO:0043231//intracellular membrane-bounded organelle	GO:0097159//organic cyclic compound binding;GO:0003676//nucleic acid binding;GO:0005488//binding;GO:1901363//heterocyclic compound binding	-
Unigene0006373	2077.67	725.333	14.6202	31.0348	25.4172	8.9857	8.3209	8.2284	23.6907	8.51167	-1.47681	1.37145e-05	0.000610811	yes	PREDICTED: heat stress transcription factor A-4b-like [Setaria italica]	-	GO:0005622//intracellular;GO:0043227//membrane-bounded organelle;GO:0044464//cell part;GO:0043231//intracellular membrane-bounded organelle;GO:0043229//intracellular organelle;GO:0044424//intracellular part;GO:0005623//cell;GO:0043226//organelle	GO:0005488//binding;GO:0003677//DNA binding;GO:0003676//nucleic acid binding;GO:0001071//nucleic acid binding transcription factor activity;GO:1901363//heterocyclic compound binding;GO:0097159//organic cyclic compound binding	GO:0050896//response to stimulus;GO:0050789//regulation of biological process;GO:0060255//regulation of macromolecule metabolic process;GO:0010468//regulation of gene expression;GO:0065007//biological regulation;GO:0019222//regulation of metabolic process;GO:0006950//response to stress
Unigene0006384	107	40.3333	1.4721	1.9073	2.8437	1.0616	0.6684	0.7482	2.07437	0.826067	-1.32834	0.00183473	0.0322662	yes	--	-	-	-	-
Unigene0006386	170.667	22.6667	10.7651	17.6989	12.9064	2.4562	1.5078	1.6218	13.7901	1.86193	-2.88876	3.12982e-11	5.93508e-09	yes	PREDICTED: glutamate decarboxylase 1-like [Oryza brachyantha]	ko00250//Alanine, aspartate and glutamate metabolism//Amino acid metabolism//Metabolism;ko00410//beta-Alanine metabolism//Metabolism of other amino acids//Metabolism;ko00650//Butanoate metabolism//Carbohydrate metabolism//Metabolism;ko00430//Taurine and hypotaurine metabolism//Metabolism of other amino acids//Metabolism	GO:0005622//intracellular;GO:0044444//cytoplasmic part;GO:0005737//cytoplasm;GO:0044464//cell part;GO:0044424//intracellular part;GO:0005623//cell	GO:0016831//carboxy-lyase activity;GO:0016829//lyase activity;GO:0043168//anion binding;GO:0005515//protein binding;GO:0043167//ion binding;GO:0003824//catalytic activity;GO:0016830//carbon-carbon lyase activity;GO:0005488//binding	GO:0006812//cation transport;GO:0032502//developmental process;GO:0050896//response to stimulus;GO:0006520//cellular amino acid metabolic process;GO:0001101//response to acid chemical;GO:0009064//glutamine family amino acid metabolic process;GO:0010038//response to metal ion;GO:0034762//regulation of transmembrane transport;GO:0071704//organic substance metabolic process;GO:0015698//inorganic ani…
Unigene0006427	383.333	88.3333	3.2613	6.6461	8.2783	1.4132	1.3608	1.6466	6.0619	1.47353	-2.04049	5.95204e-07	4.21873e-05	yes	PREDICTED: GDSL esterase/lipase At5g37690-like [Setaria italica]	-	GO:0005622//intracellular;GO:0043226//organelle;GO:0044464//cell part;GO:0043227//membrane-bounded organelle;GO:0044424//intracellular part;GO:0005623//cell;GO:0043229//intracellular organelle;GO:0043231//intracellular membrane-bounded organelle	GO:0016787//hydrolase activity;GO:0003824//catalytic activity	GO:0044238//primary metabolic process;GO:0006629//lipid metabolic process;GO:0071704//organic substance metabolic process;GO:0044710//single-organism metabolic process;GO:0044699//single-organism process;GO:0008152//metabolic process
Unigene0006433	7.66667	30.6667	0.1272	0.3909	0.3668	1.3993	0.9817	1.3067	0.294967	1.22923	2.05913	0.000194395	0.00553253	yes	hypothetical protein SORBI_009G223500 [Sorghum bicolor]	-	-	-	-
Unigene0006448	226.333	31.6667	5.5715	0.4351	0.684	0.2479	0.2927	0.3684	2.2302	0.303	-2.87978	0.00018023	0.00522396	yes	Os12g0588100 [Oryza sativa Japonica Group]	-	-	GO:0005488//binding	-
Unigene0006450	96	19.6667	1.4543	1.6733	2.6399	0.5275	0.2375	0.4807	1.9225	0.415233	-2.21099	2.69389e-06	0.000152561	yes	PREDICTED: salutaridine reductase-like isoform X1 [Setaria italica]	ko00902//Monoterpenoid biosynthesis//Metabolism of terpenoids and polyketides//Metabolism	-	GO:0003824//catalytic activity	GO:0044699//single-organism process;GO:0044710//single-organism metabolic process;GO:0008152//metabolic process
Unigene0006464	56.3333	15.3333	0.9412	2.2178	1.7275	0.6214	0.333	0.4103	1.62883	0.4549	-1.84022	0.000255506	0.00692402	yes	--	-	-	-	-
Unigene0006471	5828.67	2007.33	59.1226	74.2144	57.6363	22.4491	22.0076	22.3543	63.6578	22.2703	-1.51521	1.23546e-07	1.08229e-05	yes	activator of heat shock protein ATPase [Zea mays]	-	GO:0044464//cell part;GO:0044444//cytoplasmic part;GO:0005623//cell;GO:0005622//intracellular;GO:0005737//cytoplasm;GO:0044424//intracellular part	GO:0030234//enzyme regulator activity;GO:0005488//binding;GO:0098772//molecular function regulator;GO:0005515//protein binding;GO:0008047//enzyme activator activity	GO:0008152//metabolic process;GO:0009987//cellular process;GO:0006950//response to stress;GO:0065007//biological regulation;GO:0050789//regulation of biological process;GO:0065009//regulation of molecular function;GO:0009416//response to light stimulus;GO:0019222//regulation of metabolic process;GO:0033554//cellular response to stress;GO:0051336//regulation of hydrolase activity;GO:0044267//cellu…
Unigene0006492	1405.67	677.333	7.1554	11.7455	10.1286	5.6141	4.1728	4.5766	9.6765	4.78783	-1.01511	0.00156833	0.0286464	yes	PREDICTED: probable WRKY transcription factor 41 isoform X2 [Zea mays]	-	-	GO:0097159//organic cyclic compound binding;GO:1901363//heterocyclic compound binding;GO:0003677//DNA binding;GO:0001071//nucleic acid binding transcription factor activity;GO:0003676//nucleic acid binding;GO:0005488//binding	GO:0019222//regulation of metabolic process;GO:0060255//regulation of macromolecule metabolic process;GO:0044085//cellular component biogenesis;GO:0050789//regulation of biological process;GO:0065007//biological regulation;GO:0022607//cellular component assembly;GO:0071840//cellular component organization or biogenesis;GO:0043623//cellular protein complex assembly;GO:0034622//cellular macromolecu…
Unigene0006522	26.6667	5	0.4272	1.1672	1.0082	0.2686	0.1031	0.133	0.867533	0.168233	-2.36646	0.000277018	0.00738359	yes	PREDICTED: disease resistance protein RGA2-like [Setaria italica]	-	-	GO:0036094//small molecule binding;GO:0097159//organic cyclic compound binding;GO:0001883//purine nucleoside binding;GO:0005488//binding;GO:0097367//carbohydrate derivative binding;GO:0001882//nucleoside binding;GO:1901363//heterocyclic compound binding;GO:0032549//ribonucleoside binding;GO:0032550//purine ribonucleoside binding	-
Unigene0006535	68.3333	721.667	1.6727	3.0844	2.3098	29.8317	26.433	20.0328	2.35563	25.4325	3.43249	2.66204e-19	1.6921e-16	yes	PREDICTED: dirigent protein 1-like [Setaria italica]	-	GO:0043231//intracellular membrane-bounded organelle;GO:0044424//intracellular part;GO:0043226//organelle;GO:0044464//cell part;GO:0043229//intracellular organelle;GO:0005622//intracellular;GO:0043227//membrane-bounded organelle;GO:0005623//cell	-	-
Unigene0006568	53	19	1.2036	0.9059	1.4298	0.3475	0.6163	0.3671	1.17977	0.443633	-1.41106	0.00239228	0.03946	yes	--	-	-	-	-
Unigene0006579	66	7.66667	1.0886	6.3731	2.3243	0.3911	0.3501	0.3874	3.262	0.3762	-3.11619	2.81129e-06	0.000158195	yes	PREDICTED: probable calcium-binding protein CML32 [Oryza sativa Japonica Group]	ko04626//Plant-pathogen interaction//Environmental adaptation//Organismal Systems	-	-	-
Unigene0006580	38	1	0.5974	0.7983	1.2463	0.049	0	0.0243	0.880667	0.0244333	-5.17167	6.51429e-11	1.16838e-08	yes	PREDICTED: phosphatidylinositol 4-phosphate 5-kinase 6-like [Zea mays]	ko04144//Endocytosis//Transport and catabolism//Cellular Processes;ko04070//Phosphatidylinositol signaling system//Signal transduction//Environmental Information Processing;ko00562//Inositol phosphate metabolism//Carbohydrate metabolism//Metabolism	-	GO:0032549//ribonucleoside binding;GO:0097367//carbohydrate derivative binding;GO:0005488//binding;GO:0036094//small molecule binding;GO:0003824//catalytic activity;GO:0016773//phosphotransferase activity, alcohol group as acceptor;GO:0001883//purine nucleoside binding;GO:1901363//heterocyclic compound binding;GO:0016740//transferase activity;GO:0001882//nucleoside binding;GO:0097159//organic cyc…	GO:0044255//cellular lipid metabolic process;GO:0008152//metabolic process;GO:0046488//phosphatidylinositol metabolic process;GO:0006629//lipid metabolic process;GO:0046486//glycerolipid metabolic process;GO:0006644//phospholipid metabolic process;GO:0044699//single-organism process;GO:0006793//phosphorus metabolic process;GO:0044238//primary metabolic process;GO:0044710//single-organism metaboli…
Unigene0006592	29.3333	4.66667	1.4278	0.552	0.3179	0.0508	0.156	0.151	0.7659	0.119267	-2.68297	0.000237148	0.00650867	yes	PREDICTED: probable auxin efflux carrier component 1b [Brachypodium distachyon]	-	GO:0043231//intracellular membrane-bounded organelle;GO:0016020//membrane;GO:0031224//intrinsic component of membrane;GO:0044424//intracellular part;GO:0043227//membrane-bounded organelle;GO:0043226//organelle;GO:0044464//cell part;GO:0043229//intracellular organelle;GO:0044425//membrane part;GO:0005622//intracellular;GO:0005623//cell	-	GO:0048878//chemical homeostasis;GO:0065007//biological regulation;GO:0007275//multicellular organism development;GO:0050789//regulation of biological process;GO:0044699//single-organism process;GO:0051179//localization;GO:0048229//gametophyte development;GO:0050794//regulation of cellular process;GO:0010646//regulation of cell communication;GO:0048583//regulation of response to stimulus;GO:00512…
Unigene0006599	19.6667	3.66667	0.304	0.4672	1.1659	0.2151	0.0733	0.1065	0.6457	0.131633	-2.29434	0.00260321	0.0419549	yes	--	-	-	-	-
Unigene0006604	2498.67	689.667	41.4081	20.6878	13.5913	5.895	6.9756	7.7453	25.2291	6.87197	-1.87629	2.29279e-06	0.000132683	yes	PREDICTED: serine/threonine protein phosphatase 2A 57 kDa regulatory subunit B' alpha isoform-like [Setaria italica]	ko03015//mRNA surveillance pathway//Translation//Genetic Information Processing	GO:0005622//intracellular;GO:0043229//intracellular organelle;GO:0032991//macromolecular complex;GO:0044424//intracellular part;GO:0043227//membrane-bounded organelle;GO:1903293//phosphatase complex;GO:0005623//cell;GO:0008287//protein serine/threonine phosphatase complex;GO:0043231//intracellular membrane-bounded organelle;GO:0043234//protein complex;GO:0043226//organelle;GO:0044464//cell part;G…	GO:0005515//protein binding;GO:0030234//enzyme regulator activity;GO:0005488//binding;GO:0098772//molecular function regulator;GO:0019888//protein phosphatase regulator activity;GO:0005102//receptor binding;GO:0019208//phosphatase regulator activity	GO:0019222//regulation of metabolic process;GO:0050789//regulation of biological process;GO:0065007//biological regulation;GO:0050794//regulation of cellular process
Unigene0006642	1113.33	2249	9.4711	20.9747	17.5059	33.9155	33.5087	32.4664	15.9839	33.2969	1.05877	0.00177779	0.0315018	yes	BnaAnng33130D [Brassica napus]	-	-	GO:0016741//transferase activity, transferring one-carbon groups;GO:0016740//transferase activity;GO:0003824//catalytic activity	GO:0008152//metabolic process
Unigene0006648	10	0.666667	1.2626	0.2985	1.0696	0.0916	0.0937	0	0.8769	0.0617667	-3.82751	0.000808126	0.01715	yes	--	-	-	-	-
Unigene0006655	141	616.667	1.3397	2.0855	3.134	13.2746	8.0583	9.117	2.1864	10.15	2.21485	2.2016e-08	2.32618e-06	yes	PREDICTED: shikimate O-hydroxycinnamoyltransferase-like [Setaria italica]	ko00940//Phenylpropanoid biosynthesis//Biosynthesis of other secondary metabolites//Metabolism;ko00941//Flavonoid biosynthesis//Biosynthesis of other secondary metabolites//Metabolism;ko00945//Stilbenoid, diarylheptanoid and gingerol biosynthesis//Biosynthesis of other secondary metabolites//Metabolism	-	GO:0016746//transferase activity, transferring acyl groups;GO:0003824//catalytic activity;GO:0016740//transferase activity	-
Unigene0006667	94.6667	29.6667	2.0488	2.6628	3.175	1.1536	0.6491	0.7712	2.62887	0.857967	-1.61545	0.000162927	0.00481958	yes	--	-	-	-	-
Unigene0006672	715	286.333	5.6793	3.6815	5.8868	1.9524	2.2388	2.1672	5.08253	2.11947	-1.26185	0.000122708	0.00381893	yes	deaminase [Zea mays]	ko00230//Purine metabolism//Nucleotide metabolism//Metabolism	-	GO:0003824//catalytic activity	GO:0009126//purine nucleoside monophosphate metabolic process;GO:0034654//nucleobase-containing compound biosynthetic process;GO:0044763//single-organism cellular process;GO:0044238//primary metabolic process;GO:0009058//biosynthetic process;GO:0019438//aromatic compound biosynthetic process;GO:0071704//organic substance metabolic process;GO:0009124//nucleoside monophosphate biosynthetic process;…
Unigene0006707	520.333	56.6667	9.4515	5.0506	6.597	0.5227	1.1541	0.6812	7.03303	0.786	-3.16155	1.09654e-13	3.11163e-11	yes	PREDICTED: UDP-glycosyltransferase 73C3-like [Zea mays]	-	-	GO:0016740//transferase activity;GO:0016757//transferase activity, transferring glycosyl groups;GO:0003824//catalytic activity	-
Unigene0006712	19.6667	4	2.73	0.9989	1.6105	0.5517	0.2822	0.2732	1.7798	0.369033	-2.26989	0.000998293	0.0202811	yes	soluble inorganic pyrophosphatase [Zea mays]	ko00190//Oxidative phosphorylation//Energy metabolism//Metabolism	GO:0044464//cell part;GO:0005623//cell;GO:0044424//intracellular part;GO:0005622//intracellular	GO:0016462//pyrophosphatase activity;GO:0016818//hydrolase activity, acting on acid anhydrides, in phosphorus-containing anhydrides;GO:0003824//catalytic activity;GO:0043169//cation binding;GO:0016817//hydrolase activity, acting on acid anhydrides;GO:0005488//binding;GO:0016787//hydrolase activity;GO:0043167//ion binding;GO:0046872//metal ion binding	GO:0009987//cellular process;GO:0006793//phosphorus metabolic process;GO:0044237//cellular metabolic process;GO:0008152//metabolic process
Unigene0006731	254.333	95.6667	3.3485	5.2947	4.2228	1.9222	1.9842	1.0539	4.28867	1.65343	-1.37506	0.00039644	0.00981587	yes	PREDICTED: paired box pox-neuro protein-like [Zea mays]	-	-	-	-
Unigene0006733	49	306	1.4687	0.1736	0.3444	3.3564	4.2107	4.7093	0.662233	4.09213	2.62744	1.51727e-05	0.000664581	yes	zinc finger protein CONSTANS-LIKE 16 [Zea mays]	-	GO:0005623//cell;GO:0044464//cell part	GO:0005488//binding;GO:0046872//metal ion binding;GO:0046914//transition metal ion binding;GO:0043167//ion binding;GO:0043169//cation binding	-
Unigene0006797	5131	2271.33	70.8488	42.5702	46.1479	23.6664	26.6695	21.4776	53.189	23.9378	-1.15183	0.000194861	0.00553743	yes	transcription factor BIM2 [Zea mays]	-	-	GO:0005488//binding;GO:0005515//protein binding	-
Unigene0006799	1148.33	514	14.6093	11.0686	14.4946	5.3648	7.3676	5.8839	13.3908	6.20543	-1.10964	0.000401893	0.00992613	yes	PREDICTED: nudix hydrolase 14, chloroplastic [Setaria italica]	ko00230//Purine metabolism//Nucleotide metabolism//Metabolism;ko00500//Starch and sucrose metabolism//Carbohydrate metabolism//Metabolism;ko00051//Fructose and mannose metabolism//Carbohydrate metabolism//Metabolism	GO:0043227//membrane-bounded organelle;GO:0005737//cytoplasm;GO:0044424//intracellular part;GO:0009532//plastid stroma;GO:0043231//intracellular membrane-bounded organelle;GO:0044444//cytoplasmic part;GO:0044435//plastid part;GO:0005622//intracellular;GO:0009536//plastid;GO:0043226//organelle;GO:0043229//intracellular organelle;GO:0044446//intracellular organelle part;GO:0044464//cell part;GO:004…	GO:0003824//catalytic activity;GO:0043169//cation binding;GO:0043167//ion binding;GO:0019144//ADP-sugar diphosphatase activity;GO:0005488//binding;GO:0016818//hydrolase activity, acting on acid anhydrides, in phosphorus-containing anhydrides;GO:0016462//pyrophosphatase activity;GO:0016817//hydrolase activity, acting on acid anhydrides;GO:0016787//hydrolase activity	-
Unigene0006801	258.667	57.3333	4.1617	1.9457	5.313	0.8722	0.8605	0.9564	3.8068	0.896367	-2.08642	1.25946e-06	7.99948e-05	yes	peroxiredoxin [Oryza punctata]	-	GO:0043231//intracellular membrane-bounded organelle;GO:0009536//plastid;GO:0044424//intracellular part;GO:0005737//cytoplasm;GO:0005622//intracellular;GO:0043229//intracellular organelle;GO:0043226//organelle;GO:0005623//cell;GO:0043227//membrane-bounded organelle;GO:0044444//cytoplasmic part;GO:0044464//cell part	GO:0003824//catalytic activity	GO:0009987//cellular process;GO:0044802//single-organism membrane organization;GO:0008152//metabolic process;GO:0071840//cellular component organization or biogenesis;GO:0044699//single-organism process;GO:0044710//single-organism metabolic process;GO:0016043//cellular component organization;GO:0006996//organelle organization;GO:0044763//single-organism cellular process;GO:0061024//membrane organ…
Unigene0006828	5.33333	20.3333	0.5895	0.302	0.541	2.3166	1.5169	1.8355	0.4775	1.88967	1.98456	0.0013056	0.025004	yes	TPA: hypothetical protein ZEAMMB73_162927 [Zea mays]	-	-	-	-
Unigene0006845	368.333	88	3.5847	6.9568	3.5964	0.8165	1.3314	1.2382	4.71263	1.1287	-2.06187	3.76274e-07	2.83114e-05	yes	expressed protein [Oryza sativa Japonica Group]	-	-	-	-
Unigene0006856	528.667	194.667	5.8594	2.0781	1.8548	0.6946	1.2654	1.6111	3.2641	1.19037	-1.45528	0.00223066	0.0374788	yes	PREDICTED: protein QUIRKY-like [Setaria italica]	-	GO:0016020//membrane	-	-
Unigene0006868	1057	2482.67	34.526	51.6081	48.8112	87.2381	133.884	106.401	44.9818	109.174	1.27922	5.97339e-05	0.00208714	yes	glycine-rich RNA-binding protein 2 [Zea mays]	-	-	-	-
Unigene0006869	50442.7	150500	845.05	1018.22	1128.14	2594.92	3399.65	3260.82	997.139	3085.13	1.62946	1.76134e-08	1.89888e-06	yes	glycine-rich RNA-binding protein 2 [Zea mays]	-	-	GO:0005488//binding;GO:0097159//organic cyclic compound binding;GO:0036094//small molecule binding	-
Unigene0006880	29.6667	2.66667	0.6956	1.0293	1.3678	0.1093	0.0373	0.1444	1.0309	0.097	-3.40978	4.14996e-07	3.09901e-05	yes	--	-	-	-	-
Unigene0006885	26	2.66667	0.2871	1.7229	0.968	0.1934	0	0.1149	0.992667	0.102767	-3.27194	0.00014312	0.00433865	yes	Os08g0229600, partial [Oryza sativa Japonica Group]	-	GO:0043234//protein complex;GO:0032991//macromolecular complex	-	GO:0016192//vesicle-mediated transport;GO:0051234//establishment of localization;GO:0051179//localization;GO:0006810//transport
Unigene0006890	15851	32521.7	186.789	143.695	141.99	309.116	328.913	348.156	157.491	328.728	1.06162	0.000152434	0.004567	yes	alpha tubulin, partial [Zea mays]	ko04145//Phagosome//Transport and catabolism//Cellular Processes	GO:0044464//cell part;GO:0032991//macromolecular complex;GO:0015630//microtubule cytoskeleton;GO:0043232//intracellular non-membrane-bounded organelle;GO:0005623//cell;GO:0043226//organelle;GO:0044424//intracellular part;GO:0043228//non-membrane-bounded organelle;GO:0005856//cytoskeleton;GO:0005622//intracellular;GO:0043229//intracellular organelle	GO:0097367//carbohydrate derivative binding;GO:0016787//hydrolase activity;GO:0016462//pyrophosphatase activity;GO:0097159//organic cyclic compound binding;GO:0032550//purine ribonucleoside binding;GO:0032549//ribonucleoside binding;GO:1901363//heterocyclic compound binding;GO:0005198//structural molecule activity;GO:0036094//small molecule binding;GO:0003824//catalytic activity;GO:0016817//hydro…	GO:0043623//cellular protein complex assembly;GO:0044085//cellular component biogenesis;GO:0034622//cellular macromolecular complex assembly;GO:0071840//cellular component organization or biogenesis;GO:0022607//cellular component assembly;GO:0071822//protein complex subunit organization;GO:0065003//macromolecular complex assembly;GO:0006461//protein complex assembly;GO:0044699//single-organism pr…
Unigene0006911	868.333	189	4.1262	30.8747	19.7607	5.4179	1.8697	4.8975	18.2539	4.0617	-2.16805	0.000230018	0.0063547	yes	PREDICTED: protein YLS9-like [Setaria italica]	-	-	-	-
Unigene0006930	50	17	0.855	1.089	1.2179	0.2833	0.3791	0.4533	1.05397	0.3719	-1.50284	0.000885086	0.0184022	yes	retinol dehydrogenase [Saccharum hybrid cultivar R570]	-	-	GO:0003824//catalytic activity	GO:0044699//single-organism process;GO:0008152//metabolic process;GO:0044710//single-organism metabolic process
Unigene0006950	56	0	1.6725	1.6462	1.7541	0	0	0	1.69093	0.001	-10.7236	1.89421e-19	1.22362e-16	yes	PREDICTED: ammonium transporter 1 member 2 [Setaria italica]	-	GO:0031224//intrinsic component of membrane;GO:0016020//membrane;GO:0044425//membrane part	GO:0005215//transporter activity;GO:0022892//substrate-specific transporter activity;GO:0008324//cation transmembrane transporter activity;GO:0015077//monovalent inorganic cation transmembrane transporter activity;GO:0022891//substrate-specific transmembrane transporter activity;GO:0022857//transmembrane transporter activity;GO:0022890//inorganic cation transmembrane transporter activity;GO:00150…	GO:1902578//single-organism localization;GO:0051179//localization;GO:0006810//transport;GO:0044699//single-organism process;GO:0006811//ion transport;GO:0051234//establishment of localization;GO:0006812//cation transport;GO:0071705//nitrogen compound transport;GO:0044765//single-organism transport;GO:0015672//monovalent inorganic cation transport;GO:0015696//ammonium transport
Unigene0006952	560.667	1480.33	7.0258	4.2532	5.7776	15.0278	15.0248	16.2518	5.68553	15.4348	1.44082	5.40206e-06	0.000274211	yes	PREDICTED: LOC100282916 isoform X3 [Zea mays]	-	GO:0044464//cell part;GO:0005623//cell	GO:0046914//transition metal ion binding;GO:0046872//metal ion binding;GO:0005488//binding;GO:0043169//cation binding;GO:0043167//ion binding	-
Unigene0007012	38	127.667	0.3826	0.6476	0.6935	1.7727	2.6162	1.6625	0.574567	2.01713	1.81176	1.59989e-05	0.000695021	yes	PREDICTED: mugineic-acid 3-dioxygenase-like [Setaria italica]	-	GO:0005623//cell;GO:0044464//cell part;GO:0044424//intracellular part;GO:0005622//intracellular	GO:0016705//oxidoreductase activity, acting on paired donors, with incorporation or reduction of molecular oxygen;GO:0003824//catalytic activity;GO:0043169//cation binding;GO:0051213//dioxygenase activity;GO:0036094//small molecule binding;GO:0043167//ion binding;GO:0016491//oxidoreductase activity;GO:0019842//vitamin binding;GO:0005488//binding;GO:0016706//oxidoreductase activity, acting on pair…	GO:0010035//response to inorganic substance;GO:0010039//response to iron ion;GO:1990267//response to transition metal nanoparticle;GO:0042221//response to chemical;GO:0008152//metabolic process;GO:0050896//response to stimulus;GO:0044710//single-organism metabolic process;GO:0044699//single-organism process;GO:0010038//response to metal ion
Unigene0007032	1008	404.333	12.6698	8.7745	8.142	3.891	3.9911	4.1171	9.8621	3.99973	-1.30199	4.70515e-05	0.00172439	yes	Dof-type zinc finger protein [Saccharum hybrid cultivar R570]	-	GO:0043231//intracellular membrane-bounded organelle;GO:0043226//organelle;GO:0044424//intracellular part;GO:0005623//cell;GO:0043227//membrane-bounded organelle;GO:0043229//intracellular organelle;GO:0044464//cell part;GO:0005622//intracellular	GO:0003676//nucleic acid binding;GO:1901363//heterocyclic compound binding;GO:0097159//organic cyclic compound binding;GO:0005488//binding	GO:0010468//regulation of gene expression;GO:0019222//regulation of metabolic process;GO:0060255//regulation of macromolecule metabolic process;GO:0065007//biological regulation;GO:0050789//regulation of biological process
Unigene0007069	253	113.667	3.7168	1.8862	2.4982	1.172	1.1214	1.4188	2.7004	1.2374	-1.12586	0.00290987	0.0455753	yes	PREDICTED: tRNA(His) guanylyltransferase 1-like [Zea mays]	-	-	GO:0005488//binding;GO:0043167//ion binding;GO:0043169//cation binding;GO:0016772//transferase activity, transferring phosphorus-containing groups;GO:0046872//metal ion binding;GO:0008192//RNA guanylyltransferase activity;GO:0016779//nucleotidyltransferase activity;GO:0003824//catalytic activity;GO:0016740//transferase activity;GO:0070568//guanylyltransferase activity	GO:0043170//macromolecule metabolic process;GO:0090304//nucleic acid metabolic process;GO:0008033//tRNA processing;GO:0034470//ncRNA processing;GO:0044237//cellular metabolic process;GO:0071704//organic substance metabolic process;GO:0044238//primary metabolic process;GO:1901360//organic cyclic compound metabolic process;GO:0046483//heterocycle metabolic process;GO:0006807//nitrogen compound meta…
Unigene0007073	17.6667	2.33333	0.4547	1.6304	0.76	0.1072	0.1645	0.1062	0.948367	0.125967	-2.9124	0.00027126	0.00724958	yes	--	-	-	-	-
Unigene0007102	539	256	6.8963	8.3482	8.3302	3.7528	3.8396	3.939	7.85823	3.8438	-1.03167	0.00100072	0.0202993	yes	ribosomal protein L11 methyltransferase containing protein [Zea mays]	-	GO:0005622//intracellular;GO:0032991//macromolecular complex;GO:0030529//intracellular ribonucleoprotein complex;GO:0044424//intracellular part;GO:1990904//ribonucleoprotein complex;GO:0044464//cell part;GO:0005623//cell	GO:0043167//ion binding;GO:0008168//methyltransferase activity;GO:0016741//transferase activity, transferring one-carbon groups;GO:0043169//cation binding;GO:0005488//binding;GO:0046872//metal ion binding;GO:0003824//catalytic activity;GO:0016740//transferase activity;GO:0046914//transition metal ion binding	GO:0008152//metabolic process;GO:0044237//cellular metabolic process;GO:0043170//macromolecule metabolic process;GO:0019538//protein metabolic process;GO:0044260//cellular macromolecule metabolic process;GO:0044238//primary metabolic process;GO:0009987//cellular process;GO:0006464//cellular protein modification process;GO:0044267//cellular protein metabolic process;GO:0071704//organic substance m…
Unigene0007105	2260.33	5866.67	25.8751	91.5383	64.96	167.957	123.484	193.677	60.7911	161.706	1.41144	0.000495921	0.0116716	yes	vegetative cell wall protein gp1 precursor [Zea mays]	-	-	-	-
Unigene0007124	654.333	301.667	11.0523	25.1547	19.2657	9.0086	8.4194	8.8079	18.4909	8.7453	-1.08024	0.00249549	0.040681	yes	PREDICTED: PRA1 family protein B2 [Oryza sativa Japonica Group]	-	-	-	-
Unigene0007136	1960.33	4498	11.5307	11.8128	12.908	27.104	28.3915	30.2671	12.0838	28.5875	1.24231	1.01154e-05	0.000469735	yes	PREDICTED: calcium-transporting ATPase 8, plasma membrane-type-like isoform X1 [Zea mays]	-	GO:0031224//intrinsic component of membrane;GO:0044425//membrane part;GO:0016020//membrane	GO:0042626//ATPase activity, coupled to transmembrane movement of substances;GO:0005215//transporter activity;GO:1901363//heterocyclic compound binding;GO:0015075//ion transmembrane transporter activity;GO:0042623//ATPase activity, coupled;GO:0016462//pyrophosphatase activity;GO:0016820//hydrolase activity, acting on acid anhydrides, catalyzing transmembrane movement of substances;GO:0043169//cat…	GO:0030001//metal ion transport;GO:0006811//ion transport;GO:0006816//calcium ion transport;GO:0051234//establishment of localization;GO:0006810//transport;GO:0006812//cation transport;GO:0072511//divalent inorganic cation transport;GO:0070838//divalent metal ion transport;GO:0044765//single-organism transport;GO:1902578//single-organism localization;GO:0044699//single-organism process;GO:0051179…
Unigene0007155	6.66667	24.6667	0.8881	0.4135	0.254	2.741	1.4022	1.5082	0.518533	1.8838	1.86114	0.00229177	0.038258	yes	--	-	-	-	-
Unigene0007159	11073.7	977.667	102.536	244.592	161.696	18.1169	13.0403	14.5299	169.608	15.229	-3.47731	1.90173e-20	1.30923e-17	yes	NAC1 [Sorghum bicolor]	-	GO:0043226//organelle;GO:0043227//membrane-bounded organelle;GO:0005623//cell;GO:0044424//intracellular part;GO:0044464//cell part;GO:0043229//intracellular organelle;GO:0005622//intracellular;GO:0043231//intracellular membrane-bounded organelle	GO:0005488//binding;GO:0097159//organic cyclic compound binding;GO:1901363//heterocyclic compound binding;GO:0003676//nucleic acid binding	GO:0044260//cellular macromolecule metabolic process;GO:0034645//cellular macromolecule biosynthetic process;GO:0010468//regulation of gene expression;GO:0019222//regulation of metabolic process;GO:0060255//regulation of macromolecule metabolic process;GO:0008152//metabolic process;GO:0044249//cellular biosynthetic process;GO:0009987//cellular process;GO:0065007//biological regulation;GO:1901576/…
Unigene0007163	4	15.6667	0.4694	0.2886	0.2954	1.3282	1.1777	1.6663	0.351133	1.39073	1.98575	0.00245852	0.04026	yes	--	-	-	-	-
Unigene0007175	1175.33	537	5.7921	15.6544	9.8464	5.4715	4.0538	4.9919	10.431	4.83907	-1.10807	0.00314906	0.0483308	yes	fiber protein Fb2 [Zea mays]	-	-	-	-
Unigene0007178	2.66667	27.3333	0	0.328	0.084	1.1576	1.5964	1.3958	0.137333	1.38327	3.33233	1.91656e-06	0.000113812	yes	PREDICTED: transcription factor IBH1 [Setaria italica]	-	-	GO:0005515//protein binding;GO:0005488//binding	-
Unigene0007192	1073.67	447	8.7507	19.2605	24.0416	8.6611	5.0662	9.1174	17.3509	7.6149	-1.18812	0.00299947	0.0465202	yes	PREDICTED: serine carboxypeptidase 2-like [Setaria italica]	-	GO:0005623//cell;GO:0044464//cell part;GO:0005622//intracellular;GO:0044424//intracellular part;GO:0043229//intracellular organelle;GO:0043231//intracellular membrane-bounded organelle;GO:0043227//membrane-bounded organelle;GO:0043226//organelle	GO:0008233//peptidase activity;GO:0070011//peptidase activity, acting on L-amino acid peptides;GO:0003824//catalytic activity;GO:0004180//carboxypeptidase activity;GO:0016787//hydrolase activity;GO:0008238//exopeptidase activity	GO:0071704//organic substance metabolic process;GO:0044238//primary metabolic process;GO:0043170//macromolecule metabolic process;GO:0019538//protein metabolic process;GO:0008152//metabolic process
Unigene0007208	3.33333	82.6667	0.2561	0.0525	0.1611	4.9264	3.7061	3.3963	0.156567	4.0096	4.67861	6.58415e-16	2.78268e-13	yes	ureide permease 5 [Arabidopsis thaliana]	-	GO:0044464//cell part;GO:0016020//membrane;GO:0031224//intrinsic component of membrane;GO:0005622//intracellular;GO:0044425//membrane part;GO:0005623//cell;GO:0043227//membrane-bounded organelle;GO:0044424//intracellular part;GO:0043226//organelle;GO:0043231//intracellular membrane-bounded organelle;GO:0043229//intracellular organelle	GO:0005215//transporter activity;GO:0032549//ribonucleoside binding;GO:0042887//amide transmembrane transporter activity;GO:0036094//small molecule binding;GO:0022891//substrate-specific transmembrane transporter activity;GO:0097367//carbohydrate derivative binding;GO:0005488//binding;GO:0001882//nucleoside binding;GO:0001883//purine nucleoside binding;GO:0097159//organic cyclic compound binding;…	GO:0006625//protein targeting to peroxisome;GO:0071840//cellular component organization or biogenesis;GO:0044763//single-organism cellular process;GO:1902578//single-organism localization;GO:0044710//single-organism metabolic process;GO:0008104//protein localization;GO:0071702//organic substance transport;GO:0044282//small molecule catabolic process;GO:0016054//organic acid catabolic process;GO:0…
Unigene0007237	49.3333	12.3333	0.7446	2.0232	1.6298	0.458	0.3124	0.3629	1.46587	0.377767	-1.95619	0.000200462	0.00566823	yes	Nck-associated protein 1 [Cynara cardunculus var. scolymus] [Cynara cardunculus]	-	-	-	-
Unigene0007250	474.333	1020	2.0654	3.4852	3.6991	7.2053	6.772	6.7357	3.08323	6.90433	1.16306	0.000414594	0.010164	yes	PREDICTED: probable LRR receptor-like serine/threonine-protein kinase At3g47570 isoform X1 [Oryza sativa Japonica Group]	-	GO:0043226//organelle;GO:0044425//membrane part;GO:0044464//cell part;GO:0031224//intrinsic component of membrane;GO:0044424//intracellular part;GO:0005622//intracellular;GO:0043231//intracellular membrane-bounded organelle;GO:0043227//membrane-bounded organelle;GO:0005623//cell;GO:0016020//membrane;GO:0043229//intracellular organelle	GO:0032550//purine ribonucleoside binding;GO:0097159//organic cyclic compound binding;GO:0004672//protein kinase activity;GO:0003824//catalytic activity;GO:1901363//heterocyclic compound binding;GO:0001882//nucleoside binding;GO:0016773//phosphotransferase activity, alcohol group as acceptor;GO:0036094//small molecule binding;GO:0097367//carbohydrate derivative binding;GO:0016740//transferase act…	GO:0044237//cellular metabolic process;GO:0044238//primary metabolic process;GO:0044260//cellular macromolecule metabolic process;GO:0008152//metabolic process;GO:0036211//protein modification process;GO:0044267//cellular protein metabolic process;GO:0006464//cellular protein modification process;GO:0043170//macromolecule metabolic process;GO:0009987//cellular process;GO:0071704//organic substanc…
Unigene0007291	151	349.667	2.4448	1.8315	2.1154	5.7643	4.1431	5.2523	2.13057	5.05323	1.24597	0.000272089	0.00726929	yes	PREDICTED: UDP-glycosyltransferase 88B1-like [Setaria italica]	-	-	GO:0016757//transferase activity, transferring glycosyl groups;GO:0016740//transferase activity;GO:0003824//catalytic activity	-
Unigene0007330	68	14.3333	1.4066	1.9213	2.4341	0.7075	0.181	0.3796	1.92067	0.4227	-2.1839	2.77346e-05	0.00110904	yes	--	-	-	-	-
Unigene0007332	32	8.66667	0.8993	0.7968	0.5162	0.3897	0.1173	0.0908	0.737433	0.199267	-1.88781	0.00175732	0.0312507	yes	Cysteine-rich receptor-like protein kinase 28 [Triticum urartu]	-	-	GO:0001882//nucleoside binding;GO:0016773//phosphotransferase activity, alcohol group as acceptor;GO:0001883//purine nucleoside binding;GO:0003824//catalytic activity;GO:0016301//kinase activity;GO:0032550//purine ribonucleoside binding;GO:0016772//transferase activity, transferring phosphorus-containing groups;GO:0097159//organic cyclic compound binding;GO:0005488//binding;GO:0004672//protein ki…	GO:0044237//cellular metabolic process;GO:0008152//metabolic process;GO:0006796//phosphate-containing compound metabolic process;GO:0009987//cellular process;GO:0006793//phosphorus metabolic process
Unigene0007338	1	17.3333	0	0.0485	0.0744	0.6691	0.9583	0.7068	0.0409667	0.778067	4.24737	1.29571e-06	8.20326e-05	yes	PREDICTED: polygalacturonase inhibitor-like [Setaria italica]	-	-	-	-
Unigene0007341	5	30	0.1911	0.0653	0.1754	0.7509	1.5057	0.4759	0.143933	0.910833	2.66179	5.77138e-05	0.00203344	yes	PREDICTED: polyol transporter 5-like [Setaria italica]	-	GO:0044425//membrane part;GO:0031224//intrinsic component of membrane;GO:0016020//membrane	GO:0005215//transporter activity;GO:0022857//transmembrane transporter activity	GO:0009987//cellular process;GO:0051234//establishment of localization;GO:0051179//localization;GO:0044699//single-organism process;GO:0044763//single-organism cellular process
Unigene0007377	988.333	75.3333	9.0317	10.9722	15.5392	0.8417	1.1183	0.8959	11.8477	0.951967	-3.63755	1.97729e-22	1.8483e-19	yes	ABC family 1 [Zea mays]	-	GO:0043226//organelle;GO:0043229//intracellular organelle;GO:0043227//membrane-bounded organelle;GO:0005623//cell;GO:0044424//intracellular part;GO:0043231//intracellular membrane-bounded organelle;GO:0044464//cell part;GO:0005622//intracellular	GO:0001882//nucleoside binding;GO:0032549//ribonucleoside binding;GO:0016817//hydrolase activity, acting on acid anhydrides;GO:0016787//hydrolase activity;GO:0032550//purine ribonucleoside binding;GO:0005488//binding;GO:0016818//hydrolase activity, acting on acid anhydrides, in phosphorus-containing anhydrides;GO:0017111//nucleoside-triphosphatase activity;GO:1901363//heterocyclic compound bindin…	-
Unigene0007394	12.3333	0.666667	0.5697	0.5107	1.2322	0.1343	0	0	0.770867	0.0447667	-4.10598	0.00015266	0.00457029	yes	--	-	-	-	-
Unigene0007406	9693.33	18978.3	53.6762	106.353	90.8823	185.796	157.371	162.951	83.6371	168.706	1.0123	0.0013716	0.0260252	yes	HGA4 [Zea mays]	-	-	GO:0016740//transferase activity;GO:0003824//catalytic activity	-
Unigene0007410	30765.7	8907	1276.21	551.396	761.136	229.921	255.191	277.58	862.914	254.231	-1.76308	2.46757e-07	1.95669e-05	yes	Os04g0253000, partial [Oryza sativa Japonica Group]	-	GO:0043228//non-membrane-bounded organelle;GO:0043227//membrane-bounded organelle;GO:0043231//intracellular membrane-bounded organelle;GO:0032991//macromolecular complex;GO:0044464//cell part;GO:0043229//intracellular organelle;GO:0043226//organelle;GO:0044422//organelle part;GO:0005694//chromosome;GO:0043232//intracellular non-membrane-bounded organelle;GO:0044446//intracellular organelle part;G…	GO:0043566//structure-specific DNA binding;GO:0031490//chromatin DNA binding;GO:0097159//organic cyclic compound binding;GO:0005488//binding;GO:0003676//nucleic acid binding;GO:0003682//chromatin binding;GO:1901363//heterocyclic compound binding;GO:0044877//macromolecular complex binding;GO:0003677//DNA binding	GO:0071824//protein-DNA complex subunit organization;GO:0006325//chromatin organization;GO:0016043//cellular component organization;GO:0051276//chromosome organization;GO:0043933//macromolecular complex subunit organization;GO:0009987//cellular process;GO:0006996//organelle organization;GO:0034728//nucleosome organization;GO:0071840//cellular component organization or biogenesis;GO:0071822//prote…
Unigene0007412	33	9.66667	0.8978	2.7052	1.3293	0.4981	0.5096	0.444	1.6441	0.4839	-1.76452	0.00204427	0.0351043	yes	PREDICTED: scarecrow-like protein 34 [Setaria italica]	-	-	-	GO:0044237//cellular metabolic process;GO:0044249//cellular biosynthetic process;GO:0034645//cellular macromolecule biosynthetic process;GO:0009058//biosynthetic process;GO:0009059//macromolecule biosynthetic process;GO:0043170//macromolecule metabolic process;GO:0008152//metabolic process;GO:0044260//cellular macromolecule metabolic process;GO:0010467//gene expression;GO:1901576//organic substan…
Unigene0007413	142.333	50.6667	1.1637	3.1086	1.6453	0.903	0.5543	0.6604	1.97253	0.7059	-1.48251	0.00107958	0.0216271	yes	PREDICTED: scarecrow-like protein 34 [Zea mays]	-	-	-	GO:1901576//organic substance biosynthetic process;GO:0009059//macromolecule biosynthetic process;GO:0044260//cellular macromolecule metabolic process;GO:0010467//gene expression;GO:0009987//cellular process;GO:0043170//macromolecule metabolic process;GO:0044249//cellular biosynthetic process;GO:0034645//cellular macromolecule biosynthetic process;GO:0009058//biosynthetic process;GO:0044237//cell…
Unigene0007440	3497.33	6933	27.0472	68.0841	54.9576	108.053	101.838	96.9095	50.0296	102.267	1.03149	0.00279529	0.0443211	yes	PREDICTED: protein IRX15-LIKE-like [Brachypodium distachyon]	-	-	-	-
Unigene0007447	3252	1334.33	15.8854	9.0128	12.9801	5.0323	4.2037	6.7309	12.6261	5.3223	-1.24629	0.000159028	0.00472358	yes	Histone-lysine N-methyltransferase, H3 lysine-4 specific [Aegilops tauschii]	-	GO:0005623//cell;GO:0043229//intracellular organelle;GO:0005622//intracellular;GO:0043231//intracellular membrane-bounded organelle;GO:0044424//intracellular part;GO:0044464//cell part;GO:0043227//membrane-bounded organelle;GO:0043226//organelle	GO:0046914//transition metal ion binding;GO:0016279//protein-lysine N-methyltransferase activity;GO:0016741//transferase activity, transferring one-carbon groups;GO:0008168//methyltransferase activity;GO:0003824//catalytic activity;GO:0016278//lysine N-methyltransferase activity;GO:0008276//protein methyltransferase activity;GO:0005488//binding;GO:0016740//transferase activity;GO:0043167//ion bin…	GO:0016570//histone modification;GO:0043170//macromolecule metabolic process;GO:0008152//metabolic process;GO:0006479//protein methylation;GO:0006325//chromatin organization;GO:0044763//single-organism cellular process;GO:0044710//single-organism metabolic process;GO:0071840//cellular component organization or biogenesis;GO:0043933//macromolecular complex subunit organization;GO:0044699//single-o…
Unigene0007453	1518.33	741.333	26.7507	23.771	15.2574	9.2184	9.2994	13.4959	21.9264	10.6712	-1.03894	0.00189219	0.0330716	yes	hypothetical protein SORBIDRAFT_08g019380 [Sorghum bicolor]	-	-	-	-
Unigene0007458	583.333	1846.67	16.5967	4.3998	8.6173	23.3067	39.1226	33.2142	9.87127	31.8812	1.6914	9.24868e-05	0.00301293	yes	PREDICTED: translation initiation factor IF-2 [Oryza sativa Japonica Group]	-	-	-	-
Unigene0007504	70	23	1.9127	1.7255	1.8862	0.3769	0.8815	0.6133	1.84147	0.6239	-1.56147	0.000468846	0.0112037	yes	--	-	-	-	-
Unigene0007505	1588.67	709	16.2608	19	21.8617	9.3152	7.1353	9.9621	19.0408	8.8042	-1.11283	0.000319439	0.00822989	yes	PREDICTED: NAC domain-containing protein 8-like [Setaria italica]	-	GO:0044424//intracellular part;GO:0005622//intracellular;GO:0043231//intracellular membrane-bounded organelle;GO:0044464//cell part;GO:0005623//cell;GO:0043227//membrane-bounded organelle;GO:0043229//intracellular organelle;GO:0043226//organelle	GO:0003676//nucleic acid binding;GO:0001071//nucleic acid binding transcription factor activity;GO:0005488//binding;GO:1901363//heterocyclic compound binding;GO:0097159//organic cyclic compound binding	GO:0010468//regulation of gene expression;GO:0050896//response to stimulus;GO:0044702//single organism reproductive process;GO:0034645//cellular macromolecule biosynthetic process;GO:0016043//cellular component organization;GO:1901576//organic substance biosynthetic process;GO:0008152//metabolic process;GO:0009059//macromolecule biosynthetic process;GO:0009058//biosynthetic process;GO:0009987//ce…
Unigene0007518	652	1600.33	11.8397	6.0424	8.3988	20.2631	26.1145	19.7975	8.7603	22.0584	1.33227	7.89209e-05	0.00263142	yes	PREDICTED: ethylene-responsive transcription factor CRF1-like [Setaria italica]	-	GO:0044424//intracellular part;GO:0043231//intracellular membrane-bounded organelle;GO:0043229//intracellular organelle;GO:0044464//cell part;GO:0043226//organelle;GO:0005623//cell;GO:0005622//intracellular;GO:0043227//membrane-bounded organelle	GO:0005488//binding;GO:0003676//nucleic acid binding;GO:1901363//heterocyclic compound binding;GO:0001071//nucleic acid binding transcription factor activity;GO:0097159//organic cyclic compound binding	GO:0065007//biological regulation;GO:0044260//cellular macromolecule metabolic process;GO:0044249//cellular biosynthetic process;GO:0043170//macromolecule metabolic process;GO:0008152//metabolic process;GO:0050789//regulation of biological process;GO:0009987//cellular process;GO:0009058//biosynthetic process;GO:1901576//organic substance biosynthetic process;GO:0009059//macromolecule biosynthetic…
Unigene0007551	1007.33	2933.67	16.0073	12.2361	14.6009	38.1619	49.708	40.614	14.2814	42.828	1.58441	1.43933e-07	1.23501e-05	yes	bZIP transcription factor 1 [Zea mays]	-	GO:0005623//cell;GO:0043231//intracellular membrane-bounded organelle;GO:0044464//cell part;GO:0043226//organelle;GO:0043227//membrane-bounded organelle;GO:0005622//intracellular;GO:0044424//intracellular part;GO:0043229//intracellular organelle	GO:1901363//heterocyclic compound binding;GO:0001067//regulatory region nucleic acid binding;GO:0005488//binding;GO:0000975//regulatory region DNA binding;GO:0003677//DNA binding;GO:0003676//nucleic acid binding;GO:0001071//nucleic acid binding transcription factor activity;GO:0044212//transcription regulatory region DNA binding;GO:0097159//organic cyclic compound binding	GO:0065007//biological regulation;GO:2001141//regulation of RNA biosynthetic process;GO:0010468//regulation of gene expression;GO:0019222//regulation of metabolic process;GO:0060255//regulation of macromolecule metabolic process;GO:0019219//regulation of nucleobase-containing compound metabolic process;GO:0050794//regulation of cellular process;GO:0006355//regulation of transcription, DNA-templat…
Unigene0007578	179.667	54.6667	6.5031	8.1427	14.1617	3.1801	3.3698	2.8122	9.6025	3.1207	-1.62154	9.37199e-05	0.00304685	yes	PREDICTED: probable staphylococcal-like nuclease CAN3 isoform X2 [Setaria italica]	-	GO:0016020//membrane	GO:0032549//ribonucleoside binding;GO:0032550//purine ribonucleoside binding;GO:0097367//carbohydrate derivative binding;GO:0016876//ligase activity, forming aminoacyl-tRNA and related compounds;GO:0016788//hydrolase activity, acting on ester bonds;GO:0001882//nucleoside binding;GO:0001883//purine nucleoside binding;GO:0016875//ligase activity, forming carbon-oxygen bonds;GO:1901363//heterocyclic…	GO:0034660//ncRNA metabolic process;GO:0008152//metabolic process;GO:0044237//cellular metabolic process;GO:0006725//cellular aromatic compound metabolic process;GO:0043039//tRNA aminoacylation;GO:0043436//oxoacid metabolic process;GO:0006082//organic acid metabolic process;GO:0009987//cellular process;GO:0043170//macromolecule metabolic process;GO:0044238//primary metabolic process;GO:0034641//c…
Unigene0007598	108	34.3333	2.951	9.0202	3.0823	1.3231	1.8672	1.5364	5.01783	1.57557	-1.67119	0.000979523	0.019961	yes	PREDICTED: external alternative NAD(P)H-ubiquinone oxidoreductase B1, mitochondrial [Oryza sativa Japonica Group]	-	-	-	-
Unigene0007611	72	790.333	1.0198	0.6473	0.5842	7.6939	7.9574	9.2249	0.750433	8.29207	3.46594	6.57482e-21	4.6643e-18	yes	hypothetical protein SORBIDRAFT_02g039400 [Sorghum bicolor]	-	-	-	-
Unigene0007612	13.6667	122.667	1.7036	0.4887	0.4824	6.8766	7.759	9.1021	0.891567	7.91257	3.14973	1.39537e-09	1.96926e-07	yes	hypothetical protein SORBIDRAFT_02g039400 [Sorghum bicolor]	-	-	-	-
Unigene0007626	1457.67	642	12.8524	8.8843	12.8395	5.1994	4.5764	5.9903	11.5254	5.25537	-1.13295	0.000306048	0.00795715	yes	OSJNBa0085I10.7 [Oryza sativa Japonica Group]	-	-	-	GO:0050789//regulation of biological process;GO:0019222//regulation of metabolic process;GO:0010468//regulation of gene expression;GO:0065007//biological regulation;GO:0060255//regulation of macromolecule metabolic process
Unigene0007646	755.667	341	15.3744	18.2774	22.7424	9.2011	7.1398	10.1625	18.7981	8.83447	-1.08937	0.000797481	0.0169785	yes	truncated Xa1-like protein [Sorghum bicolor]	-	-	GO:1901363//heterocyclic compound binding;GO:0001883//purine nucleoside binding;GO:0097367//carbohydrate derivative binding;GO:0097159//organic cyclic compound binding;GO:0032549//ribonucleoside binding;GO:0001882//nucleoside binding;GO:0036094//small molecule binding;GO:0005488//binding;GO:0032550//purine ribonucleoside binding	-
Unigene0007648	2723	1116.67	17.2168	27.4256	29.6819	12.0198	8.0891	11.5682	24.7748	10.559	-1.23039	0.000184784	0.0053215	yes	PREDICTED: disease resistance protein RGA2-like [Setaria italica]	-	-	GO:0005488//binding;GO:0097367//carbohydrate derivative binding;GO:1901363//heterocyclic compound binding;GO:0032550//purine ribonucleoside binding;GO:0097159//organic cyclic compound binding;GO:0001882//nucleoside binding;GO:0036094//small molecule binding;GO:0032549//ribonucleoside binding;GO:0001883//purine nucleoside binding	-
Unigene0007659	102.333	37	3.8052	5.9298	5.396	2.1734	1.7065	1.7521	5.04367	1.87733	-1.42579	0.000406091	0.0100112	yes	truncated Xa1-like protein [Sorghum bicolor]	-	-	GO:0032550//purine ribonucleoside binding;GO:0001883//purine nucleoside binding;GO:0097367//carbohydrate derivative binding;GO:1901363//heterocyclic compound binding;GO:0032549//ribonucleoside binding;GO:0097159//organic cyclic compound binding;GO:0005488//binding;GO:0001882//nucleoside binding;GO:0036094//small molecule binding	-
Unigene0007660	1082.33	513.667	10.1561	13.7214	15.7872	6.3094	5.5998	7.6669	13.2216	6.52537	-1.01876	0.00151806	0.0279702	yes	PREDICTED: psbP domain-containing protein 4, chloroplastic [Oryza sativa Japonica Group]	-	GO:0031976//plastid thylakoid;GO:0044444//cytoplasmic part;GO:0009536//plastid;GO:0043226//organelle;GO:0098796//membrane protein complex;GO:0044436//thylakoid part;GO:0044464//cell part;GO:0005622//intracellular;GO:0044435//plastid part;GO:0043231//intracellular membrane-bounded organelle;GO:0009579//thylakoid;GO:0043234//protein complex;GO:0044425//membrane part;GO:0044424//intracellular part;G…	-	GO:0044262//cellular carbohydrate metabolic process;GO:0044238//primary metabolic process;GO:0044281//small molecule metabolic process;GO:0006793//phosphorus metabolic process;GO:0044723//single-organism carbohydrate metabolic process;GO:0009987//cellular process;GO:0044699//single-organism process;GO:0044237//cellular metabolic process;GO:0071704//organic substance metabolic process;GO:0008152//…
Unigene0007661	171.667	65.6667	3.9511	5.7314	6.6558	1.6488	1.6532	3.2007	5.4461	2.16757	-1.32915	0.0014156	0.026565	yes	PREDICTED: psbP domain-containing protein 4, chloroplastic [Oryza sativa Japonica Group]	-	GO:0044464//cell part;GO:0005623//cell;GO:0032991//macromolecular complex;GO:0034357//photosynthetic membrane;GO:0043226//organelle;GO:0031984//organelle subcompartment;GO:0044425//membrane part;GO:0044435//plastid part;GO:0009579//thylakoid;GO:0009536//plastid;GO:0044436//thylakoid part;GO:0009532//plastid stroma;GO:0016020//membrane;GO:0031977//thylakoid lumen;GO:0031976//plastid thylakoid;GO:0…	GO:0046872//metal ion binding;GO:0043169//cation binding;GO:0005488//binding;GO:0043167//ion binding	GO:0006753//nucleoside phosphate metabolic process;GO:0006733//oxidoreduction coenzyme metabolic process;GO:0019752//carboxylic acid metabolic process;GO:0044699//single-organism process;GO:0071704//organic substance metabolic process;GO:0019757//glycosinolate metabolic process;GO:0006082//organic acid metabolic process;GO:0005984//disaccharide metabolic process;GO:0005982//starch metabolic proce…
Unigene0007688	243.333	2028	1.9237	3.0396	5.514	28.3046	33.5839	32.099	3.49243	31.3292	3.1652	3.73967e-15	1.38202e-12	yes	LON peptidase N-terminal domain and RING finger protein 1 [Triticum urartu]	-	GO:0043226//organelle;GO:0043229//intracellular organelle;GO:0044464//cell part;GO:0005623//cell;GO:0043227//membrane-bounded organelle;GO:0005622//intracellular;GO:0043231//intracellular membrane-bounded organelle;GO:0044424//intracellular part	GO:0016787//hydrolase activity;GO:0016818//hydrolase activity, acting on acid anhydrides, in phosphorus-containing anhydrides;GO:0016887//ATPase activity;GO:0016817//hydrolase activity, acting on acid anhydrides;GO:0017111//nucleoside-triphosphatase activity;GO:0016462//pyrophosphatase activity;GO:0003824//catalytic activity;GO:0042623//ATPase activity, coupled	GO:0043170//macromolecule metabolic process;GO:0071704//organic substance metabolic process;GO:0008152//metabolic process;GO:0019538//protein metabolic process;GO:0044238//primary metabolic process
Unigene0007712	350.667	9	9.6513	31.1017	19.0752	0.9793	0.2358	0.3423	19.9427	0.519133	-5.26361	5.21551e-18	2.9183e-15	yes	PREDICTED: 18.6 kDa class III heat shock protein [Oryza sativa Japonica Group]	ko04141//Protein processing in endoplasmic reticulum//Folding, sorting and degradation//Genetic Information Processing	GO:0005623//cell;GO:0044464//cell part;GO:0005622//intracellular;GO:0044424//intracellular part	-	GO:0009987//cellular process;GO:0008152//metabolic process;GO:0044267//cellular protein metabolic process;GO:0019538//protein metabolic process;GO:0044260//cellular macromolecule metabolic process;GO:0044237//cellular metabolic process;GO:0050896//response to stimulus;GO:0071704//organic substance metabolic process;GO:0044238//primary metabolic process;GO:0043170//macromolecule metabolic process
Unigene0007716	46.3333	3	2.095	5.0438	5.9326	0.2964	0.4043	0.1957	4.35713	0.2988	-3.86613	6.79378e-09	8.24122e-07	yes	ethylene-responsive transcription factor 4 [Zea mays]	-	GO:0043227//membrane-bounded organelle;GO:0043229//intracellular organelle;GO:0005622//intracellular;GO:0044424//intracellular part;GO:0044464//cell part;GO:0043231//intracellular membrane-bounded organelle;GO:0005623//cell;GO:0043226//organelle	GO:1901363//heterocyclic compound binding;GO:0001071//nucleic acid binding transcription factor activity;GO:0005488//binding;GO:0003676//nucleic acid binding;GO:0097159//organic cyclic compound binding	GO:0060255//regulation of macromolecule metabolic process;GO:0065007//biological regulation;GO:0044260//cellular macromolecule metabolic process;GO:0019222//regulation of metabolic process;GO:1901576//organic substance biosynthetic process;GO:0009058//biosynthetic process;GO:0044249//cellular biosynthetic process;GO:0034645//cellular macromolecule biosynthetic process;GO:0071704//organic substanc…
Unigene0007727	478.667	169.333	3.9584	6.5267	6.9297	2.3505	1.9033	2.1537	5.80493	2.13583	-1.44248	4.28006e-05	0.00159359	yes	--	-	-	-	-
Unigene0007728	298.667	104.333	5.6305	6.6111	8.6151	2.3035	3.101	2.2333	6.95223	2.54593	-1.44928	6.03967e-05	0.00210844	yes	--	-	-	-	-
Unigene0007735	671.667	301	1.9404	2.5474	3.5556	1.2689	1.2768	1.2526	2.68113	1.2661	-1.08245	0.00122951	0.0238678	yes	H0321H01.8 [Oryza sativa Indica Group]	-	-	GO:0003676//nucleic acid binding;GO:0034061//DNA polymerase activity;GO:0005488//binding;GO:1901363//heterocyclic compound binding;GO:0003824//catalytic activity;GO:0008233//peptidase activity;GO:0016740//transferase activity;GO:0004175//endopeptidase activity;GO:0016772//transferase activity, transferring phosphorus-containing groups;GO:0070011//peptidase activity, acting on L-amino acid peptide…	GO:0006260//DNA replication;GO:0090304//nucleic acid metabolic process;GO:0043170//macromolecule metabolic process;GO:0009987//cellular process;GO:0008152//metabolic process;GO:0006259//DNA metabolic process;GO:0044260//cellular macromolecule metabolic process;GO:0071704//organic substance metabolic process;GO:0019538//protein metabolic process;GO:0046483//heterocycle metabolic process;GO:1901576…
Unigene0007758	759.333	177.667	35.6706	12.093	20.4474	4.5017	5.8195	5.9648	22.737	5.42867	-2.06637	4.29808e-07	3.19163e-05	yes	PREDICTED: phytosulfokines 2-like [Setaria italica]	-	GO:0044424//intracellular part;GO:0043229//intracellular organelle;GO:0043226//organelle;GO:0005623//cell;GO:0043231//intracellular membrane-bounded organelle;GO:0044464//cell part;GO:0043227//membrane-bounded organelle;GO:0005622//intracellular	GO:0005515//protein binding;GO:0005102//receptor binding;GO:0005488//binding	GO:0044699//single-organism process
Unigene0007760	2651.33	1010.67	22.86	104.197	50.3817	26.3675	21.3257	20.4001	59.1462	22.6978	-1.38173	0.00188969	0.0330426	yes	H0723C07.4 [Oryza sativa Indica Group]	-	-	-	-
Unigene0007789	726.667	1942.33	5.7761	15.4045	10.1832	25.7622	33.3809	26.4555	10.4546	28.5329	1.44849	8.81133e-05	0.00288703	yes	PREDICTED: peroxidase 43-like [Setaria italica]	ko00940//Phenylpropanoid biosynthesis//Biosynthesis of other secondary metabolites//Metabolism	GO:0044464//cell part;GO:0043226//organelle;GO:0043227//membrane-bounded organelle;GO:0043231//intracellular membrane-bounded organelle;GO:0005623//cell;GO:0005622//intracellular;GO:0044424//intracellular part;GO:0043229//intracellular organelle	GO:0043169//cation binding;GO:0005488//binding;GO:0097159//organic cyclic compound binding;GO:0043167//ion binding;GO:0003824//catalytic activity;GO:1901363//heterocyclic compound binding;GO:0046906//tetrapyrrole binding;GO:0016209//antioxidant activity	GO:0044710//single-organism metabolic process;GO:0044699//single-organism process;GO:0006950//response to stress;GO:0050896//response to stimulus;GO:0008152//metabolic process
Unigene0007791	32	5	2.8409	2.6866	1.2033	0.2748	0.1406	0.6124	2.2436	0.3426	-2.71122	2.95895e-05	0.00116676	yes	amidase precursor [Zea mays]	ko00330//Arginine and proline metabolism//Amino acid metabolism//Metabolism;ko00360//Phenylalanine metabolism//Amino acid metabolism//Metabolism;ko00380//Tryptophan metabolism//Amino acid metabolism//Metabolism	GO:0043226//organelle;GO:0005623//cell;GO:0043231//intracellular membrane-bounded organelle;GO:0044424//intracellular part;GO:0043227//membrane-bounded organelle;GO:0043229//intracellular organelle;GO:0044464//cell part;GO:0005622//intracellular	GO:0003824//catalytic activity;GO:0016874//ligase activity;GO:0016879//ligase activity, forming carbon-nitrogen bonds	-
Unigene0007815	23	5.66667	0.7909	0.5117	1.2442	0.2748	0.0803	0.311	0.848933	0.222033	-1.93487	0.00274435	0.043768	yes	Disease resistance protein RPS2 [Triticum urartu]	-	-	-	-
Unigene0007871	609.333	121.333	12.3642	10.7325	15.1407	2.3234	2.7993	2.8173	12.7458	2.64667	-2.26777	2.65093e-11	5.12481e-09	yes	uncharacterized LOC103649536 [Zea mays]	-	GO:0009536//plastid;GO:0044435//plastid part;GO:0043227//membrane-bounded organelle;GO:0043226//organelle;GO:0044446//intracellular organelle part;GO:0043231//intracellular membrane-bounded organelle;GO:0044434//chloroplast part;GO:0044422//organelle part;GO:0043229//intracellular organelle;GO:0044424//intracellular part;GO:0044444//cytoplasmic part;GO:0009507//chloroplast;GO:0005623//cell;GO:000…	-	GO:0048869//cellular developmental process;GO:0009887//organ morphogenesis;GO:0050794//regulation of cellular process;GO:0031326//regulation of cellular biosynthetic process;GO:2000112//regulation of cellular macromolecule biosynthetic process;GO:0032501//multicellular organismal process;GO:0080090//regulation of primary metabolic process;GO:0060255//regulation of macromolecule metabolic process;…
Unigene0007885	8.66667	0.666667	1.0787	0.4605	0.6364	0	0	0.1679	0.7252	0.0559667	-3.69574	0.0012252	0.0238131	yes	early light-induced protein [Zea mays]	-	-	-	-
Unigene0007886	2007	57.3333	118.601	32.1741	34.5594	1.9746	1.8959	1.384	61.778	1.7515	-5.14043	6.28472e-21	4.55093e-18	yes	early light-induced protein [Zea mays]	-	GO:0043229//intracellular organelle;GO:0005622//intracellular;GO:0043227//membrane-bounded organelle;GO:0043231//intracellular membrane-bounded organelle;GO:0044464//cell part;GO:0005623//cell;GO:0043226//organelle;GO:0044424//intracellular part	-	-
Unigene0007887	616.667	11.3333	60.0302	19.4777	23.2172	0.1107	0.9059	0.877	34.2417	0.6312	-5.76151	3.97108e-19	2.48442e-16	yes	early light-induced protein [Zea mays]	-	-	-	-
Unigene0007890	574	216.667	4.5287	11.6168	11.4798	3.8038	2.8847	4.1805	9.20843	3.623	-1.34577	0.00072385	0.0157701	yes	PREDICTED: mitogen-activated protein kinase kinase kinase A-like [Zea mays]	-	GO:0005622//intracellular;GO:0044424//intracellular part;GO:0043226//organelle;GO:0043227//membrane-bounded organelle;GO:0044464//cell part;GO:0043229//intracellular organelle;GO:0005623//cell;GO:0043231//intracellular membrane-bounded organelle	GO:0004672//protein kinase activity;GO:0016301//kinase activity;GO:0097159//organic cyclic compound binding;GO:0016772//transferase activity, transferring phosphorus-containing groups;GO:0005488//binding;GO:0016740//transferase activity;GO:0036094//small molecule binding;GO:1901363//heterocyclic compound binding;GO:0003824//catalytic activity;GO:0016773//phosphotransferase activity, alcohol group…	GO:0006796//phosphate-containing compound metabolic process;GO:0006793//phosphorus metabolic process;GO:0044237//cellular metabolic process;GO:0008152//metabolic process;GO:0009987//cellular process
Unigene0007909	885	24.3333	4.1855	16.5806	8.7389	0.2684	0.2517	0.299	9.835	0.273033	-5.17078	1.73651e-22	1.64255e-19	yes	viviparous-14 [Zea mays]	ko00906//Carotenoid biosynthesis//Metabolism of terpenoids and polyketides//Metabolism	GO:0043227//membrane-bounded organelle;GO:0005623//cell;GO:0009532//plastid stroma;GO:0044435//plastid part;GO:0044424//intracellular part;GO:0043231//intracellular membrane-bounded organelle;GO:0044464//cell part;GO:0005622//intracellular;GO:0044446//intracellular organelle part;GO:0009536//plastid;GO:0044422//organelle part;GO:0005737//cytoplasm;GO:0043229//intracellular organelle;GO:0043226//o…	GO:0010436//carotenoid dioxygenase activity;GO:0016702//oxidoreductase activity, acting on single donors with incorporation of molecular oxygen, incorporation of two atoms of oxygen;GO:0043167//ion binding;GO:0003824//catalytic activity;GO:0016491//oxidoreductase activity;GO:0051213//dioxygenase activity;GO:0043169//cation binding;GO:0005488//binding;GO:0016701//oxidoreductase activity, acting on…	GO:0009687//abscisic acid metabolic process;GO:0008152//metabolic process;GO:0006082//organic acid metabolic process;GO:0044237//cellular metabolic process;GO:0044281//small molecule metabolic process;GO:0006721//terpenoid metabolic process;GO:0006714//sesquiterpenoid metabolic process;GO:0071704//organic substance metabolic process;GO:0044238//primary metabolic process;GO:0044763//single-organis…
Unigene0007927	17	0.333333	0.9274	1.1402	0.8754	0	0.0597	0	0.981	0.0199	-5.62341	6.37737e-08	6.01084e-06	yes	--	-	-	-	-
Unigene0007933	496	194	2.5959	2.6052	3.7088	1.3428	1.2205	1.0887	2.96997	1.21733	-1.28672	0.000117289	0.00367623	yes	OSIGBa0145N07.3 [Oryza sativa Indica Group]	-	-	-	-
Unigene0007935	189.667	508.333	4.7226	13.8471	9.9487	27.491	23.2034	27.6331	9.50613	26.1092	1.45763	0.000242589	0.00663071	yes	PREDICTED: protein ASPARTIC PROTEASE IN GUARD CELL 2-like [Setaria italica]	-	-	GO:0004175//endopeptidase activity;GO:0016787//hydrolase activity;GO:0008233//peptidase activity;GO:0003824//catalytic activity;GO:0070011//peptidase activity, acting on L-amino acid peptides	GO:0019538//protein metabolic process;GO:0043170//macromolecule metabolic process;GO:0044238//primary metabolic process;GO:0071704//organic substance metabolic process;GO:0008152//metabolic process
Unigene0007936	9570.67	26647.7	70.7839	190.157	114.628	362.416	332.932	364.581	125.189	353.309	1.49682	2.36886e-05	0.000968696	yes	PREDICTED: protein ASPARTIC PROTEASE IN GUARD CELL 2-like [Setaria italica]	-	GO:0005623//cell;GO:0043231//intracellular membrane-bounded organelle;GO:0043229//intracellular organelle;GO:0005622//intracellular;GO:0044424//intracellular part;GO:0043226//organelle;GO:0043227//membrane-bounded organelle;GO:0044464//cell part	-	-
Unigene0007963	323	153.333	3.5383	3.4611	3.259	1.6685	1.2335	2.0576	3.41947	1.6532	-1.04851	0.00251945	0.0409623	yes	PREDICTED: callose synthase 7-like [Setaria italica]	-	GO:0005886//plasma membrane;GO:0044425//membrane part;GO:0071944//cell periphery;GO:0044459//plasma membrane part;GO:0005623//cell;GO:0044464//cell part;GO:0016020//membrane	GO:0046527//glucosyltransferase activity;GO:0008194//UDP-glycosyltransferase activity;GO:0003824//catalytic activity;GO:0016740//transferase activity;GO:0016758//transferase activity, transferring hexosyl groups;GO:0016757//transferase activity, transferring glycosyl groups;GO:0035251//UDP-glucosyltransferase activity	GO:0044262//cellular carbohydrate metabolic process;GO:0044238//primary metabolic process;GO:0009987//cellular process;GO:0005976//polysaccharide metabolic process;GO:0071704//organic substance metabolic process;GO:0006074//(1->3)-beta-D-glucan metabolic process;GO:0044042//glucan metabolic process;GO:0044264//cellular polysaccharide metabolic process;GO:0051273//beta-glucan metabolic process;GO:…
Unigene0007975	493.667	227.667	3.8782	8.2368	6.3668	2.8674	2.3991	3.4583	6.1606	2.90827	-1.08291	0.0030987	0.0477423	yes	PREDICTED: WAT1-related protein At5g64700-like [Zea mays]	-	GO:0044425//membrane part;GO:0016020//membrane;GO:0031224//intrinsic component of membrane	GO:0005215//transporter activity	GO:0009987//cellular process;GO:0044763//single-organism cellular process;GO:0044699//single-organism process
Unigene0008020	156.667	35.3333	0.3099	3.1272	0.8274	0.3012	0.3081	0.3334	1.4215	0.314233	-2.17751	0.000886673	0.0184171	yes	PREDICTED: cationic amino acid transporter 6, chloroplastic-like isoform X2 [Zea mays]	-	GO:0031224//intrinsic component of membrane;GO:0005623//cell;GO:0044424//intracellular part;GO:0043227//membrane-bounded organelle;GO:0043231//intracellular membrane-bounded organelle;GO:0005622//intracellular;GO:0044425//membrane part;GO:0016020//membrane;GO:0044464//cell part;GO:0043229//intracellular organelle;GO:0043226//organelle	GO:0008509//anion transmembrane transporter activity;GO:0022857//transmembrane transporter activity;GO:0008514//organic anion transmembrane transporter activity;GO:0005215//transporter activity;GO:0022892//substrate-specific transporter activity;GO:0015075//ion transmembrane transporter activity;GO:0022891//substrate-specific transmembrane transporter activity;GO:0005342//organic acid transmembra…	GO:0015711//organic anion transport;GO:0044765//single-organism transport;GO:0051234//establishment of localization;GO:0046942//carboxylic acid transport;GO:0044699//single-organism process;GO:0071702//organic substance transport;GO:0071705//nitrogen compound transport;GO:0006810//transport;GO:1902578//single-organism localization;GO:0006865//amino acid transport;GO:0015849//organic acid transpor…
Unigene0008024	1886.33	413	22.5534	85.7049	50.3113	11.7127	12.4188	11.1791	52.8565	11.7702	-2.16694	3.35865e-07	2.5586e-05	yes	PREDICTED: U-box domain-containing protein 26-like [Zea mays]	-	-	GO:0016740//transferase activity;GO:0003824//catalytic activity;GO:0019787//ubiquitin-like protein transferase activity	GO:0044238//primary metabolic process;GO:0008152//metabolic process;GO:0044260//cellular macromolecule metabolic process;GO:0036211//protein modification process;GO:0009987//cellular process;GO:0044237//cellular metabolic process;GO:0006464//cellular protein modification process;GO:0043170//macromolecule metabolic process;GO:0043412//macromolecule modification;GO:0032446//protein modification by …
Unigene0008031	3427.67	6819.33	27.9935	51.4273	51.0321	90.8141	105.507	73.79	43.4843	90.0372	1.05003	0.00118779	0.0232623	yes	PREDICTED: germin-like protein 5-1 [Brachypodium distachyon]	-	GO:0043227//membrane-bounded organelle;GO:0044424//intracellular part;GO:0044464//cell part;GO:0043226//organelle;GO:0043231//intracellular membrane-bounded organelle;GO:0005623//cell;GO:0043229//intracellular organelle;GO:0005622//intracellular	GO:0043169//cation binding;GO:0043167//ion binding;GO:0005488//binding;GO:0046914//transition metal ion binding;GO:0046872//metal ion binding	-
Unigene0008038	28.6667	113.333	0.1155	0.8874	1.181	3.322	3.5938	2.4002	0.727967	3.10533	2.0928	0.000347518	0.00883303	yes	--	-	-	-	-
Unigene0008049	4.33333	36	0.0905	0.6493	0.3561	2.8177	3.0576	3.3826	0.3653	3.08597	3.07857	2.96597e-07	2.30363e-05	yes	--	-	-	-	-
Unigene0008053	30423.3	5209.33	314.787	593.491	319.713	71.4266	72.0888	67.4812	409.33	70.3322	-2.54101	3.1146e-14	9.78146e-12	yes	thioredoxin [Zea mays]	-	GO:0043226//organelle;GO:0044424//intracellular part;GO:0044464//cell part;GO:0005622//intracellular;GO:0043229//intracellular organelle;GO:0043231//intracellular membrane-bounded organelle;GO:0005623//cell;GO:0043227//membrane-bounded organelle	-	-
Unigene0008089	74.3333	30.6667	2.2821	2.3064	1.8436	0.9889	0.5951	1.0946	2.14403	0.892867	-1.26381	0.00295919	0.0460754	yes	uncharacterized LOC100384454 [Zea mays]	-	-	-	-
Unigene0008096	699.667	136.333	2.9183	13.7773	9.33	1.7629	1.5572	1.8842	8.6752	1.73477	-2.32216	1.20021e-06	7.68012e-05	yes	PREDICTED: LOW QUALITY PROTEIN: zinc finger protein STAR3-like [Zea mays]	-	-	GO:0097159//organic cyclic compound binding;GO:0043169//cation binding;GO:0043167//ion binding;GO:0005488//binding	-
Unigene0008114	452.333	190.333	4.3212	4.7684	6.6265	2.1041	2.1776	2.6469	5.2387	2.30953	-1.18161	0.000521006	0.0121576	yes	PREDICTED: zeaxanthin epoxidase, chloroplastic isoform X1 [Setaria italica]	ko00906//Carotenoid biosynthesis//Metabolism of terpenoids and polyketides//Metabolism	GO:0044444//cytoplasmic part;GO:0044424//intracellular part;GO:0043229//intracellular organelle;GO:0005737//cytoplasm;GO:0005623//cell;GO:0043227//membrane-bounded organelle;GO:0043231//intracellular membrane-bounded organelle;GO:0009536//plastid;GO:0043226//organelle;GO:0009507//chloroplast;GO:0044464//cell part;GO:0005622//intracellular	GO:0003824//catalytic activity;GO:0016491//oxidoreductase activity;GO:0016709//oxidoreductase activity, acting on paired donors, with incorporation or reduction of molecular oxygen, NAD(P)H as one donor, and incorporation of one atom of oxygen;GO:0016705//oxidoreductase activity, acting on paired donors, with incorporation or reduction of molecular oxygen;GO:0004497//monooxygenase activity	GO:0008152//metabolic process;GO:0046148//pigment biosynthetic process;GO:0019752//carboxylic acid metabolic process;GO:0044711//single-organism biosynthetic process;GO:0044255//cellular lipid metabolic process;GO:0044710//single-organism metabolic process;GO:0050896//response to stimulus;GO:1901576//organic substance biosynthetic process;GO:0008610//lipid biosynthetic process;GO:0016116//caroten…
Unigene0008119	2681	373.667	11.9266	86.2212	77.1585	17.2589	2.6324	5.6377	58.4354	8.50967	-2.77967	6.11343e-05	0.00213138	yes	PREDICTED: AP2-associated protein kinase 1 [Oryza sativa Japonica Group]	-	-	-	-
Unigene0008122	11.3333	1.33333	0.3653	0.8981	0.9769	0.0689	0	0.2047	0.746767	0.0912	-3.03355	0.001592	0.0289258	yes	--	-	-	-	-
Unigene0008125	432.333	172.667	2.5514	4.0729	5.3195	1.5751	1.8983	1.5601	3.98127	1.67783	-1.24663	0.000670477	0.0148227	yes	--	-	-	-	-
Unigene0008132	120	347	2.287	3.7619	4.4339	11.4829	10.412	9.8685	3.49427	10.5878	1.59934	1.31831e-05	0.00058979	yes	--	-	-	-	-
Unigene0008133	1094.33	3507.33	23.9008	17.4169	23.683	69.356	81.7296	64.7719	21.6669	71.9525	1.73155	1.09845e-08	1.24682e-06	yes	PREDICTED: malonyl-CoA:anthocyanidin 5-O-glucoside-6''-O-malonyltransferase-like [Setaria italica]	-	GO:0043226//organelle;GO:0005622//intracellular;GO:0043229//intracellular organelle;GO:0043227//membrane-bounded organelle;GO:0005623//cell;GO:0044424//intracellular part;GO:0044464//cell part;GO:0043231//intracellular membrane-bounded organelle	GO:0003824//catalytic activity;GO:0016746//transferase activity, transferring acyl groups;GO:0016740//transferase activity	-
Unigene0008143	23.6667	74.6667	0.6809	1.6634	1.1124	3.0625	4.2452	3.8159	1.15223	3.70787	1.68616	0.00019441	0.00553253	yes	--	-	-	-	-
Unigene0008151	151.667	50	2.7193	5.0145	4.8246	1.4248	1.7784	1.1007	4.18613	1.43463	-1.54494	0.000187374	0.00538632	yes	PREDICTED: disease resistance protein RPP13-like [Setaria italica]	-	-	GO:0097159//organic cyclic compound binding;GO:0032549//ribonucleoside binding;GO:0097367//carbohydrate derivative binding;GO:0001883//purine nucleoside binding;GO:0036094//small molecule binding;GO:1901363//heterocyclic compound binding;GO:0032550//purine ribonucleoside binding;GO:0005488//binding;GO:0001882//nucleoside binding	-
Unigene0008189	683	2363.33	15.6415	14.9191	15.7553	50.6819	60.8199	53.2876	15.4386	54.9298	1.83104	6.60624e-10	9.86651e-08	yes	PREDICTED: malonyl-CoA:anthocyanidin 5-O-glucoside-6''-O-malonyltransferase-like [Setaria italica]	-	GO:0043226//organelle;GO:0005623//cell;GO:0005622//intracellular;GO:0044424//intracellular part;GO:0043229//intracellular organelle;GO:0043227//membrane-bounded organelle;GO:0044464//cell part;GO:0043231//intracellular membrane-bounded organelle	GO:0016740//transferase activity;GO:0003824//catalytic activity;GO:0016746//transferase activity, transferring acyl groups	-
Unigene0008252	3420.67	1528.67	28.1518	61.7188	38.678	21.5812	19.4675	17.2047	42.8495	19.4178	-1.1419	0.00073535	0.0159812	yes	ninja-family protein 5 [Zea mays]	-	GO:0043227//membrane-bounded organelle;GO:0043229//intracellular organelle;GO:0043226//organelle;GO:0005622//intracellular;GO:0044464//cell part;GO:0043231//intracellular membrane-bounded organelle;GO:0005623//cell;GO:0044424//intracellular part	-	-
Unigene0008261	4.66667	25.6667	0.2112	0.6493	0.4985	3.9846	1.8345	1.8745	0.453	2.56453	2.50111	0.000143094	0.00433865	yes	--	-	-	-	-
Unigene0008275	21.6667	112	0.3592	2.3131	0.5651	6.0011	4.902	5.4163	1.07913	5.4398	2.33368	5.40403e-05	0.00192287	yes	--	-	-	-	-
Unigene0008281	183.667	55.3333	1.8969	5.6534	6.6241	1.6535	1.553	1.3155	4.7248	1.50733	-1.64825	0.000480915	0.0114124	yes	--	-	-	-	-
Unigene0008284	196.667	75.6667	22.7217	10.336	13.5379	5.8369	5.5629	6.8105	15.5319	6.0701	-1.35544	0.000786303	0.0167991	yes	--	-	-	-	-
Unigene0008305	6.33333	222	0.3478	0.0792	0.2432	8.6008	7.1592	8.5906	0.2234	8.11687	5.18322	4.82656e-25	6.1854e-22	yes	--	-	-	-	-
Unigene0008360	23.3333	148.667	0.2699	0.8296	0.5019	3.2864	3.244	3.828	0.5338	3.4528	2.6934	2.88305e-09	3.77961e-07	yes	--	-	-	-	-
Unigene0008361	13.6667	87.3333	0	1.1042	0.4396	4.0661	2.2727	3.5424	0.5146	3.29373	2.6782	0.000205088	0.00577231	yes	--	-	-	-	-
Unigene0008373	3221	501.667	66.5437	76.4251	93.0887	10.0796	16.9202	11.3877	78.6858	12.7958	-2.62043	7.35947e-15	2.61047e-12	yes	PREDICTED: flowering-promoting factor 1-like protein 2 [Setaria italica]	-	-	-	-
Unigene0008388	201.667	679	0.7321	0.5643	2.3088	4.5632	4.8504	4.0506	1.20173	4.48807	1.90098	5.88773e-05	0.00206538	yes	--	-	-	-	-
Unigene0008422	38.6667	2.33333	1.4246	1.0302	1.9116	0	0.1213	0.1566	1.45547	0.0926333	-3.97381	5.46596e-09	6.71249e-07	yes	--	-	-	-	-
Unigene0008423	60692.3	27896.7	2158.93	1356	1542.06	779.444	789.484	800.623	1685.66	789.85	-1.09367	0.000180279	0.00522396	yes	histone H3 [Zea mays]	-	GO:1990904//ribonucleoprotein complex;GO:0043226//organelle;GO:0043232//intracellular non-membrane-bounded organelle;GO:0043228//non-membrane-bounded organelle;GO:0043229//intracellular organelle;GO:0044424//intracellular part;GO:0005623//cell;GO:0032991//macromolecular complex;GO:0044464//cell part;GO:0000785//chromatin;GO:0005622//intracellular;GO:0043227//membrane-bounded organelle;GO:0044422/…	GO:0097159//organic cyclic compound binding;GO:1901363//heterocyclic compound binding;GO:0046983//protein dimerization activity;GO:0005488//binding;GO:0005515//protein binding;GO:0003676//nucleic acid binding	GO:0070727//cellular macromolecule localization;GO:0043933//macromolecular complex subunit organization;GO:0016043//cellular component organization;GO:0045184//establishment of protein localization;GO:0034728//nucleosome organization;GO:0019318//hexose metabolic process;GO:0051276//chromosome organization;GO:0015031//protein transport;GO:0071840//cellular component organization or biogenesis;GO:0…
Unigene0008438	137.667	40	1.78	4.9362	4.7798	1.0999	0.9476	1.4333	3.832	1.16027	-1.72364	0.000230599	0.00636853	yes	--	-	-	-	-
Unigene0008441	208.333	67.3333	2.4726	5.1891	5.8725	1.6301	1.3666	1.592	4.5114	1.52957	-1.56045	0.000169055	0.00495979	yes	PREDICTED: disease resistance protein RPP13-like [Setaria italica]	-	-	GO:0001882//nucleoside binding;GO:0001883//purine nucleoside binding;GO:0032550//purine ribonucleoside binding;GO:1901363//heterocyclic compound binding;GO:0097367//carbohydrate derivative binding;GO:0097159//organic cyclic compound binding;GO:0032549//ribonucleoside binding;GO:0036094//small molecule binding;GO:0005488//binding	-
Unigene0008484	4688	805	96.1162	39.1867	60.8384	11.4852	13.0727	9.9269	65.3804	11.4949	-2.50786	7.31388e-12	1.54554e-09	yes	PREDICTED: transcription factor bHLH96-like [Zea mays]	-	-	GO:0003676//nucleic acid binding;GO:1901363//heterocyclic compound binding;GO:0005488//binding;GO:0097159//organic cyclic compound binding;GO:0005515//protein binding	-
Unigene0008490	158	414.333	5.0574	5.6317	3.4098	11.6723	14.1852	11.179	4.69963	12.3455	1.39337	6.44238e-05	0.00222653	yes	PREDICTED: pathogenesis-related protein PR-1 [Setaria italica]	-	-	-	-
Unigene0008491	21.6667	64.6667	1.588	1.5666	0.5552	3.2727	3.5187	4.0105	1.2366	3.60063	1.54187	0.00109708	0.0218741	yes	PREDICTED: pathogenesis-related protein PR-1 [Setaria italica]	-	-	-	-
Unigene0008517	83	217.667	0.5106	2.0739	1.578	3.7667	4.065	3.4581	1.3875	3.76327	1.4395	0.0017735	0.0314633	yes	--	-	-	-	-
Unigene0008518	8508.67	335	43.0834	454.918	81.654	6.3535	8.7119	7.0062	193.218	7.3572	-4.71493	2.36912e-11	4.6024e-09	yes	DRE-binding protein 4 [Zea mays]	-	GO:0043231//intracellular membrane-bounded organelle;GO:0043227//membrane-bounded organelle;GO:0005622//intracellular;GO:0043226//organelle;GO:0005623//cell;GO:0043229//intracellular organelle;GO:0044464//cell part;GO:0044424//intracellular part	GO:0097159//organic cyclic compound binding;GO:0005488//binding;GO:0001071//nucleic acid binding transcription factor activity;GO:1901363//heterocyclic compound binding;GO:0003676//nucleic acid binding	GO:0044260//cellular macromolecule metabolic process;GO:0071704//organic substance metabolic process;GO:0050789//regulation of biological process;GO:0019222//regulation of metabolic process;GO:0043170//macromolecule metabolic process;GO:0065007//biological regulation;GO:0034645//cellular macromolecule biosynthetic process;GO:0008152//metabolic process;GO:0044237//cellular metabolic process;GO:004…
Unigene0008519	2800.33	663.667	15.552	63.2254	35.0005	10.2519	8.7688	8.3125	37.926	9.11107	-2.05749	1.94788e-06	0.000115296	yes	PREDICTED: protein UPSTREAM OF FLC-like isoform X2 [Brachypodium distachyon]	-	-	-	-
Unigene0008533	0.333333	41	0.0439	0	0	1.2845	1.8653	1.9698	0.0146333	1.70653	6.86567	1.45783e-14	4.8669e-12	yes	SbPCL1, partial [Sorghum bicolor]	-	GO:0005622//intracellular;GO:0043227//membrane-bounded organelle;GO:0044424//intracellular part;GO:0044464//cell part;GO:0043229//intracellular organelle;GO:0005623//cell;GO:0043231//intracellular membrane-bounded organelle;GO:0043226//organelle	GO:1901363//heterocyclic compound binding;GO:0003676//nucleic acid binding;GO:0097159//organic cyclic compound binding;GO:0005488//binding	GO:0060255//regulation of macromolecule metabolic process;GO:0034645//cellular macromolecule biosynthetic process;GO:0044249//cellular biosynthetic process;GO:0050789//regulation of biological process;GO:1901576//organic substance biosynthetic process;GO:0065007//biological regulation;GO:0019222//regulation of metabolic process;GO:0009058//biosynthetic process;GO:0044260//cellular macromolecule m…
Unigene0008553	13.6667	55.6667	1.05	0.7684	1.0029	3.5366	3.9802	4.3434	0.940433	3.9534	2.0717	5.19789e-06	0.000265936	yes	unknown [Zea mays]	-	-	-	-
Unigene0008566	3.33333	16	0	0.221	0.2546	0.9665	0.5725	0.9068	0.158533	0.815267	2.36249	0.00137617	0.0260785	yes	PRm 3 [Zea mays]	ko00520//Amino sugar and nucleotide sugar metabolism//Carbohydrate metabolism//Metabolism	GO:0043231//intracellular membrane-bounded organelle;GO:0043227//membrane-bounded organelle;GO:0044424//intracellular part;GO:0005576//extracellular region;GO:0005622//intracellular;GO:0043226//organelle;GO:0043229//intracellular organelle;GO:0044421//extracellular region part;GO:0044464//cell part;GO:0005623//cell	GO:0003824//catalytic activity;GO:0016798//hydrolase activity, acting on glycosyl bonds;GO:0016787//hydrolase activity;GO:0004553//hydrolase activity, hydrolyzing O-glycosyl compounds	GO:0044260//cellular macromolecule metabolic process;GO:0036211//protein modification process;GO:0032502//developmental process;GO:0009987//cellular process;GO:0003006//developmental process involved in reproduction;GO:0043412//macromolecule modification;GO:0044237//cellular metabolic process;GO:0043170//macromolecule metabolic process;GO:0022414//reproductive process;GO:0009057//macromolecule ca…
Unigene0008599	11269	29776.7	80.9449	184.285	158.434	395.375	416.487	346.12	141.221	385.994	1.45062	1.62498e-05	0.000703686	yes	PREDICTED: glucuronoxylan 4-O-methyltransferase 1 isoform X2 [Zea mays]	-	-	-	-
Unigene0008613	12.6667	1.66667	0.3668	0.6263	0.4488	0.1153	0	0.0761	0.480633	0.0638	-2.91331	0.000545397	0.0126082	yes	--	-	-	-	-
Unigene0008633	1072.67	2366.33	22.8414	12.7146	14.0463	31.254	40.7674	39.0168	16.5341	37.0127	1.16258	0.000392794	0.00974079	yes	oil yellow 1 [Zea mays]	ko00860//Porphyrin and chlorophyll metabolism//Metabolism of cofactors and vitamins//Metabolism	GO:0044444//cytoplasmic part;GO:0044464//cell part;GO:0043231//intracellular membrane-bounded organelle;GO:0043227//membrane-bounded organelle;GO:0005622//intracellular;GO:0005623//cell;GO:0009536//plastid;GO:0044424//intracellular part;GO:0005737//cytoplasm;GO:0043226//organelle;GO:0043229//intracellular organelle	GO:0032549//ribonucleoside binding;GO:0051002//ligase activity, forming nitrogen-metal bonds;GO:0016874//ligase activity;GO:0032550//purine ribonucleoside binding;GO:0097159//organic cyclic compound binding;GO:0001883//purine nucleoside binding;GO:0005488//binding;GO:0003824//catalytic activity;GO:0051003//ligase activity, forming nitrogen-metal bonds, forming coordination complexes;GO:1901363//h…	GO:0071704//organic substance metabolic process;GO:0006725//cellular aromatic compound metabolic process;GO:0006807//nitrogen compound metabolic process;GO:1901576//organic substance biosynthetic process;GO:0044237//cellular metabolic process;GO:0006779//porphyrin-containing compound biosynthetic process;GO:0009987//cellular process;GO:1901564//organonitrogen compound metabolic process;GO:0008152…
Unigene0008638	72.3333	24.3333	3.6089	6.5827	7.1313	2.3243	1.5288	2.2198	5.7743	2.0243	-1.51222	0.000925229	0.0190303	yes	--	-	-	-	-
Unigene0008641	725.333	2630	5.9167	10.0328	9.4685	36.1498	25.5924	33.3974	8.47267	31.7132	1.9042	8.64523e-09	1.01463e-06	yes	PREDICTED: nucleic acid binding f isoform X1 [Zea mays]	-	-	GO:0043169//cation binding;GO:0005488//binding;GO:0043167//ion binding	-
Unigene0008687	2458	1162	28.1869	27.7109	44.5459	17.0543	17.3609	15.7005	33.4812	16.7052	-1.00305	0.00134346	0.0256043	yes	PREDICTED: protein REVEILLE 6-like isoform X2 [Setaria italica]	-	-	GO:0003676//nucleic acid binding;GO:0097159//organic cyclic compound binding;GO:0005488//binding;GO:1901363//heterocyclic compound binding	-
Unigene0008705	14	2.66667	0.7181	1.545	0.6214	0.2709	0.2079	0.0671	0.9615	0.181967	-2.40161	0.0021916	0.0369788	yes	PREDICTED: cell number regulator 8 [Brachypodium distachyon]	-	-	-	-
Unigene0008708	3892.67	1759	41.5884	26.2735	47.8319	18.1891	16.113	20.4318	38.5646	18.2446	-1.0798	0.000648037	0.0144512	yes	hypothetical protein SORBI_004G061700 [Sorghum bicolor]	-	-	-	-
Unigene0008716	241.667	932	0.915	1.2731	1.5239	4.8635	4.6926	5.392	1.23733	4.9827	2.00969	1.52267e-09	2.11881e-07	yes	--	-	-	-	-
Unigene0008730	7502.33	1208.33	84.7154	168.734	161.411	24.5361	24.2655	20.603	138.287	23.1349	-2.57952	4.18673e-14	1.26968e-11	yes	PREDICTED: B-box zinc finger protein 24-like [Setaria italica]	-	GO:0005623//cell;GO:0044464//cell part	GO:0043167//ion binding;GO:0046872//metal ion binding;GO:0046914//transition metal ion binding;GO:0005488//binding;GO:0043169//cation binding	-
Unigene0008734	195.333	59.6667	2.3352	2.4663	1.8179	0.42	0.7317	0.8882	2.20647	0.679967	-1.6982	2.3652e-05	0.000967697	yes	hypothetical_protein [Oryza glaberrima]	-	GO:0044424//intracellular part;GO:0043229//intracellular organelle;GO:0043227//membrane-bounded organelle;GO:0043226//organelle;GO:0043231//intracellular membrane-bounded organelle;GO:0005623//cell;GO:0005622//intracellular;GO:0044464//cell part	-	GO:0008152//metabolic process;GO:0042743//hydrogen peroxide metabolic process;GO:0009987//cellular process;GO:0044237//cellular metabolic process;GO:0072593//reactive oxygen species metabolic process
Unigene0008755	153	35	0.7955	1.7793	2.7949	0.3751	0.3838	0.5573	1.7899	0.438733	-2.02846	4.00794e-05	0.0015071	yes	PREDICTED: probable LRR receptor-like serine/threonine-protein kinase At3g47570 [Zea mays]	-	-	GO:1901363//heterocyclic compound binding;GO:0003824//catalytic activity;GO:0016772//transferase activity, transferring phosphorus-containing groups;GO:0016301//kinase activity;GO:0004672//protein kinase activity;GO:0016740//transferase activity;GO:0097159//organic cyclic compound binding;GO:0005488//binding;GO:0016773//phosphotransferase activity, alcohol group as acceptor	GO:0043412//macromolecule modification;GO:0071704//organic substance metabolic process;GO:0044237//cellular metabolic process;GO:0009987//cellular process;GO:0043170//macromolecule metabolic process;GO:0008152//metabolic process;GO:0044238//primary metabolic process;GO:0044260//cellular macromolecule metabolic process
Unigene0008773	823.333	2366	60.4678	22.9682	25.172	82.2942	112.877	117.609	36.2027	104.26	1.52602	9.9369e-05	0.00320819	yes	actin-1, partial [Rosa hybrid cultivar]	-	GO:0044464//cell part;GO:0043229//intracellular organelle;GO:0005623//cell;GO:0043231//intracellular membrane-bounded organelle;GO:0005622//intracellular;GO:0043227//membrane-bounded organelle;GO:0044424//intracellular part;GO:0043226//organelle	-	-
Unigene0008788	3041.67	7520.33	11.6733	41.6144	22.7766	62.0485	64.3171	63.924	25.3548	63.4299	1.32291	0.000761818	0.016435	yes	cytochrome P450 CYP86A35 [Zea mays]	ko00073//Cutin, suberine and wax biosynthesis//Lipid metabolism//Metabolism	-	GO:0046906//tetrapyrrole binding;GO:0005488//binding;GO:0046914//transition metal ion binding;GO:0046872//metal ion binding;GO:0016491//oxidoreductase activity;GO:1901363//heterocyclic compound binding;GO:0097159//organic cyclic compound binding;GO:0043169//cation binding;GO:0003824//catalytic activity;GO:0043167//ion binding	GO:0008152//metabolic process;GO:0044699//single-organism process;GO:0044710//single-organism metabolic process
Unigene0008822	233.667	112	3.5862	2.9329	3.4141	1.5242	1.6782	1.6964	3.31107	1.63293	-1.01983	0.00291171	0.0455951	yes	starch binding domain containing protein [Zea mays]	-	-	GO:0005488//binding;GO:0003824//catalytic activity;GO:0030246//carbohydrate binding	GO:0008152//metabolic process;GO:0044237//cellular metabolic process;GO:0071704//organic substance metabolic process;GO:0009987//cellular process
Unigene0008871	834	58.6667	81.1067	0.711	0.7019	0.6234	1.2119	3.6428	27.5065	1.82603	-3.91299	0.00277053	0.0440353	yes	anthocyanidin 5,3-O-glucosyltransferase [Zea mays]	-	-	GO:0016757//transferase activity, transferring glycosyl groups;GO:0003824//catalytic activity;GO:0016740//transferase activity	-
Unigene0008873	248.667	602	1.8885	7.2835	5.9593	12.8442	11.5335	13.5927	5.04377	12.6568	1.32734	0.00206837	0.0354491	yes	--	-	-	-	-
Unigene0008882	2351.33	691.333	16.9502	16.7816	20.2496	5.5918	5.7131	5.1549	17.9938	5.4866	-1.71352	8.25193e-09	9.72785e-07	yes	PREDICTED: NADPH--cytochrome P450 reductase-like [Zea mays]	-	GO:0043231//intracellular membrane-bounded organelle;GO:0005623//cell;GO:0005622//intracellular;GO:0044422//organelle part;GO:0043227//membrane-bounded organelle;GO:0044424//intracellular part;GO:0043229//intracellular organelle;GO:0043226//organelle;GO:0016020//membrane;GO:0044464//cell part;GO:0031090//organelle membrane	GO:0016491//oxidoreductase activity;GO:0000166//nucleotide binding;GO:0016653//oxidoreductase activity, acting on NAD(P)H, heme protein as acceptor;GO:0043167//ion binding;GO:0003824//catalytic activity;GO:1901363//heterocyclic compound binding;GO:0036094//small molecule binding;GO:0005488//binding;GO:1901265//nucleoside phosphate binding;GO:0043169//cation binding;GO:0016651//oxidoreductase acti…	GO:0044710//single-organism metabolic process;GO:0008152//metabolic process;GO:0044699//single-organism process
Unigene0008898	896.333	1700	12.1394	19.3618	25.9314	41.3273	35.3011	38.2855	19.1442	38.3046	1.00061	0.0029864	0.0463899	yes	PREDICTED: isoflavone reductase homolog [Zea mays]	-	-	-	-
Unigene0008899	423.667	894.667	5	7.8627	10.6012	19.8129	15.5459	16.9131	7.8213	17.424	1.15559	0.000904821	0.0187074	yes	PREDICTED: isoflavone reductase homolog [Zea mays]	-	-	-	-
Unigene0008913	3484	1144.67	50.3299	87.7917	83.1623	25.1726	27.9867	22.166	73.7613	25.1084	-1.55469	1.32666e-06	8.33281e-05	yes	uncharacterized protein LOC100276940 [Zea mays]	-	-	-	-
Unigene0008916	560	59.6667	21.3779	2.5499	3.7547	0.5627	0.9047	1.4172	9.2275	0.961533	-3.26253	2.45222e-06	0.000140578	yes	zinc-binding protein [Zea mays]	-	GO:0005623//cell;GO:0044464//cell part	GO:0046914//transition metal ion binding;GO:0046872//metal ion binding;GO:0005488//binding;GO:0043169//cation binding;GO:0043167//ion binding	-
Unigene0008918	5427	2691	64.4355	43.3059	34.6783	17.5222	21.4219	31.7499	47.4732	23.5647	-1.01049	0.00296227	0.0461143	yes	PREDICTED: formin-like protein 14 [Setaria italica]	-	GO:0044425//membrane part;GO:0031224//intrinsic component of membrane;GO:0016020//membrane	-	-
Unigene0008926	286.667	55.3333	15.2979	2.9123	5.5555	1.4096	1.7532	1.4508	7.9219	1.53787	-2.36492	1.20625e-05	0.000547045	yes	PREDICTED: ethylene-responsive transcription factor ERF003-like [Setaria italica]	-	GO:0043226//organelle;GO:0005623//cell;GO:0044464//cell part;GO:0043227//membrane-bounded organelle;GO:0043231//intracellular membrane-bounded organelle;GO:0005622//intracellular;GO:0043229//intracellular organelle;GO:0044424//intracellular part	GO:0005488//binding;GO:0003676//nucleic acid binding;GO:1901363//heterocyclic compound binding;GO:0001071//nucleic acid binding transcription factor activity;GO:0097159//organic cyclic compound binding	GO:0044260//cellular macromolecule metabolic process;GO:0043170//macromolecule metabolic process;GO:0010468//regulation of gene expression;GO:0034645//cellular macromolecule biosynthetic process;GO:0009987//cellular process;GO:0071704//organic substance metabolic process;GO:0060255//regulation of macromolecule metabolic process;GO:0044249//cellular biosynthetic process;GO:0065007//biological regu…
Unigene0008928	73.6667	18.3333	0.4165	2.6169	2.4898	0.6023	0.5894	0.2593	1.84107	0.483667	-1.92846	0.0024258	0.0398823	yes	peptidyl-prolyl cis-trans isomerase [Zea mays]	-	-	GO:0016859//cis-trans isomerase activity;GO:0003824//catalytic activity;GO:0016853//isomerase activity	GO:0071704//organic substance metabolic process;GO:0044237//cellular metabolic process;GO:0008152//metabolic process;GO:0009987//cellular process;GO:0006464//cellular protein modification process;GO:0018193//peptidyl-amino acid modification;GO:0036211//protein modification process;GO:0044260//cellular macromolecule metabolic process;GO:0044238//primary metabolic process;GO:0044267//cellular prote…
Unigene0008962	263.333	53	3.5322	3.2567	11.605	1.64	1.4944	0.9644	6.1313	1.36627	-2.16595	3.23611e-05	0.00125672	yes	PREDICTED: probable methyltransferase PMT16 [Oryza sativa Japonica Group]	-	GO:0005623//cell;GO:0043227//membrane-bounded organelle;GO:0043231//intracellular membrane-bounded organelle;GO:0043229//intracellular organelle;GO:0044424//intracellular part;GO:0005622//intracellular;GO:0044464//cell part;GO:0043226//organelle	-	-
Unigene0008969	938.667	277.333	16.1532	9.37	17.4094	3.4471	5.1359	4.7042	14.3109	4.42907	-1.69204	1.75301e-06	0.00010531	yes	PREDICTED: WAT1-related protein At5g64700-like [Setaria italica]	-	GO:0016020//membrane;GO:0031224//intrinsic component of membrane;GO:0044425//membrane part	GO:0005215//transporter activity	GO:0044763//single-organism cellular process;GO:0044699//single-organism process;GO:0009987//cellular process
Unigene0008971	180	942.333	5.1307	5.7228	4.4656	25.6826	28.9424	26.7125	5.10637	27.1125	2.40859	7.3959e-14	2.14467e-11	yes	MATE efflux family protein [Saccharum hybrid cultivar R570]	-	GO:0016020//membrane;GO:0031224//intrinsic component of membrane;GO:0044425//membrane part	GO:0022857//transmembrane transporter activity;GO:0005215//transporter activity;GO:0015291//secondary active transmembrane transporter activity;GO:0022804//active transmembrane transporter activity	GO:0051234//establishment of localization;GO:0015893//drug transport;GO:0042221//response to chemical;GO:1902578//single-organism localization;GO:0051179//localization;GO:0044763//single-organism cellular process;GO:0009987//cellular process;GO:0044765//single-organism transport;GO:0006810//transport;GO:0044699//single-organism process;GO:0042493//response to drug;GO:0050896//response to stimulus
Unigene0008972	701	2113	5.9509	2.7662	5.6717	15.0017	15.5525	14.7452	4.79627	15.0998	1.65455	1.81429e-06	0.00010855	yes	PREDICTED: protein DETOXIFICATION 40-like [Setaria italica]	-	GO:0044425//membrane part;GO:0005623//cell;GO:0043227//membrane-bounded organelle;GO:0044424//intracellular part;GO:0043231//intracellular membrane-bounded organelle;GO:0031224//intrinsic component of membrane;GO:0043229//intracellular organelle;GO:0016020//membrane;GO:0005622//intracellular;GO:0043226//organelle;GO:0044464//cell part	GO:0022857//transmembrane transporter activity;GO:0005215//transporter activity;GO:0015291//secondary active transmembrane transporter activity;GO:0022804//active transmembrane transporter activity	GO:0051234//establishment of localization;GO:0042221//response to chemical;GO:0044765//single-organism transport;GO:0009987//cellular process;GO:1902578//single-organism localization;GO:0042493//response to drug;GO:0044763//single-organism cellular process;GO:0050896//response to stimulus;GO:0044699//single-organism process;GO:0015893//drug transport;GO:0006810//transport;GO:0051179//localization
Unigene0008984	2231	878	19.3658	56.6539	20.4249	12.4926	11.0696	13.9036	32.1482	12.4886	-1.36413	0.000827875	0.017476	yes	PREDICTED: U-box domain-containing protein 4 [Setaria italica]	-	-	-	-
Unigene0009042	602.333	217.667	3.6507	6.8508	3.992	1.6169	1.893	1.7687	4.83117	1.75953	-1.45718	3.69503e-05	0.00141149	yes	PREDICTED: LOW QUALITY PROTEIN: probable methyltransferase PMT9 [Zea mays]	-	GO:0044464//cell part;GO:0071944//cell periphery;GO:0031090//organelle membrane;GO:0043231//intracellular membrane-bounded organelle;GO:0043226//organelle;GO:0044422//organelle part;GO:0005618//cell wall;GO:0030312//external encapsulating structure;GO:0005622//intracellular;GO:0005623//cell;GO:0031984//organelle subcompartment;GO:0044425//membrane part;GO:0031224//intrinsic component of membrane;…	GO:0001883//purine nucleoside binding;GO:0097159//organic cyclic compound binding;GO:0032550//purine ribonucleoside binding;GO:1901363//heterocyclic compound binding;GO:0016741//transferase activity, transferring one-carbon groups;GO:0032549//ribonucleoside binding;GO:0036094//small molecule binding;GO:0097367//carbohydrate derivative binding;GO:0005488//binding;GO:0001882//nucleoside binding;GO:…	GO:0008152//metabolic process
Unigene0009048	2337	5045.33	25.9776	46.7581	48.5412	85.0301	101.695	86.2047	40.4256	90.9767	1.17023	0.000258976	0.00699183	yes	PREDICTED: hydroquinone glucosyltransferase-like [Setaria italica]	-	-	GO:0016757//transferase activity, transferring glycosyl groups;GO:0003824//catalytic activity;GO:0016740//transferase activity	-
Unigene0009082	987.667	2293.33	5.4894	10.1522	11.846	25.2744	20.9987	20.7017	9.16253	22.3249	1.28484	0.000172218	0.00504186	yes	PREDICTED: trichohyalin-like [Zea mays]	-	-	-	-
Unigene0009118	437.667	910	3.8465	2.2742	5.7937	9.1365	8.8839	8.4374	3.97147	8.81927	1.15099	0.00158778	0.028882	yes	--	-	-	-	-
Unigene0009128	146.333	360.667	7.9743	4.2567	4.952	15.5952	14.903	12.5448	5.72767	14.3477	1.3248	0.000266043	0.00715587	yes	--	-	-	-	-
Unigene0009146	368.333	100.667	18.6157	2.6946	2.9964	1.7963	1.9691	2.7109	8.10223	2.15877	-1.90811	0.00225581	0.0378047	yes	glucan endo-1,3-beta-glucosidase 3 precursor [Zea mays]	-	-	-	-
Unigene0009198	294.667	586	1.5562	2.5352	2.7425	4.5152	4.6279	5.0121	2.27797	4.7184	1.05055	0.00172371	0.0308046	yes	Peptide methionine sulfoxide reductase B5 [Triticum urartu]	-	-	-	-
Unigene0009202	3221.67	16335.7	17.2694	14.3638	19.9677	92.8701	83.0512	96.0497	17.2003	90.657	2.39798	5.88076e-16	2.51213e-13	yes	gigantea like1a [Zea mays]	ko04712//Circadian rhythm - plant//Environmental adaptation//Organismal Systems	GO:0044422//organelle part;GO:0043229//intracellular organelle;GO:0070013//intracellular organelle lumen;GO:0044428//nuclear part;GO:0043227//membrane-bounded organelle;GO:0005622//intracellular;GO:0031981//nuclear lumen;GO:0044446//intracellular organelle part;GO:0043233//organelle lumen;GO:0031974//membrane-enclosed lumen;GO:0043226//organelle;GO:0044464//cell part;GO:0044424//intracellular par…	-	GO:0044767//single-organism developmental process;GO:0048580//regulation of post-embryonic development;GO:0010468//regulation of gene expression;GO:0032501//multicellular organismal process;GO:0050789//regulation of biological process;GO:0061458//reproductive system development;GO:0005976//polysaccharide metabolic process;GO:0022414//reproductive process;GO:0060255//regulation of macromolecule me…
Unigene0009205	2718	1169.67	22.6242	20.5778	26.6902	9.2988	11.1283	10.8251	23.2974	10.4174	-1.16117	8.19011e-05	0.00270881	yes	PREDICTED: LOC100281496 isoform X1 [Zea mays]	-	GO:0043229//intracellular organelle;GO:0009526//plastid envelope;GO:0043227//membrane-bounded organelle;GO:0005623//cell;GO:0044446//intracellular organelle part;GO:0044435//plastid part;GO:0009536//plastid;GO:0005737//cytoplasm;GO:0043231//intracellular membrane-bounded organelle;GO:0044464//cell part;GO:0044422//organelle part;GO:0044424//intracellular part;GO:0005622//intracellular;GO:0044444/…	GO:0016740//transferase activity;GO:0003824//catalytic activity	GO:0051179//localization;GO:0051234//establishment of localization
Unigene0009225	1224.33	2528.33	43.6795	21.7572	33.8033	62.3311	85.7107	63.4074	33.08	70.4831	1.09132	0.00114822	0.0226606	yes	PREDICTED: homeobox-leucine zipper protein HOX23-like [Setaria italica]	-	-	GO:0003677//DNA binding;GO:0003676//nucleic acid binding;GO:0005488//binding;GO:1901363//heterocyclic compound binding;GO:0097159//organic cyclic compound binding	GO:0044249//cellular biosynthetic process;GO:0044260//cellular macromolecule metabolic process;GO:0008152//metabolic process;GO:0034645//cellular macromolecule biosynthetic process;GO:0010467//gene expression;GO:0043170//macromolecule metabolic process;GO:0044237//cellular metabolic process;GO:0071704//organic substance metabolic process;GO:0009987//cellular process;GO:0009059//macromolecule bios…
Unigene0009232	2700.67	233.333	37.6903	157.133	35.187	5.325	8.5934	5.437	76.6702	6.4518	-3.57089	9.4276e-11	1.65724e-08	yes	PREDICTED: protein TIFY 10A-like [Setaria italica]	ko04075//Plant hormone signal transduction//Signal transduction//Environmental Information Processing	-	-	-
Unigene0009239	345.667	151.667	4.6615	2.4548	5.1292	1.9141	2.0342	1.7	4.08183	1.88277	-1.11636	0.00278306	0.044176	yes	PREDICTED: mitogen-activated protein kinase kinase kinase NPK1-like [Eucalyptus grandis]	-	GO:0015630//microtubule cytoskeleton;GO:0044464//cell part;GO:0044424//intracellular part;GO:0043229//intracellular organelle;GO:0005622//intracellular;GO:0005856//cytoskeleton;GO:0005623//cell;GO:0043226//organelle;GO:0005576//extracellular region;GO:0043232//intracellular non-membrane-bounded organelle;GO:0043228//non-membrane-bounded organelle	GO:0016740//transferase activity;GO:0001882//nucleoside binding;GO:0004672//protein kinase activity;GO:0032550//purine ribonucleoside binding;GO:0001883//purine nucleoside binding;GO:0032549//ribonucleoside binding;GO:0016301//kinase activity;GO:0016773//phosphotransferase activity, alcohol group as acceptor;GO:0097367//carbohydrate derivative binding;GO:0004674//protein serine/threonine kinase a…	GO:0001934//positive regulation of protein phosphorylation;GO:0030865//cortical cytoskeleton organization;GO:0042327//positive regulation of phosphorylation;GO:0051276//chromosome organization;GO:0043412//macromolecule modification;GO:0044238//primary metabolic process;GO:0031323//regulation of cellular metabolic process;GO:0051301//cell division;GO:0034968//histone lysine methylation;GO:0051052/…
Unigene0009248	2854.67	399.667	19.7734	88.9006	59.569	10.0969	5.5863	8.4296	56.081	8.0376	-2.80268	4.83809e-09	5.99704e-07	yes	WRKY74 - superfamily of TFs having WRKY and zinc finger domains [Zea mays]	-	-	GO:0005488//binding;GO:0001071//nucleic acid binding transcription factor activity;GO:0003677//DNA binding;GO:0003676//nucleic acid binding;GO:1901363//heterocyclic compound binding;GO:0097159//organic cyclic compound binding	GO:0065007//biological regulation;GO:0050789//regulation of biological process;GO:0010468//regulation of gene expression;GO:0019222//regulation of metabolic process;GO:0060255//regulation of macromolecule metabolic process
Unigene0009267	5.33333	0	0.0935	0.2875	0.2943	0	0	0	0.2251	0.001	-7.81442	0.00196467	0.0340242	yes	Mediator of RNA polymerase II transcription subunit 26 [Dorcoceras hygrometricum]	-	-	-	-
Unigene0009274	5699	1579.33	195.676	135.38	156.876	32.6037	60.1096	46.0028	162.644	46.2387	-1.81455	2.86379e-08	2.94363e-06	yes	PREDICTED: copper transport protein ATX1 [Brachypodium distachyon]	-	-	GO:0043167//ion binding;GO:0043169//cation binding;GO:0005488//binding	GO:0044699//single-organism process;GO:0006810//transport;GO:0006811//ion transport;GO:0051179//localization;GO:1902578//single-organism localization;GO:0044765//single-organism transport;GO:0006812//cation transport;GO:0051234//establishment of localization
Unigene0009282	32.6667	8.66667	1.1917	1.9422	1.7469	0.5108	0.5227	0.3036	1.62693	0.4457	-1.86801	0.000373695	0.00936949	yes	--	-	-	-	-
Unigene0009299	38.6667	10	0.4976	1.5024	0.8446	0.247	0.2527	0.2446	0.9482	0.2481	-1.93427	0.000498536	0.0117158	yes	--	-	-	-	-
Unigene0009300	140.333	20	2.7537	10.0396	3.5357	0.802	0.7033	0.7943	5.443	0.766533	-2.82798	2.3178e-07	1.86021e-05	yes	--	-	-	-	-
Unigene0009302	605.667	1186	12.1861	7.0676	10.8673	18.8869	20.3022	21.8179	10.0403	20.3357	1.01821	0.00154751	0.0283704	yes	PREDICTED: probable dual-specificity RNA methyltransferase RlmN [Setaria italica]	-	GO:0005622//intracellular;GO:0043226//organelle;GO:0044464//cell part;GO:0043231//intracellular membrane-bounded organelle;GO:0005623//cell;GO:0044424//intracellular part;GO:0043227//membrane-bounded organelle;GO:0043229//intracellular organelle	GO:0008168//methyltransferase activity;GO:0016741//transferase activity, transferring one-carbon groups;GO:0005488//binding;GO:0051540//metal cluster binding;GO:0016740//transferase activity;GO:0003824//catalytic activity	GO:0044237//cellular metabolic process;GO:0006364//rRNA processing;GO:0034641//cellular nitrogen compound metabolic process;GO:0070727//cellular macromolecule localization;GO:0033036//macromolecule localization;GO:0006605//protein targeting;GO:0046907//intracellular transport;GO:0006139//nucleobase-containing compound metabolic process;GO:0006807//nitrogen compound metabolic process;GO:0051179//l…
Unigene0009303	735.333	225	5.3639	3.5154	5.8317	1.7324	1.2975	1.6609	4.90367	1.5636	-1.64899	1.31876e-06	8.2897e-05	yes	OSIGBa0145N07.3 [Oryza sativa Indica Group]	-	-	-	GO:0044260//cellular macromolecule metabolic process;GO:0044237//cellular metabolic process;GO:0090304//nucleic acid metabolic process;GO:1901360//organic cyclic compound metabolic process;GO:0006807//nitrogen compound metabolic process;GO:0046483//heterocycle metabolic process;GO:0043170//macromolecule metabolic process;GO:0034641//cellular nitrogen compound metabolic process;GO:0008152//metabol…
Unigene0009336	592.333	145.333	2.3799	6.6957	9.5369	2.1775	1.2225	1.482	6.20417	1.62733	-1.93073	3.83206e-05	0.00145474	yes	--	-	-	-	-
Unigene0009347	1685.67	5155.33	15.1308	59.3333	35.1377	122.786	87.8015	129.676	36.5339	113.421	1.63438	0.000102258	0.00328493	yes	PREDICTED: protein app1-like [Setaria italica]	-	-	-	-
Unigene0009357	93.6667	27.6667	10.0238	3.2742	5.6563	1.3016	1.8223	2.5782	6.3181	1.9007	-1.73296	0.000587797	0.0134013	yes	PREDICTED: IRK-interacting protein, partial [Phoenix dactylifera]	-	-	-	-
Unigene0009375	75.3333	20.3333	3.9107	4.3641	5.9875	0.9879	1.9541	1.1089	4.7541	1.3503	-1.81589	7.23898e-05	0.00245277	yes	--	-	-	-	-
Unigene0009389	349.333	162.667	2.1338	3.4845	3.1631	1.376	1.3726	1.465	2.92713	1.40453	-1.0594	0.00215531	0.0365244	yes	Disease resistance protein RPS2 [Aegilops tauschii]	-	-	-	-
Unigene0009396	421.667	107	6.3413	4.2789	6.8945	1.5814	1.5444	1.5093	5.83823	1.54503	-1.91789	6.16297e-08	5.8504e-06	yes	--	-	-	-	-
Unigene0009400	18.6667	2.66667	0.5358	0.3088	0.8166	0.0632	0.0646	0.1251	0.553733	0.0843	-2.71559	0.00024228	0.00663071	yes	--	-	-	-	-
Unigene0009405	1353.67	3207.33	7.7907	7.125	8.7831	21.5606	15.3055	21.1752	7.8996	19.3471	1.29227	1.71446e-05	0.000737132	yes	PREDICTED: kinesin-like protein NACK2 isoform X3 [Setaria italica]	-	GO:0043228//non-membrane-bounded organelle;GO:0005623//cell;GO:0015630//microtubule cytoskeleton;GO:0005622//intracellular;GO:0044422//organelle part;GO:0043226//organelle;GO:0044446//intracellular organelle part;GO:0005875//microtubule associated complex;GO:0032991//macromolecular complex;GO:0044424//intracellular part;GO:0005856//cytoskeleton;GO:0043229//intracellular organelle;GO:0043232//intr…	GO:1901363//heterocyclic compound binding;GO:0032549//ribonucleoside binding;GO:0008092//cytoskeletal protein binding;GO:0005515//protein binding;GO:0016462//pyrophosphatase activity;GO:0036094//small molecule binding;GO:0032550//purine ribonucleoside binding;GO:0097159//organic cyclic compound binding;GO:0097367//carbohydrate derivative binding;GO:0016818//hydrolase activity, acting on acid anhy…	GO:0044699//single-organism process;GO:0007017//microtubule-based process;GO:0009987//cellular process;GO:0044763//single-organism cellular process
Unigene0009425	1739.67	562.667	13.0721	18.2629	22.2786	6.6885	5.7155	5.7341	17.8712	6.04603	-1.56358	1.20453e-06	7.69962e-05	yes	PREDICTED: transcription factor HBP-1b(c38) isoform X1 [Setaria italica]	ko04075//Plant hormone signal transduction//Signal transduction//Environmental Information Processing	-	GO:0005488//binding;GO:0003676//nucleic acid binding;GO:0003677//DNA binding;GO:1901363//heterocyclic compound binding;GO:0097159//organic cyclic compound binding;GO:0001071//nucleic acid binding transcription factor activity	GO:0071704//organic substance metabolic process;GO:0009058//biosynthetic process;GO:0009987//cellular process;GO:0044237//cellular metabolic process;GO:0010468//regulation of gene expression;GO:0043170//macromolecule metabolic process;GO:0019222//regulation of metabolic process;GO:0034645//cellular macromolecule biosynthetic process;GO:0044260//cellular macromolecule metabolic process;GO:0050789/…
Unigene0009430	18891.7	42686	223.042	228.15	211.622	540.784	484.475	503.971	220.938	509.743	1.20613	9.4325e-06	0.000443467	yes	UDP-glucuronic acid decarboxylase 1 [Zea mays]	ko00500//Starch and sucrose metabolism//Carbohydrate metabolism//Metabolism;ko00520//Amino sugar and nucleotide sugar metabolism//Carbohydrate metabolism//Metabolism	GO:0043227//membrane-bounded organelle;GO:0005622//intracellular;GO:0043231//intracellular membrane-bounded organelle;GO:0044424//intracellular part;GO:0005623//cell;GO:0043229//intracellular organelle;GO:0044464//cell part;GO:0043226//organelle	GO:0048037//cofactor binding;GO:0005488//binding	-
Unigene0009441	307	125.667	9.5554	24.3579	14.5018	6.2552	8.4608	5.4077	16.1384	6.7079	-1.26656	0.00203347	0.0349793	yes	PREDICTED: patatin-like protein 3 [Setaria italica]	-	-	GO:0003824//catalytic activity	GO:0044238//primary metabolic process;GO:0071704//organic substance metabolic process;GO:0044710//single-organism metabolic process;GO:0044699//single-organism process;GO:0008152//metabolic process;GO:0006629//lipid metabolic process
Unigene0009452	1150	2565	14.8461	8.6198	11.0901	24.2036	30.4684	24.3661	11.5187	26.346	1.19361	0.000170459	0.00499588	yes	PREDICTED: cyanidin 3-O-rutinoside 5-O-glucosyltransferase-like [Brachypodium distachyon]	-	GO:0005622//intracellular;GO:0043227//membrane-bounded organelle;GO:0044464//cell part;GO:0005623//cell;GO:0043226//organelle;GO:0044424//intracellular part;GO:0043231//intracellular membrane-bounded organelle;GO:0043229//intracellular organelle	GO:0016740//transferase activity;GO:0003824//catalytic activity;GO:0016757//transferase activity, transferring glycosyl groups	-
Unigene0009473	327.333	61.6667	2.4459	15.6664	3.7039	1.6384	1.2352	1.1316	7.27207	1.33507	-2.44545	4.32906e-05	0.00160807	yes	ERF-like protein [Zea mays]	-	GO:0005623//cell;GO:0044424//intracellular part;GO:0043229//intracellular organelle;GO:0043227//membrane-bounded organelle;GO:0044464//cell part;GO:0043226//organelle;GO:0043231//intracellular membrane-bounded organelle;GO:0005622//intracellular	GO:0097159//organic cyclic compound binding;GO:0001071//nucleic acid binding transcription factor activity;GO:0005488//binding;GO:0003676//nucleic acid binding;GO:1901363//heterocyclic compound binding	GO:0044237//cellular metabolic process;GO:0044249//cellular biosynthetic process;GO:0010468//regulation of gene expression;GO:1901576//organic substance biosynthetic process;GO:0008152//metabolic process;GO:0043170//macromolecule metabolic process;GO:0009987//cellular process;GO:0050789//regulation of biological process;GO:0071704//organic substance metabolic process;GO:0065007//biological regula…
Unigene0009476	35	11	2.1907	2.4047	2.8925	0.5903	0.5285	1.3155	2.49597	0.811433	-1.62105	0.00195958	0.0339583	yes	Os03g0834800 [Oryza sativa Japonica Group]	-	-	GO:0003824//catalytic activity;GO:0005488//binding;GO:0097159//organic cyclic compound binding;GO:1901363//heterocyclic compound binding;GO:0003676//nucleic acid binding	GO:0090304//nucleic acid metabolic process;GO:0006259//DNA metabolic process;GO:0006807//nitrogen compound metabolic process;GO:0044260//cellular macromolecule metabolic process;GO:0034641//cellular nitrogen compound metabolic process;GO:1901360//organic cyclic compound metabolic process;GO:0006310//DNA recombination;GO:0006139//nucleobase-containing compound metabolic process;GO:0008152//metabol…
Unigene0009482	580.667	184.667	10.2503	5.6744	3.3264	2.1133	2.1289	1.7925	6.41703	2.01157	-1.67359	4.49823e-05	0.00166081	yes	Os06g0707000 [Oryza sativa Japonica Group]	-	-	GO:0003824//catalytic activity;GO:0016740//transferase activity	-
Unigene0009488	402	154	3.6182	3.5699	4.9741	1.3964	1.9766	1.5078	4.05407	1.62693	-1.31721	0.000144953	0.00438085	yes	methyltransferase WBSCR22 [Zea mays]	-	GO:0043231//intracellular membrane-bounded organelle;GO:0043228//non-membrane-bounded organelle;GO:0043232//intracellular non-membrane-bounded organelle;GO:0043229//intracellular organelle;GO:0044424//intracellular part;GO:0005622//intracellular;GO:0043226//organelle;GO:0043227//membrane-bounded organelle;GO:0044464//cell part;GO:0005623//cell	GO:0016741//transferase activity, transferring one-carbon groups;GO:0016740//transferase activity;GO:0003824//catalytic activity	GO:0034641//cellular nitrogen compound metabolic process;GO:0009987//cellular process;GO:1901360//organic cyclic compound metabolic process;GO:0044260//cellular macromolecule metabolic process;GO:0043170//macromolecule metabolic process;GO:0006139//nucleobase-containing compound metabolic process;GO:0006807//nitrogen compound metabolic process;GO:0034660//ncRNA metabolic process;GO:0044238//prima…
Unigene0009489	596	159	3.7408	5.3578	5.7135	1.3101	1.4718	1.323	4.93737	1.3683	-1.85136	4.24856e-08	4.20385e-06	yes	methyltransferase WBSCR22 [Zea mays]	-	GO:0044464//cell part;GO:0043227//membrane-bounded organelle;GO:0043229//intracellular organelle;GO:0044424//intracellular part;GO:0005623//cell;GO:0043228//non-membrane-bounded organelle;GO:0043232//intracellular non-membrane-bounded organelle;GO:0043226//organelle;GO:0043231//intracellular membrane-bounded organelle;GO:0005622//intracellular	GO:0016741//transferase activity, transferring one-carbon groups;GO:0003824//catalytic activity;GO:0016740//transferase activity	GO:0034641//cellular nitrogen compound metabolic process;GO:0090304//nucleic acid metabolic process;GO:0044260//cellular macromolecule metabolic process;GO:0008152//metabolic process;GO:0034660//ncRNA metabolic process;GO:0006725//cellular aromatic compound metabolic process;GO:0071704//organic substance metabolic process;GO:0009987//cellular process;GO:0006807//nitrogen compound metabolic proces…
Unigene0009492	1779	5372.67	13.4439	6.5832	9.9892	29.9965	30.5196	32.6218	10.0054	31.046	1.63362	5.08101e-07	3.68014e-05	yes	PREDICTED: probable LRR receptor-like serine/threonine-protein kinase At1g56130 isoform X1 [Setaria italica]	-	-	GO:0032550//purine ribonucleoside binding;GO:0097159//organic cyclic compound binding;GO:1901363//heterocyclic compound binding;GO:0003824//catalytic activity;GO:0016772//transferase activity, transferring phosphorus-containing groups;GO:0001882//nucleoside binding;GO:0016740//transferase activity;GO:0036094//small molecule binding;GO:0001883//purine nucleoside binding;GO:0032549//ribonucleoside …	GO:0006793//phosphorus metabolic process;GO:0044238//primary metabolic process;GO:0044260//cellular macromolecule metabolic process;GO:0006464//cellular protein modification process;GO:0044237//cellular metabolic process;GO:0043170//macromolecule metabolic process;GO:0036211//protein modification process;GO:0044267//cellular protein metabolic process;GO:0006796//phosphate-containing compound meta…
Unigene0009494	171.667	74.3333	1.3519	1.6983	1.63	0.6142	0.6094	0.8572	1.56007	0.6936	-1.16943	0.00151354	0.0279281	yes	--	-	-	-	-
Unigene0009523	7	30.6667	0.3973	0.2442	0.1563	1.349	0.9201	1.1876	0.265933	1.15223	2.1153	0.000112678	0.00356262	yes	--	-	-	-	-
Unigene0009538	36259.3	99807.7	229.472	250.535	296.387	698.457	763.02	757.158	258.798	739.545	1.51481	6.22226e-08	5.88559e-06	yes	TPA: beta tubulin6 [Zea mays]	ko04145//Phagosome//Transport and catabolism//Cellular Processes	GO:0043229//intracellular organelle;GO:0043226//organelle;GO:0005622//intracellular;GO:0032991//macromolecular complex;GO:0043232//intracellular non-membrane-bounded organelle;GO:0005856//cytoskeleton;GO:0044464//cell part;GO:0044424//intracellular part;GO:0005623//cell;GO:0015630//microtubule cytoskeleton;GO:0043228//non-membrane-bounded organelle	GO:0001882//nucleoside binding;GO:0016462//pyrophosphatase activity;GO:0001883//purine nucleoside binding;GO:0003824//catalytic activity;GO:0032549//ribonucleoside binding;GO:0016817//hydrolase activity, acting on acid anhydrides;GO:0005198//structural molecule activity;GO:0097367//carbohydrate derivative binding;GO:0016787//hydrolase activity;GO:0016818//hydrolase activity, acting on acid anhydr…	GO:0016043//cellular component organization;GO:0071822//protein complex subunit organization;GO:0022607//cellular component assembly;GO:0006461//protein complex assembly;GO:0044085//cellular component biogenesis;GO:0065003//macromolecular complex assembly;GO:0043933//macromolecular complex subunit organization;GO:0007017//microtubule-based process;GO:0034622//cellular macromolecular complex assem…
Unigene0009556	1233.67	334.333	61.7409	125.598	112.137	29.9884	26.8468	27.0609	99.8253	27.9654	-1.83576	1.44802e-07	1.24031e-05	yes	--	-	-	-	-
Unigene0009584	781.667	295.667	7.5908	12.6088	8.12	3.7678	3.7057	3.3585	9.43987	3.61067	-1.3865	2.96505e-05	0.00116743	yes	--	-	-	-	-
Unigene0009596	4090	165.333	21.6611	49.469	68.1736	1.7335	2.4263	1.848	46.4346	2.0026	-4.53525	3.44231e-24	3.85223e-21	yes	PREDICTED: polygalacturonase At1g48100-like [Zea mays]	-	-	GO:0003824//catalytic activity;GO:0004553//hydrolase activity, hydrolyzing O-glycosyl compounds;GO:0016798//hydrolase activity, acting on glycosyl bonds;GO:0016787//hydrolase activity	GO:0045229//external encapsulating structure organization;GO:0008152//metabolic process;GO:0044238//primary metabolic process;GO:0009987//cellular process;GO:0071840//cellular component organization or biogenesis;GO:0016043//cellular component organization
Unigene0009617	1120.33	2766.33	17.823	9.6556	12.9355	31.6069	38.7102	31.9961	13.4714	34.1044	1.34006	3.25887e-05	0.00126494	yes	PREDICTED: amino-acid permease BAT1 homolog isoform X1 [Brachypodium distachyon]	-	GO:0016020//membrane;GO:0044425//membrane part;GO:0031224//intrinsic component of membrane	GO:0005342//organic acid transmembrane transporter activity;GO:0022891//substrate-specific transmembrane transporter activity;GO:0022857//transmembrane transporter activity;GO:0008514//organic anion transmembrane transporter activity;GO:0008509//anion transmembrane transporter activity;GO:0015075//ion transmembrane transporter activity;GO:0046943//carboxylic acid transmembrane transporter activit…	GO:0015849//organic acid transport;GO:0071702//organic substance transport;GO:0006820//anion transport;GO:0071705//nitrogen compound transport;GO:0044765//single-organism transport;GO:0046942//carboxylic acid transport;GO:0044699//single-organism process;GO:1902578//single-organism localization;GO:0009987//cellular process;GO:0006811//ion transport;GO:0051179//localization;GO:0044763//single-orga…
Unigene0009623	188.667	62.3333	1.8762	1.8499	3.3844	0.7184	1.0481	0.7379	2.37017	0.8348	-1.50549	0.000210006	0.00589403	yes	PREDICTED: disease resistance RPP13-like protein 4 [Brachypodium distachyon]	-	-	-	-
Unigene0009625	8001.33	23820.7	70.1933	104.718	45.9619	168.876	232.912	249.197	73.6245	216.995	1.5594	6.12384e-06	0.00030544	yes	soluble acid invertase 3 [Saccharum hybrid cultivar GT28]	ko00500//Starch and sucrose metabolism//Carbohydrate metabolism//Metabolism;ko00052//Galactose metabolism//Carbohydrate metabolism//Metabolism	-	GO:0016787//hydrolase activity;GO:0004553//hydrolase activity, hydrolyzing O-glycosyl compounds;GO:0003824//catalytic activity;GO:0004564//beta-fructofuranosidase activity;GO:0016798//hydrolase activity, acting on glycosyl bonds	GO:0008152//metabolic process;GO:0044238//primary metabolic process
Unigene0009643	565.667	168.667	4.2635	6.2596	9.9647	2.0616	2.0307	2.4097	6.82927	2.16733	-1.65581	1.16223e-05	0.00053011	yes	--	-	-	-	-
Unigene0009656	218	52.6667	2.3854	1.444	2.5927	0.3477	0.7114	0.5671	2.1407	0.542067	-1.98154	2.46295e-06	0.000141091	yes	hypothetical protein SORBIDRAFT_08g003580 [Sorghum bicolor]	-	-	-	-
Unigene0009673	4878.33	479	34.9015	46.5346	59.535	5.7507	4.3202	4.431	46.9904	4.83397	-3.28109	3.57942e-22	3.09133e-19	yes	6-phosphofructokinase 2 [Zea mays]	ko01200//Carbon metabolism//Global and Overview//Metabolism;ko01230//Biosynthesis of amino acids//Global and Overview//Metabolism;ko00010//Glycolysis / Gluconeogenesis//Carbohydrate metabolism//Metabolism;ko03018//RNA degradation//Folding, sorting and degradation//Genetic Information Processing;ko00052//Galactose metabolism//Carbohydrate metabolism//Metabolism;ko00030//Pentose phosphate pathway//…	-	GO:0001882//nucleoside binding;GO:0016301//kinase activity;GO:0008443//phosphofructokinase activity;GO:0016740//transferase activity;GO:0097159//organic cyclic compound binding;GO:0036094//small molecule binding;GO:0016772//transferase activity, transferring phosphorus-containing groups;GO:0003824//catalytic activity;GO:0001883//purine nucleoside binding;GO:0032549//ribonucleoside binding;GO:0097…	GO:0009987//cellular process;GO:0006090//pyruvate metabolic process;GO:0044237//cellular metabolic process;GO:0044699//single-organism process;GO:0044763//single-organism cellular process;GO:0071704//organic substance metabolic process;GO:0044281//small molecule metabolic process;GO:0032787//monocarboxylic acid metabolic process;GO:0008152//metabolic process;GO:0016310//phosphorylation;GO:0043436…
Unigene0009676	4056.33	9331	8.5299	17.7336	13.4135	34.721	26.3786	32.2383	13.2257	31.1126	1.23416	0.000156918	0.00467487	yes	PREDICTED: microtubule-associated protein futsch [Zea mays]	-	-	-	-
Unigene0009695	10.6667	0.666667	0.4379	0.2492	0.6889	0.0918	0	0	0.458667	0.0306	-3.90584	0.000506713	0.0118834	yes	--	-	-	-	-
Unigene0009702	2195	6144.67	14.7929	14.3092	14.8824	38.1249	47.7191	40.7218	14.6615	42.1886	1.52482	7.29552e-08	6.7403e-06	yes	PREDICTED: trihelix transcription factor GTL1-like isoform X1 [Setaria italica]	-	GO:0043227//membrane-bounded organelle;GO:0043226//organelle;GO:0005623//cell;GO:0043231//intracellular membrane-bounded organelle;GO:0044424//intracellular part;GO:0044464//cell part;GO:0043229//intracellular organelle;GO:0005622//intracellular	GO:0003677//DNA binding;GO:0097159//organic cyclic compound binding;GO:1901363//heterocyclic compound binding;GO:0005488//binding;GO:0003676//nucleic acid binding	GO:0048519//negative regulation of biological process;GO:0031323//regulation of cellular metabolic process;GO:0016043//cellular component organization;GO:0044707//single-multicellular organism process;GO:2001141//regulation of RNA biosynthetic process;GO:0050794//regulation of cellular process;GO:0050789//regulation of biological process;GO:1903506//regulation of nucleic acid-templated transcript…
Unigene0009723	1581.33	713.667	9.6364	6.4381	8.359	3.6838	3.4882	4.1659	8.1445	3.7793	-1.10771	0.000328355	0.00841867	yes	PREDICTED: sister chromatid cohesion protein PDS5 homolog A [Setaria italica]	-	-	-	-
Unigene0009741	687	201	4.8784	7.9284	10.7787	2.18	2.1072	2.9941	7.86183	2.4271	-1.69563	5.38042e-06	0.000273338	yes	PREDICTED: eukaryotic translation initiation factor 2 subunit beta-like isoform X1 [Gossypium hirsutum]	ko03013//RNA transport//Translation//Genetic Information Processing	-	-	-
Unigene0009772	92	33.6667	0.853	0.54	0.9951	0.3254	0.2404	0.3491	0.796033	0.304967	-1.38418	0.00115934	0.0227951	yes	PREDICTED: uncharacterized LOC100384282 isoform X3 [Zea mays]	ko04141//Protein processing in endoplasmic reticulum//Folding, sorting and degradation//Genetic Information Processing;ko04120//Ubiquitin mediated proteolysis//Folding, sorting and degradation//Genetic Information Processing	GO:0043231//intracellular membrane-bounded organelle;GO:0043227//membrane-bounded organelle;GO:0005623//cell;GO:0044424//intracellular part;GO:0005622//intracellular;GO:0043229//intracellular organelle;GO:0043226//organelle;GO:0044464//cell part	-	-
Unigene0009793	72	22	2.0019	1.0673	1.0765	0.5009	0.3942	0.3816	1.3819	0.425567	-1.6992	0.000221103	0.00615333	yes	--	-	-	-	-
Unigene0009794	78	24	3.8428	1.1429	1.8039	0.6722	0.8672	0.5789	2.2632	0.7061	-1.68042	0.00115228	0.02269	yes	--	-	-	-	-
Unigene0009836	2893	1252.33	25.8041	37.7051	28.2536	13.5543	12.1919	14.6121	30.5876	13.4528	-1.18504	8.41627e-05	0.00277245	yes	BnaC01g07790D [Brassica napus]	-	GO:0043231//intracellular membrane-bounded organelle;GO:0044424//intracellular part;GO:0005622//intracellular;GO:0005623//cell;GO:0043229//intracellular organelle;GO:0044464//cell part;GO:0043226//organelle;GO:0043227//membrane-bounded organelle	-	-
Unigene0009841	2383.67	262.333	4.2821	53.0184	24.7422	3.923	1.5347	3.6226	27.3476	3.02677	-3.17556	1.8015e-06	0.000107866	yes	hypothetical_protein [Oryza brachyantha]	-	-	-	-
Unigene0009862	78	226	5.1114	3.0428	6.3569	16.6114	13.7298	14.0005	4.83703	14.7806	1.61151	3.29713e-05	0.00127792	yes	PREDICTED: light-inducible protein CPRF2-like isoform X2 [Setaria italica]	-	-	GO:1901363//heterocyclic compound binding;GO:0001071//nucleic acid binding transcription factor activity;GO:0005488//binding;GO:0003676//nucleic acid binding;GO:0003677//DNA binding;GO:0097159//organic cyclic compound binding	GO:0010468//regulation of gene expression;GO:0019222//regulation of metabolic process;GO:0050789//regulation of biological process;GO:0060255//regulation of macromolecule metabolic process;GO:0065007//biological regulation
Unigene0009865	4191.67	1047	25.0651	27.5675	37.4024	8.0687	7.3389	8.1244	30.0117	7.844	-1.93586	2.09004e-10	3.45248e-08	yes	RING finger and CHY zinc finger domain-containing protein 1 [Zea mays]	ko04120//Ubiquitin mediated proteolysis//Folding, sorting and degradation//Genetic Information Processing	-	GO:0043167//ion binding;GO:0005488//binding;GO:0046914//transition metal ion binding;GO:0046872//metal ion binding;GO:0043169//cation binding	-
Unigene0009869	2075.33	4203.67	52.309	60.3842	73.3029	153.323	129.083	109.988	61.9987	130.798	1.07703	0.000312613	0.00809078	yes	PREDICTED: expansin-B3-like [Setaria italica]	-	-	-	GO:0000003//reproduction
Unigene0009875	1060.33	461	12.3311	11.1466	13.0343	5.2721	5.551	5.5604	12.1707	5.46117	-1.15613	0.000115018	0.00362074	yes	TPA: DNA-directed RNA polymerase III subunit polypeptide [Zea mays]	ko00230//Purine metabolism//Nucleotide metabolism//Metabolism;ko00240//Pyrimidine metabolism//Nucleotide metabolism//Metabolism;ko03020//RNA polymerase//Transcription//Genetic Information Processing	-	GO:0005488//binding;GO:0036094//small molecule binding;GO:0097367//carbohydrate derivative binding;GO:0016765//transferase activity, transferring alkyl or aryl (other than methyl) groups;GO:1901363//heterocyclic compound binding;GO:0016740//transferase activity;GO:0016779//nucleotidyltransferase activity;GO:0097159//organic cyclic compound binding;GO:0032550//purine ribonucleoside binding;GO:0001…	GO:0019752//carboxylic acid metabolic process;GO:0006631//fatty acid metabolic process;GO:0006732//coenzyme metabolic process;GO:0044260//cellular macromolecule metabolic process;GO:0044281//small molecule metabolic process;GO:0009058//biosynthetic process;GO:0044237//cellular metabolic process;GO:0051186//cofactor metabolic process;GO:0008152//metabolic process;GO:0043170//macromolecule metaboli…
Unigene0009881	36	9.33333	2.4514	1.7123	1.49	0.578	0.6451	0.2602	1.88457	0.494433	-1.93038	0.000270238	0.00723441	yes	PREDICTED: biotin--protein ligase 2-like [Zea mays]	ko00780//Biotin metabolism//Metabolism of cofactors and vitamins//Metabolism	-	-	-
Unigene0009898	1609.33	231	11.7395	10.5646	15.7029	1.8959	1.7634	2.0484	12.669	1.90257	-2.73528	1.21439e-16	5.70944e-14	yes	PREDICTED: ABC(yeast) homolog1 isoform X1 [Zea mays]	-	GO:0044464//cell part;GO:0044424//intracellular part;GO:0044444//cytoplasmic part;GO:0009536//plastid;GO:0043229//intracellular organelle;GO:0005622//intracellular;GO:0016020//membrane;GO:0043226//organelle;GO:0005623//cell;GO:0043231//intracellular membrane-bounded organelle;GO:0043227//membrane-bounded organelle;GO:0005737//cytoplasm	GO:0016740//transferase activity;GO:0016301//kinase activity;GO:0003824//catalytic activity;GO:0001882//nucleoside binding;GO:0036094//small molecule binding;GO:0097159//organic cyclic compound binding;GO:0005488//binding;GO:1901363//heterocyclic compound binding;GO:0097367//carbohydrate derivative binding;GO:0032550//purine ribonucleoside binding;GO:0032549//ribonucleoside binding;GO:0016772//tr…	GO:0010033//response to organic substance;GO:0009411//response to UV;GO:0042221//response to chemical;GO:0009416//response to light stimulus;GO:0006796//phosphate-containing compound metabolic process;GO:0006793//phosphorus metabolic process;GO:0050896//response to stimulus;GO:0044260//cellular macromolecule metabolic process;GO:0009987//cellular process;GO:0009743//response to carbohydrate;GO:00…
Unigene0009905	727.667	137.667	10.6873	14.4607	29.9554	3.5318	4.225	3.5248	18.3678	3.76053	-2.28817	3.22987e-08	3.26085e-06	yes	aquaporin PIP2-6 [Zea mays]	-	GO:0016020//membrane;GO:0044425//membrane part;GO:0031224//intrinsic component of membrane	-	GO:0051179//localization;GO:0051234//establishment of localization
Unigene0009910	498	1312.67	13.11	19.3317	10.0998	36.9787	39.4551	35.5315	14.1805	37.3218	1.39611	2.68363e-05	0.00107691	yes	lachrymatory factor synthase [Zea mays]	-	-	-	-
Unigene0009922	3363.33	1611	59.1091	34.6636	48.4585	25.1498	23.3667	21.6181	47.4104	23.3782	-1.02004	0.000916298	0.0188759	yes	PREDICTED: LOC100286322 isoform X2 [Zea mays]	ko03013//RNA transport//Translation//Genetic Information Processing	-	GO:0003723//RNA binding;GO:0003676//nucleic acid binding;GO:0097159//organic cyclic compound binding;GO:1901363//heterocyclic compound binding;GO:0008135//translation factor activity, RNA binding;GO:0005488//binding	GO:0010467//gene expression;GO:0044238//primary metabolic process;GO:0044260//cellular macromolecule metabolic process;GO:0044237//cellular metabolic process;GO:0034641//cellular nitrogen compound metabolic process;GO:0009058//biosynthetic process;GO:0043043//peptide biosynthetic process;GO:0044271//cellular nitrogen compound biosynthetic process;GO:0006807//nitrogen compound metabolic process;GO…
Unigene0009941	1000.33	367.667	10.8293	11.2272	16.9003	4.3246	5.4264	5.3202	12.9856	5.02373	-1.37008	2.93016e-05	0.00115782	yes	--	-	-	-	-
Unigene0009942	802	1800	8.5312	12.5013	12.5224	24.7695	29.1203	24.1194	11.185	26.0031	1.21712	8.63275e-05	0.00283788	yes	PREDICTED: verprolin-like [Setaria italica]	-	-	-	-
Unigene0009944	848	90	11.0369	20.4953	22.0784	1.8626	1.9506	2.1269	17.8702	1.98003	-3.17396	8.04544e-17	3.85091e-14	yes	PREDICTED: subtilisin-like protease SBT5.3 isoform X1 [Zea mays]	-	-	-	-
Unigene0009954	281.333	123.667	4.3791	4.6114	4.5973	2.4352	1.7676	1.9229	4.52927	2.0419	-1.14937	0.000771514	0.0165752	yes	AT4g19390/T5K18_170 [Arabidopsis thaliana]	-	GO:0044424//intracellular part;GO:0016020//membrane;GO:0031975//envelope;GO:0043229//intracellular organelle;GO:0044435//plastid part;GO:0005622//intracellular;GO:0009526//plastid envelope;GO:0044446//intracellular organelle part;GO:0005737//cytoplasm;GO:0043227//membrane-bounded organelle;GO:0044444//cytoplasmic part;GO:0009536//plastid;GO:0044464//cell part;GO:0031967//organelle envelope;GO:004…	-	-
Unigene0009974	15	2.66667	0.7014	0.4619	0.867	0.0945	0	0.2808	0.676767	0.1251	-2.43558	0.00288337	0.045262	yes	--	-	-	-	-
Unigene0009987	12085.3	63222.7	483.674	190.693	177.072	1159.5	1792.14	1489.73	283.813	1480.45	2.38303	3.38599e-09	4.3533e-07	yes	36.4 kDa proline-rich protein precursor [Zea mays]	-	GO:0043231//intracellular membrane-bounded organelle;GO:0044424//intracellular part;GO:0005622//intracellular;GO:0043227//membrane-bounded organelle;GO:0005623//cell;GO:0043229//intracellular organelle;GO:0043226//organelle;GO:0044464//cell part	-	-
Unigene0010005	298	740.667	9.2018	9.1497	6.8832	22.773	19.0054	21.4593	8.41157	21.0792	1.32538	2.68876e-05	0.00107842	yes	PREDICTED: auxin-responsive protein SAUR36-like [Setaria italica]	-	-	-	-
Unigene0010024	1296.33	118.667	15.8527	21.2434	26.1395	2.3874	1.9402	1.7272	21.0785	2.01827	-3.38459	5.0131e-21	3.7577e-18	yes	PREDICTED: solute carrier family 25 member 44-like [Setaria italica]	-	GO:0044425//membrane part;GO:0031224//intrinsic component of membrane;GO:0016020//membrane	-	GO:0044699//single-organism process;GO:0051234//establishment of localization;GO:0044763//single-organism cellular process;GO:0009987//cellular process;GO:0051179//localization
Unigene0010206	4873.67	1936.67	39.1781	47.1852	44.4001	18.6343	16.7745	17.8945	43.5878	17.7678	-1.29466	4.83279e-06	0.000250482	yes	prostaglandin E synthase 3 [Zea mays]	ko00590//Arachidonic acid metabolism//Lipid metabolism//Metabolism	-	-	-
Unigene0010274	1347.67	523	8.4718	11.2205	14.4911	4.9263	4.4802	4.5031	11.3945	4.63653	-1.29721	5.29089e-05	0.00189238	yes	PREDICTED: protein RETICULATA-RELATED 5, chloroplastic-like [Setaria italica]	-	-	-	-
Unigene0010303	1347.33	2824	17.7181	9.2087	10.7116	25.0459	33.9808	21.2462	12.5461	26.7576	1.09271	0.00140808	0.0264803	yes	PREDICTED: subtilisin-like protease SBT1.7 [Setaria italica]	-	GO:0044424//intracellular part;GO:0043227//membrane-bounded organelle;GO:0043226//organelle;GO:0005623//cell;GO:0005622//intracellular;GO:0043231//intracellular membrane-bounded organelle;GO:0043229//intracellular organelle;GO:0044464//cell part	GO:0003824//catalytic activity;GO:0070011//peptidase activity, acting on L-amino acid peptides;GO:0008233//peptidase activity;GO:0004175//endopeptidase activity;GO:0016787//hydrolase activity	GO:0071704//organic substance metabolic process;GO:0043170//macromolecule metabolic process;GO:0044238//primary metabolic process;GO:0019538//protein metabolic process;GO:0008152//metabolic process
Unigene0010310	95.6667	282.333	0.6878	1.1531	1.3969	3.4676	3.2944	3.2708	1.07927	3.34427	1.63164	1.44493e-05	0.000637816	yes	--	-	-	-	-
Unigene0010315	1077	257.333	16.3157	105.262	77.6919	23.9074	11.3195	13.9803	66.4233	16.4024	-2.01778	0.000196038	0.00556466	yes	metal ion binding protein [Zea mays]	-	-	GO:0005488//binding;GO:0043169//cation binding;GO:0043167//ion binding	GO:0006811//ion transport;GO:0044765//single-organism transport;GO:0006810//transport;GO:0051179//localization;GO:1902578//single-organism localization;GO:0051234//establishment of localization;GO:0044699//single-organism process;GO:0006812//cation transport
Unigene0010316	1664.33	356	21.031	19.291	22.6665	4.3716	5.1496	4.4068	20.9962	4.64267	-2.1771	1.43179e-12	3.34947e-10	yes	PREDICTED: nuclear transcription factor Y subunit A-7 [Setaria italica]	-	GO:0043234//protein complex;GO:0032991//macromolecular complex;GO:0005667//transcription factor complex;GO:0005623//cell;GO:0043227//membrane-bounded organelle;GO:0044798//nuclear transcription factor complex;GO:0044428//nuclear part;GO:0005622//intracellular;GO:0090575//RNA polymerase II transcription factor complex;GO:0044422//organelle part;GO:0043231//intracellular membrane-bounded organelle;…	GO:0097159//organic cyclic compound binding;GO:0001071//nucleic acid binding transcription factor activity;GO:1901363//heterocyclic compound binding;GO:0005488//binding;GO:0003676//nucleic acid binding	GO:0060255//regulation of macromolecule metabolic process;GO:0065007//biological regulation;GO:0050789//regulation of biological process;GO:0019222//regulation of metabolic process;GO:0010468//regulation of gene expression
Unigene0010348	418.333	92.6667	8.5072	7.1716	6.6317	1.4931	1.9509	1.5857	7.43683	1.67657	-2.14918	7.13085e-10	1.05903e-07	yes	nitrate reductase [NAD(P)H] [Zea mays]	ko00910//Nitrogen metabolism//Energy metabolism//Metabolism	-	GO:0043169//cation binding;GO:0050662//coenzyme binding;GO:0003824//catalytic activity;GO:0008940//nitrate reductase activity;GO:0036094//small molecule binding;GO:0048037//cofactor binding;GO:1901363//heterocyclic compound binding;GO:0005488//binding;GO:0000166//nucleotide binding;GO:0043167//ion binding;GO:0046914//transition metal ion binding;GO:0097159//organic cyclic compound binding;GO:0046…	GO:0042126//nitrate metabolic process;GO:0044710//single-organism metabolic process;GO:0044763//single-organism cellular process;GO:0006807//nitrogen compound metabolic process;GO:0044699//single-organism process;GO:0009987//cellular process;GO:0006082//organic acid metabolic process;GO:0044237//cellular metabolic process;GO:0043436//oxoacid metabolic process;GO:2001057//reactive nitrogen species…
Unigene0010353	21.3333	62.3333	0.5958	0.333	0.6391	1.839	1.5157	1.4419	0.522633	1.59887	1.61318	0.000296156	0.00776313	yes	--	-	-	-	-
Unigene0010359	600	200.667	9.2015	7.218	7.1713	2.3256	2.597	3.1062	7.8636	2.67627	-1.55497	2.0713e-06	0.000121458	yes	PREDICTED: phosphatidylserine synthase 2-like [Zea mays]	ko00564//Glycerophospholipid metabolism//Lipid metabolism//Metabolism	GO:0044464//cell part;GO:0005622//intracellular;GO:0044424//intracellular part;GO:0043231//intracellular membrane-bounded organelle;GO:0043227//membrane-bounded organelle;GO:0031224//intrinsic component of membrane;GO:0043226//organelle;GO:0005623//cell;GO:0044425//membrane part;GO:0043229//intracellular organelle;GO:0016020//membrane;GO:0031090//organelle membrane;GO:0044422//organelle part	GO:0016740//transferase activity;GO:0017169//CDP-alcohol phosphatidyltransferase activity;GO:0016772//transferase activity, transferring phosphorus-containing groups;GO:0016780//phosphotransferase activity, for other substituted phosphate groups;GO:0003824//catalytic activity	GO:0052646//alditol phosphate metabolic process;GO:0006629//lipid metabolic process;GO:0006793//phosphorus metabolic process;GO:0046486//glycerolipid metabolic process;GO:0044255//cellular lipid metabolic process;GO:0044710//single-organism metabolic process;GO:0043436//oxoacid metabolic process;GO:0006658//phosphatidylserine metabolic process;GO:0006644//phospholipid metabolic process;GO:0006650…
Unigene0010412	3041	664.333	113.867	57.0951	96.5743	19.4645	25.0789	16.1048	89.1787	20.2161	-2.1412	1.24104e-09	1.79285e-07	yes	PREDICTED: phosphate metabolism protein 8-like [Setaria italica]	-	-	GO:0003824//catalytic activity	GO:0006820//anion transport;GO:0001101//response to acid chemical;GO:1902578//single-organism localization;GO:0050896//response to stimulus;GO:0042221//response to chemical;GO:0044699//single-organism process;GO:0051234//establishment of localization;GO:0015698//inorganic anion transport;GO:0006810//transport;GO:0044765//single-organism transport;GO:0006811//ion transport;GO:0051179//localization
Unigene0010462	83	286.333	4.3087	2.3142	3.0272	10.8885	11.4633	11.6829	3.2167	11.3449	1.81839	1.00408e-06	6.59866e-05	yes	PREDICTED: probable cinnamyl alcohol dehydrogenase 8D [Setaria italica]	ko00940//Phenylpropanoid biosynthesis//Biosynthesis of other secondary metabolites//Metabolism	GO:0005623//cell;GO:0043227//membrane-bounded organelle;GO:0005622//intracellular;GO:0043231//intracellular membrane-bounded organelle;GO:0043226//organelle;GO:0043229//intracellular organelle;GO:0044464//cell part;GO:0044424//intracellular part	GO:0043169//cation binding;GO:0046914//transition metal ion binding;GO:0003824//catalytic activity;GO:0043167//ion binding;GO:0005488//binding;GO:0016614//oxidoreductase activity, acting on CH-OH group of donors;GO:0046872//metal ion binding;GO:0016616//oxidoreductase activity, acting on the CH-OH group of donors, NAD or NADP as acceptor;GO:0016491//oxidoreductase activity	GO:0008152//metabolic process;GO:0044249//cellular biosynthetic process;GO:0009698//phenylpropanoid metabolic process;GO:0044763//single-organism cellular process;GO:0044550//secondary metabolite biosynthetic process;GO:0009987//cellular process;GO:0019438//aromatic compound biosynthetic process;GO:0071704//organic substance metabolic process;GO:0044237//cellular metabolic process;GO:0044711//sin…
Unigene0010469	20463.3	2528.33	189.121	550.535	325.985	51.9689	41.0842	40.4302	355.214	44.4944	-2.99699	1.93183e-14	6.26503e-12	yes	PREDICTED: heat shock cognate 70 kDa protein 2-like [Sesamum indicum]	ko04141//Protein processing in endoplasmic reticulum//Folding, sorting and degradation//Genetic Information Processing;ko03040//Spliceosome//Transcription//Genetic Information Processing;ko04144//Endocytosis//Transport and catabolism//Cellular Processes	-	GO:0001882//nucleoside binding;GO:0001883//purine nucleoside binding;GO:0005488//binding;GO:0032550//purine ribonucleoside binding;GO:0036094//small molecule binding;GO:0097367//carbohydrate derivative binding;GO:1901363//heterocyclic compound binding;GO:0097159//organic cyclic compound binding;GO:0032549//ribonucleoside binding	-
Unigene0010470	1006.33	473.333	20.3323	10.6558	17.1991	7.887	8.019	7.5347	16.0624	7.81357	-1.03963	0.00179386	0.0317229	yes	PREDICTED: ADP-ribosylation factor GTPase-activating protein AGD12-like [Setaria italica]	ko04144//Endocytosis//Transport and catabolism//Cellular Processes	GO:0005622//intracellular;GO:0005623//cell;GO:0043231//intracellular membrane-bounded organelle;GO:0043226//organelle;GO:0044464//cell part;GO:0043229//intracellular organelle;GO:0044424//intracellular part;GO:0043227//membrane-bounded organelle	GO:0004175//endopeptidase activity;GO:0008233//peptidase activity;GO:0043169//cation binding;GO:0043167//ion binding;GO:0003676//nucleic acid binding;GO:0070011//peptidase activity, acting on L-amino acid peptides;GO:0005488//binding;GO:0003824//catalytic activity;GO:0046914//transition metal ion binding;GO:0016787//hydrolase activity;GO:0097159//organic cyclic compound binding;GO:1901363//hetero…	GO:0008152//metabolic process;GO:0019538//protein metabolic process;GO:0044238//primary metabolic process;GO:0071704//organic substance metabolic process;GO:0043170//macromolecule metabolic process
Unigene0010479	491.667	200	10.1128	11.5217	9.5063	4.063	5.229	3.6216	10.3803	4.30453	-1.26991	0.000119883	0.00374865	yes	Os07g0123100 [Oryza sativa Japonica Group]	-	-	-	-
Unigene0010493	12932.3	32630.7	117.193	95.0593	135.496	282.355	309.544	321.567	115.916	304.488	1.3933	1.04516e-06	6.83484e-05	yes	Aspartic proteinase [Triticum urartu]	-	GO:0044424//intracellular part;GO:0043226//organelle;GO:0044464//cell part;GO:0043229//intracellular organelle;GO:0043227//membrane-bounded organelle;GO:0005623//cell;GO:0005622//intracellular;GO:0043231//intracellular membrane-bounded organelle	GO:0070011//peptidase activity, acting on L-amino acid peptides;GO:0016787//hydrolase activity;GO:0004175//endopeptidase activity;GO:0003824//catalytic activity;GO:0008233//peptidase activity	GO:0044238//primary metabolic process;GO:0071704//organic substance metabolic process;GO:0008152//metabolic process;GO:0019538//protein metabolic process;GO:0043170//macromolecule metabolic process
Unigene0010517	891	249.667	5.9264	17.2882	13.2157	2.8784	4.1029	3.5428	12.1434	3.50803	-1.79144	7.95103e-06	0.000382184	yes	PREDICTED: probable acyl-activating enzyme 1, peroxisomal [Setaria italica]	-	-	-	-
Unigene0010526	32408.3	13830.7	928.212	1149.91	869.268	435.66	364.808	473.324	982.462	424.597	-1.21031	2.22582e-05	0.000920628	yes	dehydrin COR410 [Zea mays]	-	-	-	GO:0001101//response to acid chemical;GO:0050896//response to stimulus;GO:0042221//response to chemical
Unigene0010527	18385.3	8924.33	545.041	619.638	525.701	268.298	264.58	302.522	563.46	278.467	-1.01681	0.000228834	0.00633063	yes	PREDICTED: dehydrin COR410-like [Setaria italica]	-	-	-	GO:0050896//response to stimulus;GO:0001101//response to acid chemical;GO:0042221//response to chemical
Unigene0010532	2424	1104.33	38.4292	30.1443	37.3112	15.9233	16.8424	16.985	35.2949	16.5836	-1.08971	0.000194994	0.00553924	yes	bHLH transcription factor [Zea mays]	-	GO:0043226//organelle;GO:0043231//intracellular membrane-bounded organelle;GO:0005622//intracellular;GO:0005623//cell;GO:0043229//intracellular organelle;GO:0044464//cell part;GO:0043227//membrane-bounded organelle;GO:0044424//intracellular part	GO:0005515//protein binding;GO:0003676//nucleic acid binding;GO:1901363//heterocyclic compound binding;GO:0005488//binding;GO:0097159//organic cyclic compound binding	-
Unigene0010556	3740.67	8009.33	25.6116	44.2508	46.2673	88.8833	84.4099	85.5032	38.7099	86.2655	1.15608	0.000193543	0.00551972	yes	NAM protein [Zea mays]	-	GO:0005622//intracellular;GO:0044424//intracellular part;GO:0043231//intracellular membrane-bounded organelle;GO:0043226//organelle;GO:0043227//membrane-bounded organelle;GO:0043229//intracellular organelle;GO:0044464//cell part;GO:0005623//cell	GO:0097159//organic cyclic compound binding;GO:1901363//heterocyclic compound binding;GO:0005488//binding;GO:0003676//nucleic acid binding	GO:0044237//cellular metabolic process;GO:0009987//cellular process;GO:0044260//cellular macromolecule metabolic process;GO:0009058//biosynthetic process;GO:0065007//biological regulation;GO:0034645//cellular macromolecule biosynthetic process;GO:1901576//organic substance biosynthetic process;GO:0008152//metabolic process;GO:0071704//organic substance metabolic process;GO:0019222//regulation of …
Unigene0010593	923.667	2131.67	5.0024	16.3061	8.9611	29.131	16.1794	25.1378	10.0899	23.4827	1.21869	0.00302539	0.046834	yes	PREDICTED: 65-kDa microtubule-associated protein 6-like [Setaria italica]	-	-	GO:0015631//tubulin binding;GO:0005515//protein binding;GO:0008092//cytoskeletal protein binding;GO:0005488//binding	GO:0044699//single-organism process;GO:0044763//single-organism cellular process;GO:0009987//cellular process;GO:0022402//cell cycle process;GO:0007017//microtubule-based process;GO:0007049//cell cycle
Unigene0010598	1719	818	11.8388	5.825	9.6071	4.242	3.8505	5.2894	9.0903	4.46063	-1.02708	0.00248841	0.0406156	yes	retrotransposon protein [Zea mays]	ko03420//Nucleotide excision repair//Replication and repair//Genetic Information Processing;ko03030//DNA replication//Replication and repair//Genetic Information Processing;ko03440//Homologous recombination//Replication and repair//Genetic Information Processing;ko03430//Mismatch repair//Replication and repair//Genetic Information Processing	-	-	-
Unigene0010602	1	9.66667	0.0828	0.0849	0.0652	0.8594	0.3997	1.0059	0.0776333	0.755	3.28173	0.00095917	0.0196369	yes	--	-	-	-	-
Unigene0010607	387.333	24	6.0862	35.1227	19.2812	1.3165	1.2392	1.2517	20.1634	1.26913	-3.98982	6.07631e-12	1.29783e-09	yes	heat shock protein 82 [Zea mays]	ko04626//Plant-pathogen interaction//Environmental adaptation//Organismal Systems;ko04141//Protein processing in endoplasmic reticulum//Folding, sorting and degradation//Genetic Information Processing	GO:0044424//intracellular part;GO:0005623//cell;GO:0005622//intracellular;GO:0044464//cell part	GO:0005488//binding;GO:0097159//organic cyclic compound binding;GO:0001882//nucleoside binding;GO:1901363//heterocyclic compound binding;GO:0036094//small molecule binding;GO:0097367//carbohydrate derivative binding;GO:0001883//purine nucleoside binding;GO:0005515//protein binding;GO:0032550//purine ribonucleoside binding;GO:0032549//ribonucleoside binding	GO:0009607//response to biotic stimulus;GO:0019538//protein metabolic process;GO:0043207//response to external biotic stimulus;GO:0044237//cellular metabolic process;GO:0044267//cellular protein metabolic process;GO:0050896//response to stimulus;GO:0044238//primary metabolic process;GO:0071704//organic substance metabolic process;GO:0043170//macromolecule metabolic process;GO:0009617//response to…
Unigene0010612	880.667	283.667	25.1201	24.0527	30.0134	7.3085	11.7233	7.5145	26.3954	8.84877	-1.57674	2.34088e-06	0.000134876	yes	ubiquitin-conjugating enzyme E2 28-like [Zea mays]	ko04141//Protein processing in endoplasmic reticulum//Folding, sorting and degradation//Genetic Information Processing;ko04120//Ubiquitin mediated proteolysis//Folding, sorting and degradation//Genetic Information Processing	GO:0044424//intracellular part;GO:0044464//cell part;GO:0005623//cell;GO:0005622//intracellular;GO:0016020//membrane	GO:0032550//purine ribonucleoside binding;GO:0016740//transferase activity;GO:0097159//organic cyclic compound binding;GO:0005488//binding;GO:0016879//ligase activity, forming carbon-nitrogen bonds;GO:1901363//heterocyclic compound binding;GO:0036094//small molecule binding;GO:0019787//ubiquitin-like protein transferase activity;GO:0003824//catalytic activity;GO:0032549//ribonucleoside binding;GO…	GO:0044260//cellular macromolecule metabolic process;GO:0009057//macromolecule catabolic process;GO:0044711//single-organism biosynthetic process;GO:0065007//biological regulation;GO:0006886//intracellular protein transport;GO:0050896//response to stimulus;GO:0006631//fatty acid metabolic process;GO:0045184//establishment of protein localization;GO:0061024//membrane organization;GO:0006281//DNA r…
Unigene0010621	431	1009.33	4.5043	7.843	6.0703	14.1792	14.3143	15.5797	6.1392	14.6911	1.25882	0.00010642	0.00339172	yes	PREDICTED: uncharacterized LOC100272878 isoform X1 [Zea mays]	-	GO:0043231//intracellular membrane-bounded organelle;GO:0043227//membrane-bounded organelle;GO:0043229//intracellular organelle;GO:0005623//cell;GO:0005622//intracellular;GO:0044464//cell part;GO:0044424//intracellular part;GO:0043226//organelle	GO:0032550//purine ribonucleoside binding;GO:0097367//carbohydrate derivative binding;GO:0003824//catalytic activity;GO:0016772//transferase activity, transferring phosphorus-containing groups;GO:0036094//small molecule binding;GO:1901363//heterocyclic compound binding;GO:0032549//ribonucleoside binding;GO:0016301//kinase activity;GO:0005488//binding;GO:0001882//nucleoside binding;GO:0097159//org…	GO:0044238//primary metabolic process;GO:0019538//protein metabolic process;GO:0043170//macromolecule metabolic process;GO:0071704//organic substance metabolic process;GO:0008152//metabolic process;GO:0044260//cellular macromolecule metabolic process;GO:0044237//cellular metabolic process;GO:0009987//cellular process;GO:0044267//cellular protein metabolic process;GO:0043412//macromolecule modific…
Unigene0010624	4993.67	1483.33	17.8544	135	27.1022	17.4757	17.0974	17.2164	59.9855	17.2632	-1.79692	0.00162554	0.029394	yes	Spartin [Cajanus cajan]	ko04144//Endocytosis//Transport and catabolism//Cellular Processes	-	-	-
Unigene0010626	9572.67	1163.67	73.5003	293.787	188.699	29.8202	14.9223	24.1663	185.329	22.9696	-3.01229	7.84005e-11	1.39984e-08	yes	PREDICTED: RNA polymerase II degradation factor 1-like [Brachypodium distachyon]	-	-	-	-
Unigene0010628	72.3333	16.3333	2.1159	2.6262	3.2647	0.3837	1.0208	0.4941	2.66893	0.632867	-2.07629	2.15544e-05	0.000894778	yes	--	-	-	-	-
Unigene0010639	1480	3097	21.6363	14.5684	12.0747	28.5084	37.3472	35.7006	16.0931	33.8521	1.0728	0.000798159	0.0169839	yes	DUF1005 family protein [Medicago truncatula]	-	-	-	-
Unigene0010655	2179.67	5740.33	8.1659	20.8907	24.6763	53.2861	50.9106	45.362	17.911	49.8529	1.47683	9.3337e-05	0.00303565	yes	PREDICTED: subtilisin-like protease [Zea mays]	-	GO:0043231//intracellular membrane-bounded organelle;GO:0044424//intracellular part;GO:0044464//cell part;GO:0043227//membrane-bounded organelle;GO:0043229//intracellular organelle;GO:0005623//cell;GO:0043226//organelle;GO:0005622//intracellular	GO:0070011//peptidase activity, acting on L-amino acid peptides;GO:0003824//catalytic activity;GO:0004175//endopeptidase activity;GO:0016787//hydrolase activity;GO:0008233//peptidase activity	GO:0019538//protein metabolic process;GO:0008152//metabolic process;GO:0071704//organic substance metabolic process;GO:0043170//macromolecule metabolic process;GO:0044238//primary metabolic process
Unigene0010663	802.667	266.667	18.8292	5.4444	9.934	2.578	4.1553	4.8355	11.4025	3.85627	-1.56408	0.000367812	0.0092424	yes	PREDICTED: IRK-interacting protein, partial [Phoenix dactylifera]	-	-	-	-
Unigene0010673	34796	10309.7	338.432	666.157	417.893	152.096	140.173	134.318	474.161	142.196	-1.7375	6.14929e-08	5.8444e-06	yes	NAC1 protein [Saccharum spontaneum]	-	GO:0044464//cell part;GO:0043229//intracellular organelle;GO:0005623//cell;GO:0044424//intracellular part;GO:0043231//intracellular membrane-bounded organelle;GO:0043227//membrane-bounded organelle;GO:0005622//intracellular;GO:0043226//organelle	GO:0003676//nucleic acid binding;GO:0005488//binding;GO:1901363//heterocyclic compound binding;GO:0001071//nucleic acid binding transcription factor activity;GO:0097159//organic cyclic compound binding	GO:0050789//regulation of biological process;GO:0044237//cellular metabolic process;GO:0009059//macromolecule biosynthetic process;GO:1901576//organic substance biosynthetic process;GO:0009058//biosynthetic process;GO:0065007//biological regulation;GO:0044260//cellular macromolecule metabolic process;GO:0019222//regulation of metabolic process;GO:0071704//organic substance metabolic process;GO:00…
Unigene0010687	115	27.6667	0.7452	1.1905	1.9274	0.4527	0.1706	0.3657	1.2877	0.329667	-1.96572	8.26409e-05	0.00272911	yes	--	-	-	-	-
Unigene0010690	17	2.33333	0.4852	3.1065	2.099	0.2288	0.2341	0.3399	1.8969	0.2676	-2.82549	0.000988397	0.0201212	yes	--	-	-	-	-
Unigene0010699	164.667	42.3333	3.1166	2.6757	4.0225	1.035	0.72	0.8815	3.2716	0.878833	-1.89633	1.38767e-06	8.65444e-05	yes	--	-	-	-	-
Unigene0010703	155.333	43.6667	1.1307	4.9698	1.9797	0.86	0.8447	0.5621	2.6934	0.7556	-1.83373	0.0004971	0.0116959	yes	Protein kinase APK1B, chloroplastic [Aegilops tauschii]	-	-	GO:0003676//nucleic acid binding;GO:0003824//catalytic activity;GO:0004672//protein kinase activity;GO:0001882//nucleoside binding;GO:1901363//heterocyclic compound binding;GO:0016772//transferase activity, transferring phosphorus-containing groups;GO:0032549//ribonucleoside binding;GO:0016853//isomerase activity;GO:0032550//purine ribonucleoside binding;GO:0097159//organic cyclic compound bindin…	GO:0034641//cellular nitrogen compound metabolic process;GO:0006793//phosphorus metabolic process;GO:0006464//cellular protein modification process;GO:0043412//macromolecule modification;GO:0006807//nitrogen compound metabolic process;GO:0043170//macromolecule metabolic process;GO:0009451//RNA modification;GO:0044238//primary metabolic process;GO:0046483//heterocycle metabolic process;GO:0006796/…
Unigene0010707	7628.33	920.667	23.4437	41.0997	47.488	5.0052	4.8806	4.2895	37.3438	4.7251	-2.98245	4.52298e-18	2.54875e-15	yes	PREDICTED: zinc finger BED domain-containing protein RICESLEEPER 2-like [Oryza sativa Japonica Group]	-	GO:0043227//membrane-bounded organelle;GO:0043229//intracellular organelle;GO:0005623//cell;GO:0005622//intracellular;GO:0044424//intracellular part;GO:0044464//cell part;GO:0043231//intracellular membrane-bounded organelle;GO:0043226//organelle	GO:0005488//binding;GO:0097159//organic cyclic compound binding;GO:0003676//nucleic acid binding;GO:1901363//heterocyclic compound binding	-
Unigene0010709	540	135	3.492	3.7139	2.8935	0.7856	0.7973	0.971	3.36647	0.8513	-1.9835	3.01838e-09	3.92512e-07	yes	Two-component response regulator ARR1 [Aegilops tauschii]	-	-	GO:0005488//binding;GO:1901363//heterocyclic compound binding;GO:0097159//organic cyclic compound binding;GO:0003676//nucleic acid binding	GO:0007165//signal transduction;GO:0051716//cellular response to stimulus;GO:0007154//cell communication;GO:0065007//biological regulation;GO:0044700//single organism signaling;GO:0050794//regulation of cellular process;GO:0009987//cellular process;GO:0023052//signaling;GO:0044763//single-organism cellular process;GO:0035556//intracellular signal transduction;GO:0050896//response to stimulus;GO:0…
Unigene0010745	743.667	139.333	15.4342	19.9635	22.9695	3.8219	4.2431	3.3289	19.4557	3.79797	-2.3569	4.05903e-12	8.88459e-10	yes	electron carrier/ electron transporter/ iron ion binding protein [Zea mays]	-	GO:0043226//organelle;GO:0043231//intracellular membrane-bounded organelle;GO:0044424//intracellular part;GO:0043227//membrane-bounded organelle;GO:0044464//cell part;GO:0005623//cell;GO:0005622//intracellular;GO:0043229//intracellular organelle	GO:0043167//ion binding;GO:0005488//binding;GO:0043169//cation binding;GO:0051540//metal cluster binding	GO:0006066//alcohol metabolic process;GO:0044238//primary metabolic process;GO:0009687//abscisic acid metabolic process;GO:0044699//single-organism process;GO:0019752//carboxylic acid metabolic process;GO:1902644//tertiary alcohol metabolic process;GO:1901615//organic hydroxy compound metabolic process;GO:0044281//small molecule metabolic process;GO:0044255//cellular lipid metabolic process;GO:00…
Unigene0010746	6721.33	66892	169.474	169.156	207.073	1707.07	2259.89	1679.17	181.901	1882.04	3.37107	1.35944e-27	2.25029e-24	yes	PREDICTED: abscisic stress-ripening protein 1-like [Setaria italica]	-	-	-	GO:0050896//response to stimulus
Unigene0010753	1099.33	521.667	16.5886	21.7801	24.0881	9.4768	11.2586	10.0647	20.8189	10.2667	-1.01992	0.00103523	0.0208767	yes	PREDICTED: ras-related protein RABA2a-like [Setaria italica]	ko04144//Endocytosis//Transport and catabolism//Cellular Processes	GO:0044424//intracellular part;GO:0005737//cytoplasm;GO:0031090//organelle membrane;GO:0043226//organelle;GO:0016020//membrane;GO:0005623//cell;GO:0043227//membrane-bounded organelle;GO:0043229//intracellular organelle;GO:0043231//intracellular membrane-bounded organelle;GO:0044422//organelle part;GO:0044464//cell part;GO:0005622//intracellular;GO:0044444//cytoplasmic part	GO:0001882//nucleoside binding;GO:0036094//small molecule binding;GO:0097159//organic cyclic compound binding;GO:0005488//binding;GO:0032549//ribonucleoside binding;GO:0001883//purine nucleoside binding;GO:0032550//purine ribonucleoside binding;GO:0097367//carbohydrate derivative binding;GO:1901363//heterocyclic compound binding	GO:0009987//cellular process;GO:0007154//cell communication;GO:0022402//cell cycle process;GO:0050794//regulation of cellular process;GO:0023052//signaling;GO:0000281//mitotic cytokinesis;GO:0051179//localization;GO:1903047//mitotic cell cycle process;GO:0007165//signal transduction;GO:0044699//single-organism process;GO:0050896//response to stimulus;GO:0033036//macromolecule localization;GO:0008…
Unigene0010778	2527.67	6508	32.1508	52.5168	33.0859	99.968	110.679	95.6097	39.2512	102.085	1.37897	7.25761e-06	0.000352047	yes	PREDICTED: GDSL esterase/lipase At5g45910-like [Setaria italica]	-	GO:0044464//cell part;GO:0043226//organelle;GO:0005622//intracellular;GO:0043229//intracellular organelle;GO:0043231//intracellular membrane-bounded organelle;GO:0044424//intracellular part;GO:0043227//membrane-bounded organelle;GO:0005623//cell	GO:0003824//catalytic activity;GO:0016787//hydrolase activity	GO:0044238//primary metabolic process;GO:0008152//metabolic process
Unigene0010804	202	553	1.8252	4.0419	4.249	9.563	9.9443	9.4713	3.37203	9.65953	1.51833	4.92946e-05	0.00179049	yes	PREDICTED: pirin-like protein [Setaria italica]	-	GO:0043226//organelle;GO:0005622//intracellular;GO:0044424//intracellular part;GO:0043227//membrane-bounded organelle;GO:0043229//intracellular organelle;GO:0005623//cell;GO:0044464//cell part;GO:0043231//intracellular membrane-bounded organelle	-	-
Unigene0010806	87.6667	274.667	1.5726	2.092	2.0125	5.999	5.9566	6.3581	1.89237	6.10457	1.6897	1.45258e-06	8.98868e-05	yes	glutathione S-transferase GST 21 [Zea mays]	ko00480//Glutathione metabolism//Metabolism of other amino acids//Metabolism	-	GO:0003824//catalytic activity;GO:0016740//transferase activity;GO:0016765//transferase activity, transferring alkyl or aryl (other than methyl) groups	-
Unigene0010815	144.667	42	3.4014	16.5026	6.5625	2.421	2.2912	2.9373	8.82217	2.54983	-1.79073	0.000812329	0.0172254	yes	TPA: hsp70 protein [Zea mays]	ko04141//Protein processing in endoplasmic reticulum//Folding, sorting and degradation//Genetic Information Processing;ko03040//Spliceosome//Transcription//Genetic Information Processing;ko04144//Endocytosis//Transport and catabolism//Cellular Processes	-	GO:0036094//small molecule binding;GO:0032549//ribonucleoside binding;GO:1901363//heterocyclic compound binding;GO:0005488//binding;GO:0001883//purine nucleoside binding;GO:0097367//carbohydrate derivative binding;GO:0001882//nucleoside binding;GO:0032550//purine ribonucleoside binding;GO:0097159//organic cyclic compound binding	-
Unigene0010833	151.667	58.3333	6.6113	2.7253	6.7082	2.3612	2.1894	1.9367	5.34827	2.16243	-1.30642	0.00249465	0.0406757	yes	--	-	-	-	-
Unigene0010834	542.667	250.333	37.7715	45.5345	43.5358	16.5758	28.9448	14.8384	42.2806	20.1197	-1.07139	0.00247218	0.0404088	yes	nicotianamine synthase 3 [Zea mays]	-	-	GO:0003824//catalytic activity;GO:0016740//transferase activity;GO:0016765//transferase activity, transferring alkyl or aryl (other than methyl) groups	GO:0008152//metabolic process;GO:0044249//cellular biosynthetic process;GO:0018130//heterocycle biosynthetic process;GO:0044237//cellular metabolic process;GO:0009987//cellular process;GO:0046483//heterocycle metabolic process;GO:0009058//biosynthetic process
Unigene0010851	71	4.66667	1.4679	2.7185	1.4877	0.1597	0.2179	0	1.89137	0.125867	-3.90946	4.89351e-10	7.44853e-08	yes	--	-	-	-	-
Unigene0010865	2779.67	1184	37.8715	56.4889	61.0432	21.9393	25.0922	21.8628	51.8012	22.9648	-1.17356	0.000146422	0.00440848	yes	OSIGBa0147B06.5 [Oryza sativa Indica Group]	-	GO:0005622//intracellular;GO:0005623//cell;GO:0043227//membrane-bounded organelle;GO:0043229//intracellular organelle;GO:0043231//intracellular membrane-bounded organelle;GO:0044424//intracellular part;GO:0044464//cell part;GO:0043226//organelle	-	-
Unigene0010878	16420	43974.7	87.1425	124.808	130.418	290.534	358.78	302.438	114.123	317.251	1.47503	5.62545e-07	4.03039e-05	yes	subtilisin-like protease precursor [Zea mays]	-	-	GO:0008233//peptidase activity;GO:0016787//hydrolase activity;GO:0070011//peptidase activity, acting on L-amino acid peptides;GO:0004175//endopeptidase activity;GO:0003824//catalytic activity	GO:0043170//macromolecule metabolic process;GO:0071704//organic substance metabolic process;GO:0044238//primary metabolic process;GO:0008152//metabolic process;GO:0019538//protein metabolic process
Unigene0010892	5766.33	2084.33	28.1903	72.6328	38.1222	15.8954	17.4071	17.2249	46.3151	16.8425	-1.45938	4.66885e-05	0.00171267	yes	PREDICTED: stAR-related lipid transfer protein 7, mitochondrial-like [Phoenix dactylifera]	-	GO:0043231//intracellular membrane-bounded organelle;GO:0044424//intracellular part;GO:0005623//cell;GO:0043227//membrane-bounded organelle;GO:0043226//organelle;GO:0005622//intracellular;GO:0043229//intracellular organelle;GO:0044464//cell part	GO:0005488//binding	-
Unigene0010910	2156	1032.67	18.8691	17.2743	20.5265	9.9164	8.6054	9.5088	18.89	9.34353	-1.01558	0.00048475	0.0114801	yes	PREDICTED: casein kinase I homolog 1 [Oryza sativa Japonica Group]	-	-	GO:0097367//carbohydrate derivative binding;GO:0032550//purine ribonucleoside binding;GO:0001882//nucleoside binding;GO:0016772//transferase activity, transferring phosphorus-containing groups;GO:0036094//small molecule binding;GO:0097159//organic cyclic compound binding;GO:1901363//heterocyclic compound binding;GO:0005488//binding;GO:0004672//protein kinase activity;GO:0016301//kinase activity;G…	GO:0006464//cellular protein modification process;GO:0043170//macromolecule metabolic process;GO:0044267//cellular protein metabolic process;GO:0043412//macromolecule modification;GO:0036211//protein modification process;GO:0006796//phosphate-containing compound metabolic process;GO:0044260//cellular macromolecule metabolic process;GO:0008152//metabolic process;GO:0044237//cellular metabolic proc…
Unigene0010912	1718	3509.33	17.6664	28.7063	21.9621	56.0848	46.8124	39.5795	22.7783	47.4922	1.06003	0.000657709	0.0146177	yes	PREDICTED: protein WVD2-like 1 [Setaria italica]	-	-	-	-
Unigene0010923	168.667	985.667	0.3881	6.0688	3.1653	30.6308	11.4517	14.9969	3.2074	19.0265	2.56853	0.000147317	0.00442536	yes	PREDICTED: phosphoglycerate kinase, cytosolic [Brachypodium distachyon]	ko01200//Carbon metabolism//Global and Overview//Metabolism;ko01230//Biosynthesis of amino acids//Global and Overview//Metabolism;ko00010//Glycolysis / Gluconeogenesis//Carbohydrate metabolism//Metabolism;ko00710//Carbon fixation in photosynthetic organisms//Energy metabolism//Metabolism	GO:0009532//plastid stroma;GO:0005576//extracellular region;GO:0044424//intracellular part;GO:0005737//cytoplasm;GO:0005911//cell-cell junction;GO:0016020//membrane;GO:0044464//cell part;GO:0005622//intracellular;GO:0043229//intracellular organelle;GO:0043226//organelle;GO:0031090//organelle membrane;GO:0044422//organelle part;GO:0009536//plastid;GO:0005623//cell;GO:0044444//cytoplasmic part;GO:0…	GO:0097159//organic cyclic compound binding;GO:0036094//small molecule binding;GO:0005488//binding;GO:0032549//ribonucleoside binding;GO:1901363//heterocyclic compound binding;GO:0016740//transferase activity;GO:0001883//purine nucleoside binding;GO:0016301//kinase activity;GO:0032550//purine ribonucleoside binding;GO:0001882//nucleoside binding;GO:0016772//transferase activity, transferring phos…	GO:0050896//response to stimulus;GO:0044237//cellular metabolic process;GO:0006090//pyruvate metabolic process;GO:0006082//organic acid metabolic process;GO:0042221//response to chemical;GO:0044281//small molecule metabolic process;GO:0010035//response to inorganic substance;GO:0019752//carboxylic acid metabolic process;GO:0032787//monocarboxylic acid metabolic process;GO:0006950//response to str…
Unigene0010929	159	35.3333	6.1601	3.9649	4.2113	1.0037	1.0892	1.1448	4.77877	1.07923	-2.14663	8.02739e-08	7.33966e-06	yes	PREDICTED: protein STAY-GREEN LIKE, chloroplastic-like [Setaria italica]	ko03013//RNA transport//Translation//Genetic Information Processing	GO:0043226//organelle;GO:0044424//intracellular part;GO:0005622//intracellular;GO:0043231//intracellular membrane-bounded organelle;GO:0044464//cell part;GO:0043227//membrane-bounded organelle;GO:0043229//intracellular organelle;GO:0005623//cell	-	GO:0009987//cellular process;GO:0016043//cellular component organization;GO:0006996//organelle organization;GO:0071840//cellular component organization or biogenesis;GO:0009657//plastid organization
Unigene0010945	1457.67	683.333	21.0648	11.53	15.9823	6.9475	8.5484	7.8928	16.1924	7.79623	-1.05446	0.00120871	0.0235619	yes	PREDICTED: adenine/guanine permease AZG2 [Setaria italica]	-	GO:0016020//membrane;GO:0044425//membrane part;GO:0031224//intrinsic component of membrane	GO:0005215//transporter activity;GO:0022857//transmembrane transporter activity;GO:0022891//substrate-specific transmembrane transporter activity;GO:0022892//substrate-specific transporter activity;GO:0015205//nucleobase transmembrane transporter activity	GO:0009987//cellular process;GO:0015851//nucleobase transport;GO:0006810//transport;GO:0051179//localization;GO:0071702//organic substance transport;GO:0044699//single-organism process;GO:0044763//single-organism cellular process;GO:0044765//single-organism transport;GO:0006863//purine nucleobase transport;GO:1902578//single-organism localization;GO:0071705//nitrogen compound transport;GO:0051234…
Unigene0010960	2981.33	805.333	10.384	55.8367	40.2783	10.9928	6.4501	12.1604	35.4997	9.86777	-1.84701	0.000181914	0.00526173	yes	Os01g0346250 [Oryza sativa Japonica Group]	-	GO:0005622//intracellular;GO:0043231//intracellular membrane-bounded organelle;GO:0005623//cell;GO:0043227//membrane-bounded organelle;GO:0044464//cell part;GO:0043226//organelle;GO:0044424//intracellular part;GO:0043229//intracellular organelle	-	-
Unigene0010971	3343	436.333	14.2502	62.211	23.3208	4.3978	4.3083	4.229	33.2607	4.3117	-2.94749	4.72047e-10	7.24064e-08	yes	PREDICTED: serine/threonine-protein kinase At5g01020-like [Setaria italica]	-	GO:0043227//membrane-bounded organelle;GO:0005622//intracellular;GO:0043226//organelle;GO:0043231//intracellular membrane-bounded organelle;GO:0044464//cell part;GO:0044424//intracellular part;GO:0043229//intracellular organelle;GO:0005623//cell	GO:0016773//phosphotransferase activity, alcohol group as acceptor;GO:0036094//small molecule binding;GO:0016301//kinase activity;GO:1901363//heterocyclic compound binding;GO:0016772//transferase activity, transferring phosphorus-containing groups;GO:0004672//protein kinase activity;GO:0032550//purine ribonucleoside binding;GO:0097159//organic cyclic compound binding;GO:0005488//binding;GO:001674…	GO:0044260//cellular macromolecule metabolic process;GO:0008152//metabolic process;GO:0006793//phosphorus metabolic process;GO:0071704//organic substance metabolic process;GO:0043412//macromolecule modification;GO:0043170//macromolecule metabolic process;GO:0044238//primary metabolic process;GO:0006796//phosphate-containing compound metabolic process;GO:0036211//protein modification process;GO:00…
Unigene0011000	0.666667	19.6667	0	0	0.0975	1.0522	1.7344	0.6947	0.0325	1.16043	5.15808	3.43317e-07	2.61286e-05	yes	PREDICTED: cysteine proteinase inhibitor 1-like [Gossypium raimondii]	-	-	-	-
Unigene0011014	75.6667	18	1.5547	2.1597	1.824	0.6213	0.356	0.3692	1.84613	0.448833	-2.04026	4.62916e-06	0.000242324	yes	--	-	-	-	-
Unigene0011035	214.667	745.333	2.7421	2.9736	2.9486	8.9137	11.3154	10.6811	2.8881	10.3034	1.83493	7.39785e-09	8.82577e-07	yes	PREDICTED: probable galactinol--sucrose galactosyltransferase 6 [Setaria italica]	ko00052//Galactose metabolism//Carbohydrate metabolism//Metabolism	-	GO:0008378//galactosyltransferase activity;GO:0016740//transferase activity;GO:0016758//transferase activity, transferring hexosyl groups;GO:0003824//catalytic activity;GO:0016757//transferase activity, transferring glycosyl groups	GO:0044238//primary metabolic process;GO:0008152//metabolic process
Unigene0011071	179	39.3333	13.4258	20.0885	11.3248	3.6653	2.1307	4.0426	14.9464	3.27953	-2.18823	2.91298e-07	2.26912e-05	yes	PREDICTED: ethylene-responsive transcription factor 2-like [Zea mays]	-	GO:0043231//intracellular membrane-bounded organelle;GO:0043226//organelle;GO:0005622//intracellular;GO:0043229//intracellular organelle;GO:0005623//cell;GO:0044424//intracellular part;GO:0044464//cell part;GO:0043227//membrane-bounded organelle	GO:1901363//heterocyclic compound binding;GO:0097159//organic cyclic compound binding;GO:0001071//nucleic acid binding transcription factor activity;GO:0003676//nucleic acid binding;GO:0005488//binding	GO:0071704//organic substance metabolic process;GO:1901576//organic substance biosynthetic process;GO:0044237//cellular metabolic process;GO:0009059//macromolecule biosynthetic process;GO:0010468//regulation of gene expression;GO:0044249//cellular biosynthetic process;GO:0065007//biological regulation;GO:0019222//regulation of metabolic process;GO:0043170//macromolecule metabolic process;GO:00602…
Unigene0011072	457.333	91.6667	12.215	29.0071	23.2768	5.0128	3.6493	4.6306	21.4996	4.4309	-2.27864	1.52114e-08	1.66707e-06	yes	PREDICTED: ethylene-responsive transcription factor 2-like [Zea mays]	-	GO:0043227//membrane-bounded organelle;GO:0044464//cell part;GO:0044424//intracellular part;GO:0005623//cell;GO:0043226//organelle;GO:0043229//intracellular organelle;GO:0005622//intracellular;GO:0043231//intracellular membrane-bounded organelle	GO:0097159//organic cyclic compound binding;GO:0003676//nucleic acid binding;GO:0001071//nucleic acid binding transcription factor activity;GO:1901363//heterocyclic compound binding;GO:0005488//binding	GO:0043170//macromolecule metabolic process;GO:0009987//cellular process;GO:1901576//organic substance biosynthetic process;GO:0044260//cellular macromolecule metabolic process;GO:0060255//regulation of macromolecule metabolic process;GO:0044249//cellular biosynthetic process;GO:0010468//regulation of gene expression;GO:0009059//macromolecule biosynthetic process;GO:0034645//cellular macromolecul…
[truncated: 4,199 more rows]

## Sheet: EII-VS-EIII.filter.annot
GeneID	EII_count	EIII_count	EII-1_rpkm	EII-2_rpkm	EII-3_rpkm	EIII-1_rpkm	EIII-2_rpkm	EIII-3_rpkm	EII_rpkm	EIII_rpkm	log2 Ratio(EIII/EII)	Pvalue	FDR	significant	Description	Pathway	GO Component	GO Function	GO Process
[truncated: 3,041 more rows]

## Sheet: EI-VS-EII.filter.annot
GeneID	EI_count	EII_count	EI-1_rpkm	EI-2_rpkm	EI-3_rpkm	EII-1_rpkm	EII-2_rpkm	EII-3_rpkm	EI_rpkm	EII_rpkm	log2 Ratio(EII/EI)	Pvalue	FDR	significant	Description	Pathway	GO Component	GO Function	GO Process
[truncated: 493 more rows]
