# Supplementary material for: Integrated mRNA and small RNA sequencing reveals microRNA regulatory network associated with internode elongation in sugarcane (Saccharum officinarum L.)
Source: BMC Genomics. 2019 Nov 7;20:817. doi: 10.1186/s12864-019-6201-4 (PMC6836457; doi:10.1186/s12864-019-6201-4)
Supplement: Supplementary file 2 — Additional file 2. GO analysis of differentially expressed genes. [file 12864_2019_6201_MOESM2_ESM.xlsx]

## Sheet: EI-VS-EIII.Level2
Ontology	Class	number_of_EI-VS-EIII_up	number_of_EI-VS-EIII_down	genes_of_EI-VS-EIII_up	genes_of_EI-VS-EIII_down
Biological Process	biological regulation	98	375	Unigene0000004;Unigene0000013;Unigene0000139;Unigene0000329;Unigene0000401;Unigene0000639;Unigene0000859;Unigene0003179;Unigene0003246;Unigene0003547;Unigene0004443;Unigene0004574;Unigene0004609;Unigene0004747;Unigene0005363;Unigene0005414;Unigene0007518;Unigene0007551;Unigene0008533;Unigene0009202;Unigene0009702;Unigene0009862;Unigene0010556;Unigene0012300;Unigene0012357;Unigene0012360;Unigene00…	Unigene0000466;Unigene0000840;Unigene0000964;Unigene0001144;Unigene0001199;Unigene0001263;Unigene0001424;Unigene0001527;Unigene0001634;Unigene0001723;Unigene0001776;Unigene0001796;Unigene0002016;Unigene0002017;Unigene0002291;Unigene0002334;Unigene0002613;Unigene0002855;Unigene0002961;Unigene0003751;Unigene0004210;Unigene0004496;Unigene0004810;Unigene0004827;Unigene0005001;Unigene0005036;Unigene00…
Biological Process	response to stimulus	82	265	Unigene0000329;Unigene0000973;Unigene0001573;Unigene0004574;Unigene0004609;Unigene0004747;Unigene0007012;Unigene0007208;Unigene0007789;Unigene0008971;Unigene0008972;Unigene0009202;Unigene0010746;Unigene0010923;Unigene0011089;Unigene0011147;Unigene0012160;Unigene0012295;Unigene0012360;Unigene0012542;Unigene0012761;Unigene0012940;Unigene0014173;Unigene0014743;Unigene0015008;Unigene0016672;Unigene00…	Unigene0000633;Unigene0000840;Unigene0000964;Unigene0001144;Unigene0001159;Unigene0001199;Unigene0001527;Unigene0001708;Unigene0001776;Unigene0002016;Unigene0002017;Unigene0002207;Unigene0002291;Unigene0003999;Unigene0004460;Unigene0004703;Unigene0004810;Unigene0004991;Unigene0005001;Unigene0005036;Unigene0005054;Unigene0005119;Unigene0006042;Unigene0006346;Unigene0006373;Unigene0006386;Unigene00…
Biological Process	localization	131	197	Unigene0000139;Unigene0000567;Unigene0000973;Unigene0001361;Unigene0001573;Unigene0002001;Unigene0002601;Unigene0003450;Unigene0003893;Unigene0004387;Unigene0004459;Unigene0004574;Unigene0004609;Unigene0005544;Unigene0007136;Unigene0007208;Unigene0007341;Unigene0008971;Unigene0008972;Unigene0009302;Unigene0009617;Unigene0011341;Unigene0011604;Unigene0012295;Unigene0012300;Unigene0012452;Unigene00…	Unigene0000065;Unigene0000118;Unigene0000633;Unigene0000840;Unigene0001144;Unigene0001160;Unigene0001199;Unigene0001708;Unigene0001789;Unigene0002291;Unigene0002376;Unigene0002845;Unigene0003222;Unigene0003312;Unigene0003491;Unigene0003519;Unigene0003639;Unigene0003751;Unigene0004441;Unigene0006346;Unigene0006386;Unigene0006592;Unigene0006885;Unigene0006950;Unigene0008020;Unigene0008423;Unigene00…
Biological Process	single-organism process	285	589	Unigene0000002;Unigene0000062;Unigene0000139;Unigene0000329;Unigene0000639;Unigene0000859;Unigene0000973;Unigene0001260;Unigene0001361;Unigene0001573;Unigene0001650;Unigene0002001;Unigene0002037;Unigene0002346;Unigene0002999;Unigene0003146;Unigene0003147;Unigene0003179;Unigene0003450;Unigene0003893;Unigene0004387;Unigene0004459;Unigene0004574;Unigene0004598;Unigene0004609;Unigene0004747;Unigene00…	Unigene0000065;Unigene0000118;Unigene0000191;Unigene0000633;Unigene0000840;Unigene0000964;Unigene0001144;Unigene0001159;Unigene0001160;Unigene0001199;Unigene0001224;Unigene0001263;Unigene0001437;Unigene0001527;Unigene0001541;Unigene0001708;Unigene0001776;Unigene0001789;Unigene0002016;Unigene0002017;Unigene0002183;Unigene0002207;Unigene0002229;Unigene0002291;Unigene0002354;Unigene0002376;Unigene00…
Biological Process	rhythmic process	5	0	Unigene0009202;Unigene0043878;Unigene0055835;Unigene0055836;Unigene0063365
Biological Process	multi-organism process	10	28	Unigene0011089;Unigene0012542;Unigene0035095;Unigene0043385;Unigene0043415;Unigene0047635;Unigene0052349;Unigene0055056;Unigene0058206;Unigene0060901	Unigene0001144;Unigene0001776;Unigene0002291;Unigene0006346;Unigene0010607;Unigene0016451;Unigene0031914;Unigene0032272;Unigene0037407;Unigene0039662;Unigene0040070;Unigene0040444;Unigene0041528;Unigene0041989;Unigene0042488;Unigene0047850;Unigene0047991;Unigene0047992;Unigene0048755;Unigene0051480;Unigene0052169;Unigene0053751;Unigene0055199;Unigene0058167;Unigene0058168;Unigene0058169;Unigene00…
Biological Process	signaling	10	66	Unigene0004574;Unigene0004747;Unigene0009202;Unigene0012360;Unigene0031795;Unigene0037240;Unigene0045883;Unigene0052046;Unigene0055056;Unigene0059882	Unigene0000840;Unigene0001144;Unigene0001527;Unigene0002016;Unigene0002017;Unigene0002291;Unigene0004810;Unigene0006346;Unigene0009239;Unigene0010709;Unigene0010753;Unigene0011301;Unigene0012621;Unigene0012871;Unigene0013615;Unigene0013652;Unigene0014815;Unigene0015440;Unigene0016441;Unigene0016442;Unigene0018502;Unigene0023569;Unigene0029796;Unigene0032210;Unigene0034177;Unigene0034255;Unigene00…
Biological Process	growth	2	11	Unigene0044158;Unigene0053663	Unigene0006386;Unigene0016729;Unigene0017973;Unigene0032847;Unigene0042196;Unigene0043231;Unigene0048521;Unigene0055744;Unigene0059563;Unigene0063988;Unigene0066841
Biological Process	detoxification	1	0	Unigene0001573
Biological Process	biological adhesion	2	2	Unigene0044158;Unigene0063364	Unigene0011944;Unigene0045314
Biological Process	multicellular organismal process	20	68	Unigene0000639;Unigene0004747;Unigene0009202;Unigene0009702;Unigene0012115;Unigene0012761;Unigene0018483;Unigene0020899;Unigene0031800;Unigene0034883;Unigene0037029;Unigene0038882;Unigene0042240;Unigene0047938;Unigene0053170;Unigene0055056;Unigene0058775;Unigene0060206;Unigene0060901;Unigene0063364	Unigene0001199;Unigene0001263;Unigene0001776;Unigene0002379;Unigene0004210;Unigene0004441;Unigene0006592;Unigene0007871;Unigene0011333;Unigene0011334;Unigene0011944;Unigene0015627;Unigene0016441;Unigene0016442;Unigene0017466;Unigene0017973;Unigene0018028;Unigene0018502;Unigene0029391;Unigene0029674;Unigene0029747;Unigene0031246;Unigene0031565;Unigene0031914;Unigene0032860;Unigene0033964;Unigene00…
Biological Process	immune system process	3	10	Unigene0012542;Unigene0035095;Unigene0055056	Unigene0002291;Unigene0006346;Unigene0037750;Unigene0039662;Unigene0042488;Unigene0047850;Unigene0053751;Unigene0056535;Unigene0058698;Unigene0060053
Biological Process	reproduction	19	40	Unigene0002999;Unigene0003179;Unigene0004747;Unigene0008566;Unigene0009202;Unigene0009869;Unigene0012115;Unigene0012761;Unigene0015933;Unigene0031800;Unigene0038880;Unigene0039917;Unigene0041895;Unigene0042240;Unigene0052701;Unigene0054838;Unigene0058775;Unigene0060901;Unigene0063364	Unigene0000964;Unigene0004210;Unigene0007505;Unigene0011242;Unigene0011333;Unigene0011334;Unigene0011944;Unigene0015372;Unigene0015997;Unigene0018246;Unigene0018502;Unigene0023583;Unigene0029674;Unigene0031565;Unigene0032272;Unigene0034901;Unigene0036451;Unigene0038621;Unigene0039828;Unigene0040281;Unigene0040282;Unigene0042600;Unigene0045314;Unigene0045559;Unigene0045572;Unigene0047037;Unigene00…
Biological Process	developmental process	26	87	Unigene0002999;Unigene0003179;Unigene0004747;Unigene0008566;Unigene0009202;Unigene0009702;Unigene0012115;Unigene0012761;Unigene0018483;Unigene0031800;Unigene0034883;Unigene0037029;Unigene0038880;Unigene0039917;Unigene0041895;Unigene0042240;Unigene0047938;Unigene0052349;Unigene0053170;Unigene0054092;Unigene0055056;Unigene0056728;Unigene0058775;Unigene0060206;Unigene0060901;Unigene0063364	Unigene0000964;Unigene0001199;Unigene0001263;Unigene0001776;Unigene0002379;Unigene0004210;Unigene0004441;Unigene0005001;Unigene0006042;Unigene0006386;Unigene0006592;Unigene0007871;Unigene0011242;Unigene0011333;Unigene0011334;Unigene0011944;Unigene0015627;Unigene0016441;Unigene0016442;Unigene0016548;Unigene0017466;Unigene0017973;Unigene0018028;Unigene0018502;Unigene0023583;Unigene0029391;Unigene00…
Biological Process	reproductive process	15	38	Unigene0002999;Unigene0003179;Unigene0004747;Unigene0008566;Unigene0009202;Unigene0012115;Unigene0012761;Unigene0031800;Unigene0038880;Unigene0039917;Unigene0041895;Unigene0042240;Unigene0058775;Unigene0060901;Unigene0063364	Unigene0000964;Unigene0004210;Unigene0007505;Unigene0011242;Unigene0011333;Unigene0011334;Unigene0011944;Unigene0015372;Unigene0018246;Unigene0018502;Unigene0023583;Unigene0029674;Unigene0031565;Unigene0032272;Unigene0034901;Unigene0036451;Unigene0038621;Unigene0039828;Unigene0040281;Unigene0040282;Unigene0042600;Unigene0045314;Unigene0045559;Unigene0045572;Unigene0047037;Unigene0047991;Unigene00…
Biological Process	cellular component organization or biogenesis	56	133	Unigene0000062;Unigene0000666;Unigene0000859;Unigene0002999;Unigene0006890;Unigene0007208;Unigene0009302;Unigene0009538;Unigene0009702;Unigene0011089;Unigene0012357;Unigene0012761;Unigene0013517;Unigene0013940;Unigene0015097;Unigene0015933;Unigene0018483;Unigene0018545;Unigene0021344;Unigene0021345;Unigene0028296;Unigene0032985;Unigene0033741;Unigene0033840;Unigene0034883;Unigene0035238;Unigene00…	Unigene0001263;Unigene0002183;Unigene0002291;Unigene0002613;Unigene0002856;Unigene0004210;Unigene0004580;Unigene0005001;Unigene0005178;Unigene0006041;Unigene0006042;Unigene0006123;Unigene0006492;Unigene0006801;Unigene0007410;Unigene0007447;Unigene0007505;Unigene0008423;Unigene0009239;Unigene0009596;Unigene0010612;Unigene0010929;Unigene0011242;Unigene0011944;Unigene0013097;Unigene0013098;Unigene00…
Biological Process	metabolic process	368	899	Unigene0000002;Unigene0000004;Unigene0000013;Unigene0000114;Unigene0000139;Unigene0000329;Unigene0000499;Unigene0000506;Unigene0000639;Unigene0000666;Unigene0000859;Unigene0001260;Unigene0001984;Unigene0002037;Unigene0002346;Unigene0002999;Unigene0003146;Unigene0003147;Unigene0003246;Unigene0003450;Unigene0003493;Unigene0003547;Unigene0004143;Unigene0004269;Unigene0004443;Unigene0004459;Unigene00…	Unigene0000091;Unigene0000144;Unigene0000187;Unigene0000191;Unigene0000313;Unigene0000580;Unigene0000964;Unigene0001144;Unigene0001159;Unigene0001199;Unigene0001224;Unigene0001263;Unigene0001284;Unigene0001383;Unigene0001424;Unigene0001437;Unigene0001634;Unigene0002183;Unigene0002207;Unigene0002291;Unigene0002354;Unigene0002379;Unigene0002409;Unigene0002429;Unigene0002495;Unigene0002554;Unigene00…
Biological Process	cellular process	317	837	Unigene0000002;Unigene0000004;Unigene0000013;Unigene0000020;Unigene0000062;Unigene0000139;Unigene0000329;Unigene0000401;Unigene0000499;Unigene0000506;Unigene0000639;Unigene0000666;Unigene0000859;Unigene0000973;Unigene0001260;Unigene0001573;Unigene0001650;Unigene0002001;Unigene0002156;Unigene0002999;Unigene0003146;Unigene0003147;Unigene0003179;Unigene0003246;Unigene0003450;Unigene0003547;Unigene00…	Unigene0000118;Unigene0000144;Unigene0000187;Unigene0000191;Unigene0000313;Unigene0000840;Unigene0000964;Unigene0001144;Unigene0001160;Unigene0001199;Unigene0001263;Unigene0001424;Unigene0001437;Unigene0001527;Unigene0001541;Unigene0001634;Unigene0001708;Unigene0001776;Unigene0002016;Unigene0002017;Unigene0002183;Unigene0002229;Unigene0002291;Unigene0002354;Unigene0002376;Unigene0002379;Unigene00…
Molecular Function	nucleic acid binding transcription factor activity	25	153	Unigene0000004;Unigene0000013;Unigene0000401;Unigene0003246;Unigene0004747;Unigene0005363;Unigene0005414;Unigene0007518;Unigene0007551;Unigene0009862;Unigene0012581;Unigene0031064;Unigene0031800;Unigene0033721;Unigene0034894;Unigene0036342;Unigene0040799;Unigene0042760;Unigene0042761;Unigene0049626;Unigene0054325;Unigene0057076;Unigene0059778;Unigene0061335;Unigene0078618	Unigene0000466;Unigene0001144;Unigene0001527;Unigene0001634;Unigene0001723;Unigene0001776;Unigene0001796;Unigene0002961;Unigene0004182;Unigene0004496;Unigene0004827;Unigene0005001;Unigene0005036;Unigene0005130;Unigene0006187;Unigene0006373;Unigene0006492;Unigene0007505;Unigene0007716;Unigene0008518;Unigene0008926;Unigene0009248;Unigene0009425;Unigene0009473;Unigene0010316;Unigene0010673;Unigene00…
Molecular Function	transporter activity	66	64	Unigene0000567;Unigene0000973;Unigene0001361;Unigene0001573;Unigene0001650;Unigene0002001;Unigene0003450;Unigene0003893;Unigene0004459;Unigene0004609;Unigene0007136;Unigene0007208;Unigene0007341;Unigene0008971;Unigene0008972;Unigene0009617;Unigene0012295;Unigene0012452;Unigene0012680;Unigene0012681;Unigene0012761;Unigene0012778;Unigene0015008;Unigene0026871;Unigene0027878;Unigene0030953;Unigene00…	Unigene0000633;Unigene0001160;Unigene0001541;Unigene0001708;Unigene0002376;Unigene0003052;Unigene0003222;Unigene0003312;Unigene0003639;Unigene0006950;Unigene0007975;Unigene0008020;Unigene0008969;Unigene0010945;Unigene0011094;Unigene0013640;Unigene0016444;Unigene0016846;Unigene0017551;Unigene0017687;Unigene0019852;Unigene0025383;Unigene0026740;Unigene0028723;Unigene0029918;Unigene0030910;Unigene00…
Molecular Function	antioxidant activity	9	22	Unigene0007789;Unigene0012160;Unigene0012940;Unigene0019525;Unigene0035899;Unigene0038994;Unigene0038996;Unigene0040435;Unigene0059833	Unigene0002207;Unigene0004991;Unigene0012316;Unigene0013784;Unigene0014805;Unigene0015380;Unigene0023803;Unigene0026413;Unigene0032373;Unigene0037382;Unigene0037387;Unigene0037388;Unigene0037389;Unigene0041027;Unigene0041989;Unigene0043183;Unigene0045291;Unigene0059165;Unigene0060164;Unigene0064201;Unigene0073532;Unigene0078824
Molecular Function	signal transducer activity	4	8	Unigene0004747;Unigene0012360;Unigene0055835;Unigene0055836	Unigene0004810;Unigene0009239;Unigene0011301;Unigene0043962;Unigene0047483;Unigene0050099;Unigene0053751;Unigene0057593
Molecular Function	electron carrier activity	2	2	Unigene0045757;Unigene0056376	Unigene0028051;Unigene0047850
Molecular Function	molecular function regulator	5	16	Unigene0047491;Unigene0047492;Unigene0058056;Unigene0070050;Unigene0072262	Unigene0005338;Unigene0006471;Unigene0006604;Unigene0017926;Unigene0023583;Unigene0031006;Unigene0032600;Unigene0032854;Unigene0034542;Unigene0034619;Unigene0037378;Unigene0044681;Unigene0046554;Unigene0049501;Unigene0049502;Unigene0049503
Molecular Function	molecular transducer activity	5	5	Unigene0012360;Unigene0052046;Unigene0052349;Unigene0055835;Unigene0055836	Unigene0049681;Unigene0050099;Unigene0059563;Unigene0063091;Unigene0066207
Molecular Function	transcription factor activity, protein binding	1	4	Unigene0057494	Unigene0045572;Unigene0047741;Unigene0054956;Unigene0055937
Molecular Function	catalytic activity	408	741	Unigene0000002;Unigene0000062;Unigene0000083;Unigene0000114;Unigene0000329;Unigene0000499;Unigene0000506;Unigene0000567;Unigene0000596;Unigene0000666;Unigene0000705;Unigene0001065;Unigene0001066;Unigene0001260;Unigene0001573;Unigene0001751;Unigene0001934;Unigene0001984;Unigene0002001;Unigene0002037;Unigene0002346;Unigene0002410;Unigene0002611;Unigene0002735;Unigene0002859;Unigene0003146;Unigene00…	Unigene0000187;Unigene0000191;Unigene0000257;Unigene0000313;Unigene0000580;Unigene0000840;Unigene0001159;Unigene0001166;Unigene0001199;Unigene0001224;Unigene0001258;Unigene0001284;Unigene0001383;Unigene0001437;Unigene0001708;Unigene0002183;Unigene0002207;Unigene0002267;Unigene0002354;Unigene0002379;Unigene0002429;Unigene0002495;Unigene0002554;Unigene0002598;Unigene0002765;Unigene0002782;Unigene00…
Molecular Function	binding	361	946	Unigene0000004;Unigene0000013;Unigene0000062;Unigene0000083;Unigene0000139;Unigene0000236;Unigene0000329;Unigene0000401;Unigene0000499;Unigene0000506;Unigene0000567;Unigene0000666;Unigene0000688;Unigene0000705;Unigene0001573;Unigene0001590;Unigene0002001;Unigene0002037;Unigene0002100;Unigene0002124;Unigene0002346;Unigene0002859;Unigene0002999;Unigene0003146;Unigene0003147;Unigene0003246;Unigene00…	Unigene0000009;Unigene0000065;Unigene0000144;Unigene0000152;Unigene0000165;Unigene0000187;Unigene0000191;Unigene0000274;Unigene0000313;Unigene0000466;Unigene0000522;Unigene0000532;Unigene0000630;Unigene0000803;Unigene0000824;Unigene0000840;Unigene0001069;Unigene0001144;Unigene0001199;Unigene0001243;Unigene0001383;Unigene0001424;Unigene0001437;Unigene0001527;Unigene0001585;Unigene0001634;Unigene00…
Molecular Function	structural molecule activity	8	2	Unigene0000062;Unigene0006890;Unigene0009538;Unigene0031008;Unigene0032985;Unigene0033840;Unigene0035066;Unigene0045579	Unigene0032944;Unigene0047066
Cellular Component	extracellular region	20	18	Unigene0003146;Unigene0003147;Unigene0008566;Unigene0010923;Unigene0013940;Unigene0015666;Unigene0015777;Unigene0027296;Unigene0037659;Unigene0047480;Unigene0055056;Unigene0055606;Unigene0059350;Unigene0059351;Unigene0063873;Unigene0063875;Unigene0067564;Unigene0068160;Unigene0068162;Unigene0075017	Unigene0005054;Unigene0005178;Unigene0009239;Unigene0016435;Unigene0037687;Unigene0038279;Unigene0038621;Unigene0038810;Unigene0038811;Unigene0039636;Unigene0039637;Unigene0040444;Unigene0047018;Unigene0047020;Unigene0048398;Unigene0048653;Unigene0054014;Unigene0057838
Cellular Component	membrane part	162	192	Unigene0000020;Unigene0000506;Unigene0000973;Unigene0001361;Unigene0001573;Unigene0001650;Unigene0002001;Unigene0002156;Unigene0003450;Unigene0003893;Unigene0004459;Unigene0004609;Unigene0004707;Unigene0005482;Unigene0005544;Unigene0007136;Unigene0007208;Unigene0007250;Unigene0007341;Unigene0008971;Unigene0008972;Unigene0009617;Unigene0011089;Unigene0011097;Unigene0011400;Unigene0012295;Unigene00…	Unigene0000633;Unigene0000648;Unigene0001160;Unigene0001253;Unigene0001541;Unigene0001708;Unigene0001711;Unigene0001789;Unigene0002291;Unigene0002376;Unigene0002477;Unigene0003052;Unigene0003222;Unigene0003312;Unigene0003639;Unigene0003751;Unigene0004062;Unigene0004731;Unigene0004813;Unigene0005139;Unigene0005787;Unigene0006592;Unigene0006950;Unigene0007660;Unigene0007661;Unigene0007963;Unigene00…
Cellular Component	membrane	181	248	Unigene0000020;Unigene0000506;Unigene0000973;Unigene0001361;Unigene0001573;Unigene0001650;Unigene0002001;Unigene0002156;Unigene0003450;Unigene0003893;Unigene0004459;Unigene0004609;Unigene0004707;Unigene0005482;Unigene0005544;Unigene0007136;Unigene0007208;Unigene0007250;Unigene0007341;Unigene0008971;Unigene0008972;Unigene0009617;Unigene0010923;Unigene0011089;Unigene0011097;Unigene0011147;Unigene00…	Unigene0000633;Unigene0000648;Unigene0001160;Unigene0001199;Unigene0001253;Unigene0001541;Unigene0001708;Unigene0001711;Unigene0001789;Unigene0002291;Unigene0002376;Unigene0002477;Unigene0003052;Unigene0003222;Unigene0003312;Unigene0003639;Unigene0003751;Unigene0004062;Unigene0004441;Unigene0004731;Unigene0004813;Unigene0004953;Unigene0005054;Unigene0005139;Unigene0005787;Unigene0006592;Unigene00…
Cellular Component	extracellular region part	2	2	Unigene0008566;Unigene0027296	Unigene0037687;Unigene0057838
Cellular Component	virion	4	2	Unigene0002999;Unigene0013557;Unigene0034506;Unigene0043230	Unigene0013675;Unigene0058201
Cellular Component	virion part	4	2	Unigene0002999;Unigene0013557;Unigene0034506;Unigene0043230	Unigene0013675;Unigene0058201
Cellular Component	cell junction	7	9	Unigene0004707;Unigene0010923;Unigene0033840;Unigene0051455;Unigene0055056;Unigene0055606;Unigene0063364	Unigene0015336;Unigene0032272;Unigene0033655;Unigene0034295;Unigene0039128;Unigene0039828;Unigene0043274;Unigene0047991;Unigene0060152
Cellular Component	organelle	400	829	Unigene0000004;Unigene0000013;Unigene0000020;Unigene0000062;Unigene0000139;Unigene0000304;Unigene0000329;Unigene0000463;Unigene0000506;Unigene0000639;Unigene0000666;Unigene0000859;Unigene0001260;Unigene0001361;Unigene0001573;Unigene0001751;Unigene0001984;Unigene0002124;Unigene0002611;Unigene0002999;Unigene0003146;Unigene0003147;Unigene0003179;Unigene0003246;Unigene0003547;Unigene0003566;Unigene00…	Unigene0000009;Unigene0000054;Unigene0000065;Unigene0000093;Unigene0000344;Unigene0000466;Unigene0000478;Unigene0000532;Unigene0000580;Unigene0000600;Unigene0000918;Unigene0000923;Unigene0000924;Unigene0000964;Unigene0001144;Unigene0001159;Unigene0001263;Unigene0001284;Unigene0001424;Unigene0001527;Unigene0001541;Unigene0001634;Unigene0001741;Unigene0001776;Unigene0002183;Unigene0002207;Unigene00…
Cellular Component	membrane-enclosed lumen	2	3	Unigene0009202;Unigene0057494	Unigene0037787;Unigene0042488;Unigene0060053
Cellular Component	organelle part	61	128	Unigene0000139;Unigene0000859;Unigene0002999;Unigene0003179;Unigene0004707;Unigene0005482;Unigene0009202;Unigene0009405;Unigene0010923;Unigene0011147;Unigene0012329;Unigene0013517;Unigene0015777;Unigene0018875;Unigene0028296;Unigene0030761;Unigene0031651;Unigene0031661;Unigene0032206;Unigene0032256;Unigene0032912;Unigene0032985;Unigene0034506;Unigene0034883;Unigene0035238;Unigene0035316;Unigene00…	Unigene0000580;Unigene0001263;Unigene0002229;Unigene0002291;Unigene0002765;Unigene0002856;Unigene0004130;Unigene0004182;Unigene0004210;Unigene0004441;Unigene0004953;Unigene0005054;Unigene0005119;Unigene0006799;Unigene0007410;Unigene0007660;Unigene0007661;Unigene0007871;Unigene0007909;Unigene0008423;Unigene0008882;Unigene0009042;Unigene0009205;Unigene0009954;Unigene0010316;Unigene0010359;Unigene00…
Cellular Component	cell	446	902	Unigene0000004;Unigene0000013;Unigene0000020;Unigene0000062;Unigene0000139;Unigene0000236;Unigene0000304;Unigene0000329;Unigene0000463;Unigene0000506;Unigene0000639;Unigene0000666;Unigene0000688;Unigene0000859;Unigene0001260;Unigene0001361;Unigene0001573;Unigene0001751;Unigene0001984;Unigene0002124;Unigene0002611;Unigene0002999;Unigene0003146;Unigene0003147;Unigene0003179;Unigene0003246;Unigene00…	Unigene0000009;Unigene0000054;Unigene0000065;Unigene0000093;Unigene0000344;Unigene0000466;Unigene0000478;Unigene0000532;Unigene0000580;Unigene0000600;Unigene0000840;Unigene0000918;Unigene0000923;Unigene0000924;Unigene0000964;Unigene0001144;Unigene0001159;Unigene0001199;Unigene0001263;Unigene0001284;Unigene0001424;Unigene0001527;Unigene0001541;Unigene0001634;Unigene0001741;Unigene0001776;Unigene00…
Cellular Component	cell part	446	902	Unigene0000004;Unigene0000013;Unigene0000020;Unigene0000062;Unigene0000139;Unigene0000236;Unigene0000304;Unigene0000329;Unigene0000463;Unigene0000506;Unigene0000639;Unigene0000666;Unigene0000688;Unigene0000859;Unigene0001260;Unigene0001361;Unigene0001573;Unigene0001751;Unigene0001984;Unigene0002124;Unigene0002611;Unigene0002999;Unigene0003146;Unigene0003147;Unigene0003179;Unigene0003246;Unigene00…	Unigene0000009;Unigene0000054;Unigene0000065;Unigene0000093;Unigene0000344;Unigene0000466;Unigene0000478;Unigene0000532;Unigene0000580;Unigene0000600;Unigene0000840;Unigene0000918;Unigene0000923;Unigene0000924;Unigene0000964;Unigene0001144;Unigene0001159;Unigene0001199;Unigene0001263;Unigene0001284;Unigene0001424;Unigene0001527;Unigene0001541;Unigene0001634;Unigene0001741;Unigene0001776;Unigene00…
Cellular Component	macromolecular complex	39	53	Unigene0000062;Unigene0000139;Unigene0000567;Unigene0002999;Unigene0006890;Unigene0009405;Unigene0009538;Unigene0012300;Unigene0012357;Unigene0012452;Unigene0013557;Unigene0018875;Unigene0030280;Unigene0031008;Unigene0032985;Unigene0033840;Unigene0034506;Unigene0034883;Unigene0035066;Unigene0035238;Unigene0038881;Unigene0039563;Unigene0040903;Unigene0041886;Unigene0043230;Unigene0044304;Unigene00…	Unigene0000964;Unigene0002765;Unigene0005001;Unigene0005221;Unigene0006604;Unigene0006885;Unigene0007102;Unigene0007410;Unigene0007660;Unigene0007661;Unigene0008423;Unigene0010316;Unigene0013097;Unigene0013098;Unigene0013675;Unigene0014533;Unigene0015362;Unigene0016370;Unigene0018237;Unigene0018246;Unigene0019852;Unigene0023697;Unigene0024085;Unigene0024938;Unigene0026777;Unigene0030985;Unigene00…

## Sheet: EI-VS-EII.Level2
Ontology	Class	number_of_EI-VS-EII_up	number_of_EI-VS-EII_down	genes_of_EI-VS-EII_up	genes_of_EI-VS-EII_down
Biological Process	single-organism process	17	48	Unigene0000016;Unigene0001650;Unigene0013006;Unigene0029252;Unigene0029945;Unigene0035767;Unigene0037500;Unigene0042179;Unigene0045576;Unigene0050547;Unigene0052930;Unigene0053170;Unigene0056696;Unigene0056753;Unigene0059906;Unigene0060901;Unigene0065348	Unigene0001224;Unigene0001460;Unigene0002376;Unigene0002379;Unigene0003052;Unigene0003944;Unigene0005507;Unigene0005665;Unigene0006346;Unigene0007578;Unigene0012204;Unigene0014531;Unigene0015712;Unigene0015830;Unigene0016238;Unigene0017521;Unigene0017687;Unigene0021167;Unigene0021770;Unigene0023190;Unigene0030559;Unigene0030826;Unigene0031565;Unigene0034388;Unigene0035152;Unigene0035977;Unigene00…
Biological Process	biological regulation	1	29	Unigene0060901	Unigene0001723;Unigene0004496;Unigene0006346;Unigene0012204;Unigene0014531;Unigene0015712;Unigene0016238;Unigene0017095;Unigene0018670;Unigene0027224;Unigene0031565;Unigene0035582;Unigene0036512;Unigene0037056;Unigene0037687;Unigene0039125;Unigene0040281;Unigene0040707;Unigene0041546;Unigene0041611;Unigene0047745;Unigene0048446;Unigene0048809;Unigene0049177;Unigene0049768;Unigene0049946;Unigene00…
Biological Process	multi-organism process	1	2	Unigene0060901	Unigene0006346;Unigene0058167
Biological Process	multicellular organismal process	2	4	Unigene0053170;Unigene0060901	Unigene0002379;Unigene0031565;Unigene0048446;Unigene0050099
Biological Process	response to stimulus	4	14	Unigene0013006;Unigene0032070;Unigene0056753;Unigene0060901	Unigene0003944;Unigene0006346;Unigene0012204;Unigene0014531;Unigene0017687;Unigene0037687;Unigene0038508;Unigene0040281;Unigene0048446;Unigene0050099;Unigene0058167;Unigene0071681;Unigene0078077;Unigene0078824
Biological Process	immune system process	0	1		Unigene0006346
Biological Process	signaling	0	4		Unigene0006346;Unigene0040281;Unigene0050099;Unigene0071681
Biological Process	localization	6	11	Unigene0035767;Unigene0050547;Unigene0052930;Unigene0056696;Unigene0056753;Unigene0059906	Unigene0002376;Unigene0003944;Unigene0006346;Unigene0016238;Unigene0017521;Unigene0017687;Unigene0030826;Unigene0043399;Unigene0056131;Unigene0056133;Unigene0058167
Biological Process	reproduction	2	2	Unigene0015933;Unigene0060901	Unigene0031565;Unigene0040281
Biological Process	developmental process	2	5	Unigene0053170;Unigene0060901	Unigene0002379;Unigene0031565;Unigene0040281;Unigene0048446;Unigene0050099
Biological Process	metabolic process	18	70	Unigene0000016;Unigene0009625;Unigene0010303;Unigene0012287;Unigene0013006;Unigene0015687;Unigene0029252;Unigene0029945;Unigene0032070;Unigene0035767;Unigene0042179;Unigene0045576;Unigene0047143;Unigene0054446;Unigene0057078;Unigene0060901;Unigene0065348;Unigene0069374	Unigene0001224;Unigene0001460;Unigene0002379;Unigene0003944;Unigene0004138;Unigene0004610;Unigene0004813;Unigene0005507;Unigene0005665;Unigene0006346;Unigene0007578;Unigene0011165;Unigene0012204;Unigene0014531;Unigene0014568;Unigene0015087;Unigene0015712;Unigene0015830;Unigene0016238;Unigene0018113;Unigene0021167;Unigene0021770;Unigene0023190;Unigene0025285;Unigene0027224;Unigene0027651;Unigene00…
Biological Process	reproductive process	1	2	Unigene0060901	Unigene0031565;Unigene0040281
Biological Process	cellular process	16	57	Unigene0000016;Unigene0001650;Unigene0013006;Unigene0015687;Unigene0015933;Unigene0029252;Unigene0029945;Unigene0037500;Unigene0042179;Unigene0050547;Unigene0053170;Unigene0056696;Unigene0056753;Unigene0059906;Unigene0060901;Unigene0065348	Unigene0002376;Unigene0002379;Unigene0003052;Unigene0003944;Unigene0004138;Unigene0004610;Unigene0004813;Unigene0006346;Unigene0007578;Unigene0011165;Unigene0012204;Unigene0014531;Unigene0014568;Unigene0015689;Unigene0015712;Unigene0015830;Unigene0015858;Unigene0016238;Unigene0017521;Unigene0017687;Unigene0018113;Unigene0021770;Unigene0023190;Unigene0025285;Unigene0027224;Unigene0029228;Unigene00…
Biological Process	cellular component organization or biogenesis	2	2	Unigene0015933;Unigene0053170	Unigene0015689;Unigene0050099
Molecular Function	nucleic acid binding transcription factor activity	0	14		Unigene0001723;Unigene0004496;Unigene0012204;Unigene0014531;Unigene0017095;Unigene0018670;Unigene0027224;Unigene0035582;Unigene0036512;Unigene0037056;Unigene0040707;Unigene0041611;Unigene0048809;Unigene0058574
Molecular Function	transporter activity	7	4	Unigene0001650;Unigene0037500;Unigene0050547;Unigene0052930;Unigene0056696;Unigene0056753;Unigene0059906	Unigene0002376;Unigene0003052;Unigene0017521;Unigene0017687
Molecular Function	antioxidant activity	1	2	Unigene0013006	Unigene0003944;Unigene0078824
Molecular Function	catalytic activity	27	67	Unigene0000016;Unigene0003690;Unigene0009625;Unigene0010303;Unigene0010751;Unigene0011639;Unigene0012287;Unigene0013006;Unigene0016158;Unigene0029243;Unigene0029252;Unigene0029945;Unigene0032070;Unigene0035767;Unigene0038806;Unigene0042179;Unigene0043244;Unigene0045576;Unigene0047143;Unigene0053170;Unigene0054446;Unigene0060001;Unigene0060901;Unigene0065080;Unigene0065082;Unigene0065348;Unigene00…	Unigene0001224;Unigene0001460;Unigene0001611;Unigene0002267;Unigene0002379;Unigene0003944;Unigene0004138;Unigene0004610;Unigene0004813;Unigene0005507;Unigene0005665;Unigene0007578;Unigene0011165;Unigene0012204;Unigene0012943;Unigene0015087;Unigene0015712;Unigene0015830;Unigene0015858;Unigene0016238;Unigene0017521;Unigene0018037;Unigene0018113;Unigene0019507;Unigene0021167;Unigene0021770;Unigene00…
Molecular Function	signal transducer activity	0	1		Unigene0050099
Molecular Function	molecular transducer activity	0	1		Unigene0050099
Molecular Function	binding	10	92	Unigene0000016;Unigene0001590;Unigene0013006;Unigene0029252;Unigene0029945;Unigene0042179;Unigene0045576;Unigene0052930;Unigene0057078;Unigene0060901	Unigene0000274;Unigene0001069;Unigene0001460;Unigene0001585;Unigene0001723;Unigene0002379;Unigene0003944;Unigene0004496;Unigene0004610;Unigene0004813;Unigene0005507;Unigene0005665;Unigene0007578;Unigene0011175;Unigene0011816;Unigene0012204;Unigene0014518;Unigene0014531;Unigene0015087;Unigene0015571;Unigene0015594;Unigene0016238;Unigene0017095;Unigene0017521;Unigene0018113;Unigene0018670;Unigene00…
Cellular Component	organelle	72	54	Unigene0009987;Unigene0010303;Unigene0010751;Unigene0011635;Unigene0011640;Unigene0011654;Unigene0011659;Unigene0011667;Unigene0011672;Unigene0011674;Unigene0011678;Unigene0011679;Unigene0011681;Unigene0011682;Unigene0011684;Unigene0011694;Unigene0011700;Unigene0011706;Unigene0011707;Unigene0011723;Unigene0011724;Unigene0011725;Unigene0015687;Unigene0015933;Unigene0017042;Unigene0017631;Unigene00…	Unigene0000478;Unigene0003052;Unigene0004138;Unigene0004496;Unigene0004610;Unigene0004813;Unigene0010960;Unigene0011165;Unigene0012204;Unigene0012943;Unigene0012965;Unigene0014531;Unigene0015712;Unigene0015830;Unigene0016238;Unigene0018113;Unigene0021770;Unigene0025285;Unigene0026235;Unigene0027224;Unigene0028488;Unigene0028708;Unigene0029228;Unigene0029711;Unigene0031565;Unigene0034388;Unigene00…
Cellular Component	extracellular region part	0	1		Unigene0037687
Cellular Component	extracellular region	1	2	Unigene0037659	Unigene0037687;Unigene0038508
Cellular Component	cell	75	56	Unigene0009987;Unigene0010303;Unigene0010751;Unigene0011635;Unigene0011640;Unigene0011654;Unigene0011659;Unigene0011667;Unigene0011672;Unigene0011674;Unigene0011678;Unigene0011679;Unigene0011681;Unigene0011682;Unigene0011684;Unigene0011694;Unigene0011700;Unigene0011706;Unigene0011707;Unigene0011723;Unigene0011724;Unigene0011725;Unigene0013006;Unigene0015687;Unigene0015933;Unigene0017042;Unigene00…	Unigene0000478;Unigene0003052;Unigene0004138;Unigene0004496;Unigene0004610;Unigene0004813;Unigene0010960;Unigene0011165;Unigene0012204;Unigene0012943;Unigene0012965;Unigene0014531;Unigene0015689;Unigene0015712;Unigene0015830;Unigene0016238;Unigene0018113;Unigene0021770;Unigene0025285;Unigene0026235;Unigene0027224;Unigene0028488;Unigene0028708;Unigene0029228;Unigene0029711;Unigene0030559;Unigene00…
Cellular Component	cell part	75	56	Unigene0009987;Unigene0010303;Unigene0010751;Unigene0011635;Unigene0011640;Unigene0011654;Unigene0011659;Unigene0011667;Unigene0011672;Unigene0011674;Unigene0011678;Unigene0011679;Unigene0011681;Unigene0011682;Unigene0011684;Unigene0011694;Unigene0011700;Unigene0011706;Unigene0011707;Unigene0011723;Unigene0011724;Unigene0011725;Unigene0013006;Unigene0015687;Unigene0015933;Unigene0017042;Unigene00…	Unigene0000478;Unigene0003052;Unigene0004138;Unigene0004496;Unigene0004610;Unigene0004813;Unigene0010960;Unigene0011165;Unigene0012204;Unigene0012943;Unigene0012965;Unigene0014531;Unigene0015689;Unigene0015712;Unigene0015830;Unigene0016238;Unigene0018113;Unigene0021770;Unigene0025285;Unigene0026235;Unigene0027224;Unigene0028488;Unigene0028708;Unigene0029228;Unigene0029711;Unigene0030559;Unigene00…
Cellular Component	cell junction	0	1		Unigene0038508
Cellular Component	membrane	11	16	Unigene0001650;Unigene0029717;Unigene0029945;Unigene0032584;Unigene0037500;Unigene0050547;Unigene0053266;Unigene0056696;Unigene0056753;Unigene0059906;Unigene0060901	Unigene0002376;Unigene0003052;Unigene0004138;Unigene0004813;Unigene0007578;Unigene0012204;Unigene0017521;Unigene0017687;Unigene0035152;Unigene0038508;Unigene0041546;Unigene0045628;Unigene0050099;Unigene0052457;Unigene0064943;Unigene0072466
Cellular Component	membrane part	9	11	Unigene0001650;Unigene0029945;Unigene0037500;Unigene0050547;Unigene0053266;Unigene0056696;Unigene0056753;Unigene0059906;Unigene0060901	Unigene0002376;Unigene0003052;Unigene0004138;Unigene0004813;Unigene0017521;Unigene0017687;Unigene0035152;Unigene0041546;Unigene0045628;Unigene0064943;Unigene0072466
Cellular Component	organelle part	0	3		Unigene0015830;Unigene0038508;Unigene0041546
Cellular Component	macromolecular complex	1	0	Unigene0017661

## Sheet: EII-VS-EIII.Level2
Ontology	Class	number_of_EII-VS-EIII_up	number_of_EII-VS-EIII_down	genes_of_EII-VS-EIII_up	genes_of_EII-VS-EIII_down
Biological Process	response to stimulus	54	168	Unigene0000973;Unigene0003944;Unigene0004609;Unigene0004747;Unigene0005287;Unigene0005876;Unigene0006594;Unigene0007208;Unigene0008804;Unigene0009202;Unigene0010746;Unigene0010923;Unigene0012542;Unigene0012761;Unigene0012940;Unigene0014743;Unigene0015190;Unigene0016672;Unigene0016799;Unigene0016942;Unigene0017609;Unigene0026583;Unigene0026619;Unigene0028545;Unigene0031182;Unigene0031402;Unigene00…	Unigene0000489;Unigene0000633;Unigene0000782;Unigene0000840;Unigene0000903;Unigene0000970;Unigene0001159;Unigene0001527;Unigene0001596;Unigene0001708;Unigene0001776;Unigene0002016;Unigene0002017;Unigene0002285;Unigene0003027;Unigene0003999;Unigene0004460;Unigene0004703;Unigene0005036;Unigene0005054;Unigene0005185;Unigene0005187;Unigene0006042;Unigene0006386;Unigene0006471;Unigene0007712;Unigene00…
Biological Process	single-organism process	170	386	Unigene0000002;Unigene0000139;Unigene0000471;Unigene0000973;Unigene0001260;Unigene0001361;Unigene0001460;Unigene0001650;Unigene0002001;Unigene0002037;Unigene0002346;Unigene0002670;Unigene0002999;Unigene0003944;Unigene0004140;Unigene0004387;Unigene0004459;Unigene0004598;Unigene0004609;Unigene0004747;Unigene0004948;Unigene0005287;Unigene0006594;Unigene0007208;Unigene0008804;Unigene0009202;Unigene00…	Unigene0000016;Unigene0000065;Unigene0000191;Unigene0000489;Unigene0000563;Unigene0000605;Unigene0000633;Unigene0000772;Unigene0000782;Unigene0000840;Unigene0000894;Unigene0000903;Unigene0001159;Unigene0001196;Unigene0001527;Unigene0001541;Unigene0001596;Unigene0001659;Unigene0001708;Unigene0001776;Unigene0001789;Unigene0001819;Unigene0002016;Unigene0002017;Unigene0002030;Unigene0002285;Unigene00…
Biological Process	biological regulation	67	216	Unigene0000139;Unigene0000202;Unigene0000401;Unigene0004609;Unigene0004747;Unigene0005287;Unigene0005362;Unigene0005363;Unigene0006594;Unigene0006633;Unigene0008533;Unigene0009202;Unigene0009862;Unigene0012300;Unigene0012542;Unigene0012761;Unigene0013453;Unigene0015190;Unigene0015575;Unigene0015712;Unigene0017609;Unigene0018243;Unigene0018670;Unigene0028296;Unigene0030168;Unigene0030620;Unigene00…	Unigene0000168;Unigene0000782;Unigene0000840;Unigene0001527;Unigene0001776;Unigene0002016;Unigene0002017;Unigene0002030;Unigene0002855;Unigene0003027;Unigene0003254;Unigene0003751;Unigene0004206;Unigene0005036;Unigene0005054;Unigene0005185;Unigene0005187;Unigene0005558;Unigene0006042;Unigene0006116;Unigene0006367;Unigene0006386;Unigene0006471;Unigene0006604;Unigene0007032;Unigene0007159;Unigene00…
Biological Process	rhythmic process	6	0	Unigene0009202;Unigene0018243;Unigene0043878;Unigene0055835;Unigene0055836;Unigene0063365
Biological Process	multicellular organismal process	13	61	Unigene0004747;Unigene0009202;Unigene0012115;Unigene0012761;Unigene0031621;Unigene0034617;Unigene0034883;Unigene0042011;Unigene0045820;Unigene0046441;Unigene0051704;Unigene0060901;Unigene0068514	Unigene0000605;Unigene0000782;Unigene0001596;Unigene0001776;Unigene0002030;Unigene0003254;Unigene0005185;Unigene0005187;Unigene0005558;Unigene0007871;Unigene0010004;Unigene0011333;Unigene0011944;Unigene0012609;Unigene0015216;Unigene0015627;Unigene0016441;Unigene0016442;Unigene0017466;Unigene0028888;Unigene0029391;Unigene0029578;Unigene0031914;Unigene0032907;Unigene0033964;Unigene0035629;Unigene00…
Biological Process	cellular component organization or biogenesis	28	142	Unigene0002999;Unigene0004438;Unigene0007208;Unigene0009302;Unigene0012761;Unigene0015097;Unigene0018545;Unigene0020868;Unigene0021344;Unigene0021345;Unigene0028296;Unigene0034883;Unigene0036062;Unigene0036063;Unigene0040903;Unigene0041895;Unigene0044304;Unigene0045356;Unigene0051704;Unigene0053663;Unigene0059348;Unigene0059350;Unigene0059351;Unigene0059960;Unigene0060578;Unigene0060579;Unigene00…	Unigene0000489;Unigene0000782;Unigene0000852;Unigene0000970;Unigene0000971;Unigene0001596;Unigene0001819;Unigene0002030;Unigene0002285;Unigene0004580;Unigene0005185;Unigene0005187;Unigene0005558;Unigene0006041;Unigene0006042;Unigene0006095;Unigene0006123;Unigene0006367;Unigene0007385;Unigene0007410;Unigene0007561;Unigene0008345;Unigene0008578;Unigene0008602;Unigene0008973;Unigene0009522;Unigene00…
Biological Process	developmental process	17	74	Unigene0002999;Unigene0004747;Unigene0009202;Unigene0012115;Unigene0012761;Unigene0016799;Unigene0031621;Unigene0034617;Unigene0034883;Unigene0038880;Unigene0039917;Unigene0041895;Unigene0045820;Unigene0046441;Unigene0051704;Unigene0060901;Unigene0068514	Unigene0000782;Unigene0001596;Unigene0001776;Unigene0002030;Unigene0003254;Unigene0005185;Unigene0005187;Unigene0005558;Unigene0006042;Unigene0006386;Unigene0007561;Unigene0007871;Unigene0008602;Unigene0010004;Unigene0011333;Unigene0011944;Unigene0012609;Unigene0012808;Unigene0015216;Unigene0015627;Unigene0016441;Unigene0016442;Unigene0017466;Unigene0023583;Unigene0028888;Unigene0029391;Unigene00…
Biological Process	localization	62	114	Unigene0000139;Unigene0000973;Unigene0001361;Unigene0002001;Unigene0002670;Unigene0003944;Unigene0004387;Unigene0004459;Unigene0004609;Unigene0007208;Unigene0009302;Unigene0010572;Unigene0010754;Unigene0012300;Unigene0012761;Unigene0015907;Unigene0016001;Unigene0017521;Unigene0018418;Unigene0025324;Unigene0026619;Unigene0029553;Unigene0031529;Unigene0033339;Unigene0034617;Unigene0034859;Unigene00…	Unigene0000065;Unigene0000563;Unigene0000605;Unigene0000633;Unigene0000840;Unigene0001708;Unigene0001789;Unigene0002285;Unigene0003751;Unigene0006348;Unigene0006386;Unigene0006950;Unigene0007188;Unigene0009274;Unigene0009903;Unigene0009905;Unigene0010024;Unigene0010412;Unigene0011944;Unigene0012861;Unigene0013277;Unigene0013290;Unigene0013427;Unigene0013640;Unigene0013828;Unigene0014655;Unigene00…
Biological Process	biological adhesion	2	2	Unigene0045820;Unigene0051704	Unigene0011944;Unigene0045314
Biological Process	reproduction	10	38	Unigene0002999;Unigene0004747;Unigene0009202;Unigene0012115;Unigene0012761;Unigene0038880;Unigene0039917;Unigene0041895;Unigene0045820;Unigene0060901	Unigene0005185;Unigene0005187;Unigene0005558;Unigene0008578;Unigene0008602;Unigene0010004;Unigene0011333;Unigene0011944;Unigene0012808;Unigene0015216;Unigene0015997;Unigene0023583;Unigene0034564;Unigene0035830;Unigene0038718;Unigene0039774;Unigene0040840;Unigene0040915;Unigene0042600;Unigene0043896;Unigene0043897;Unigene0045314;Unigene0046824;Unigene0047991;Unigene0049502;Unigene0050330;Unigene00…
Biological Process	multi-organism process	7	14	Unigene0012542;Unigene0016799;Unigene0037581;Unigene0043385;Unigene0047635;Unigene0058469;Unigene0060901	Unigene0001776;Unigene0008973;Unigene0010607;Unigene0031914;Unigene0037947;Unigene0040070;Unigene0047991;Unigene0047992;Unigene0050765;Unigene0051480;Unigene0052169;Unigene0055199;Unigene0058167;Unigene0058698
Biological Process	growth	2	6	Unigene0016799;Unigene0053663	Unigene0006386;Unigene0032847;Unigene0032907;Unigene0035629;Unigene0036676;Unigene0048521
Biological Process	reproductive process	10	31	Unigene0002999;Unigene0004747;Unigene0009202;Unigene0012115;Unigene0012761;Unigene0038880;Unigene0039917;Unigene0041895;Unigene0045820;Unigene0060901	Unigene0005185;Unigene0005187;Unigene0005558;Unigene0008602;Unigene0010004;Unigene0011333;Unigene0011944;Unigene0012808;Unigene0015216;Unigene0023583;Unigene0034564;Unigene0035830;Unigene0038718;Unigene0039774;Unigene0040840;Unigene0042600;Unigene0043896;Unigene0043897;Unigene0045314;Unigene0046824;Unigene0047991;Unigene0049502;Unigene0050330;Unigene0050765;Unigene0052394;Unigene0052436;Unigene00…
Biological Process	immune system process	2	6	Unigene0012542;Unigene0058469	Unigene0005185;Unigene0005187;Unigene0037750;Unigene0037947;Unigene0056535;Unigene0058698
Biological Process	signaling	8	30	Unigene0004747;Unigene0005287;Unigene0006594;Unigene0009202;Unigene0015190;Unigene0037581;Unigene0059882;Unigene0068232	Unigene0000840;Unigene0001527;Unigene0002016;Unigene0002017;Unigene0003027;Unigene0010577;Unigene0011467;Unigene0012621;Unigene0013652;Unigene0016441;Unigene0016442;Unigene0035261;Unigene0035629;Unigene0036938;Unigene0040070;Unigene0043962;Unigene0045314;Unigene0045777;Unigene0046824;Unigene0047307;Unigene0047483;Unigene0047991;Unigene0050099;Unigene0052521;Unigene0055199;Unigene0055937;Unigene00…
Biological Process	cellular process	200	478	Unigene0000002;Unigene0000139;Unigene0000401;Unigene0000471;Unigene0000973;Unigene0001058;Unigene0001260;Unigene0001650;Unigene0002001;Unigene0002546;Unigene0002999;Unigene0003083;Unigene0003368;Unigene0003944;Unigene0004167;Unigene0004438;Unigene0004609;Unigene0004747;Unigene0004948;Unigene0005287;Unigene0006594;Unigene0007208;Unigene0007250;Unigene0008533;Unigene0009202;Unigene0009302;Unigene00…	Unigene0000016;Unigene0000191;Unigene0000489;Unigene0000563;Unigene0000605;Unigene0000772;Unigene0000782;Unigene0000840;Unigene0000852;Unigene0000970;Unigene0000971;Unigene0001196;Unigene0001527;Unigene0001541;Unigene0001596;Unigene0001708;Unigene0001776;Unigene0001819;Unigene0002016;Unigene0002017;Unigene0002030;Unigene0002285;Unigene0002318;Unigene0002354;Unigene0002547;Unigene0002765;Unigene00…
Biological Process	metabolic process	238	490	Unigene0000002;Unigene0000139;Unigene0000471;Unigene0001058;Unigene0001260;Unigene0001460;Unigene0002037;Unigene0002346;Unigene0002546;Unigene0002999;Unigene0003083;Unigene0003368;Unigene0003944;Unigene0004140;Unigene0004167;Unigene0004438;Unigene0004459;Unigene0004598;Unigene0004609;Unigene0004747;Unigene0005287;Unigene0005876;Unigene0006061;Unigene0006594;Unigene0007208;Unigene0007250;Unigene00…	Unigene0000016;Unigene0000091;Unigene0000191;Unigene0000489;Unigene0000782;Unigene0000894;Unigene0000903;Unigene0001159;Unigene0001196;Unigene0001596;Unigene0001659;Unigene0002030;Unigene0002285;Unigene0002354;Unigene0002770;Unigene0002798;Unigene0002855;Unigene0003027;Unigene0003254;Unigene0003904;Unigene0004130;Unigene0004170;Unigene0004371;Unigene0004460;Unigene0004468;Unigene0004580;Unigene00…
Molecular Function	nucleic acid binding transcription factor activity	21	63	Unigene0000202;Unigene0000401;Unigene0004747;Unigene0005362;Unigene0005363;Unigene0006633;Unigene0009862;Unigene0017609;Unigene0018670;Unigene0030620;Unigene0033721;Unigene0034894;Unigene0036342;Unigene0037581;Unigene0040623;Unigene0040799;Unigene0042761;Unigene0051704;Unigene0057503;Unigene0061335;Unigene0063647	Unigene0001527;Unigene0001776;Unigene0004182;Unigene0004206;Unigene0005036;Unigene0007716;Unigene0008518;Unigene0008926;Unigene0009115;Unigene0010004;Unigene0011204;Unigene0011206;Unigene0012091;Unigene0012273;Unigene0013614;Unigene0013652;Unigene0014531;Unigene0015940;Unigene0016441;Unigene0016442;Unigene0017050;Unigene0017095;Unigene0031872;Unigene0031914;Unigene0033469;Unigene0034402;Unigene00…
Molecular Function	molecular function regulator	3	20	Unigene0030168;Unigene0039069;Unigene0047492	Unigene0006116;Unigene0006471;Unigene0006604;Unigene0020094;Unigene0023583;Unigene0032600;Unigene0032854;Unigene0035059;Unigene0037378;Unigene0041232;Unigene0042556;Unigene0044681;Unigene0044682;Unigene0046554;Unigene0049501;Unigene0049502;Unigene0049503;Unigene0061161;Unigene0065199;Unigene0067677
Molecular Function	antioxidant activity	9	11	Unigene0003944;Unigene0008804;Unigene0012940;Unigene0031402;Unigene0032180;Unigene0037581;Unigene0038997;Unigene0053489;Unigene0070143	Unigene0000903;Unigene0009976;Unigene0013784;Unigene0032373;Unigene0034103;Unigene0038992;Unigene0039000;Unigene0040437;Unigene0044798;Unigene0049841;Unigene0053469
Molecular Function	signal transducer activity	5	3	Unigene0004747;Unigene0015190;Unigene0055835;Unigene0055836;Unigene0068232	Unigene0043962;Unigene0047483;Unigene0050099
Molecular Function	transporter activity	29	29	Unigene0000973;Unigene0001361;Unigene0001650;Unigene0002001;Unigene0002670;Unigene0004459;Unigene0004609;Unigene0004948;Unigene0007208;Unigene0010572;Unigene0012761;Unigene0017521;Unigene0025324;Unigene0026619;Unigene0033339;Unigene0034859;Unigene0034997;Unigene0036522;Unigene0036747;Unigene0039890;Unigene0039891;Unigene0040635;Unigene0042011;Unigene0047045;Unigene0053938;Unigene0059084;Unigene00…	Unigene0000563;Unigene0000633;Unigene0001541;Unigene0001708;Unigene0002285;Unigene0006950;Unigene0013427;Unigene0013640;Unigene0018092;Unigene0018120;Unigene0019447;Unigene0026740;Unigene0032540;Unigene0033119;Unigene0035031;Unigene0035629;Unigene0038297;Unigene0038963;Unigene0041601;Unigene0041864;Unigene0047144;Unigene0052055;Unigene0052355;Unigene0052709;Unigene0053020;Unigene0055832;Unigene00…
Molecular Function	transcription factor activity, protein binding	0	4		Unigene0043896;Unigene0043897;Unigene0054956;Unigene0055937
Molecular Function	electron carrier activity	1	0	Unigene0056541
Molecular Function	molecular transducer activity	3	1	Unigene0055835;Unigene0055836;Unigene0068232	Unigene0050099
Molecular Function	catalytic activity	233	432	Unigene0000002;Unigene0000206;Unigene0000705;Unigene0001058;Unigene0001066;Unigene0001260;Unigene0001460;Unigene0001751;Unigene0002001;Unigene0002037;Unigene0002346;Unigene0003083;Unigene0003368;Unigene0003944;Unigene0004140;Unigene0004167;Unigene0004184;Unigene0004438;Unigene0004459;Unigene0004598;Unigene0005704;Unigene0005876;Unigene0006061;Unigene0006594;Unigene0006633;Unigene0006655;Unigene00…	Unigene0000016;Unigene0000191;Unigene0000469;Unigene0000782;Unigene0000840;Unigene0000894;Unigene0000903;Unigene0001159;Unigene0001596;Unigene0001659;Unigene0001708;Unigene0002030;Unigene0002285;Unigene0002318;Unigene0002354;Unigene0002765;Unigene0002770;Unigene0002798;Unigene0003825;Unigene0003904;Unigene0004130;Unigene0004170;Unigene0004182;Unigene0004319;Unigene0004341;Unigene0004371;Unigene00…
Molecular Function	binding	256	520	Unigene0000139;Unigene0000202;Unigene0000401;Unigene0000705;Unigene0001058;Unigene0001460;Unigene0001590;Unigene0002001;Unigene0002037;Unigene0002100;Unigene0002124;Unigene0002346;Unigene0002546;Unigene0002670;Unigene0002999;Unigene0003083;Unigene0003368;Unigene0003944;Unigene0004167;Unigene0004387;Unigene0004438;Unigene0004747;Unigene0005069;Unigene0005362;Unigene0005363;Unigene0006594;Unigene00…	Unigene0000009;Unigene0000016;Unigene0000065;Unigene0000165;Unigene0000168;Unigene0000191;Unigene0000782;Unigene0000794;Unigene0000803;Unigene0000824;Unigene0000840;Unigene0000852;Unigene0000903;Unigene0000970;Unigene0000971;Unigene0001196;Unigene0001527;Unigene0001659;Unigene0001708;Unigene0001776;Unigene0002030;Unigene0002285;Unigene0002318;Unigene0002765;Unigene0002770;Unigene0002798;Unigene00…
Molecular Function	structural molecule activity	1	1	Unigene0002546	Unigene0047066
Cellular Component	extracellular region	11	13	Unigene0010923;Unigene0015666;Unigene0038508;Unigene0038629;Unigene0047480;Unigene0055606;Unigene0059348;Unigene0059350;Unigene0059351;Unigene0063875;Unigene0075017	Unigene0005054;Unigene0008345;Unigene0016435;Unigene0016841;Unigene0017891;Unigene0034195;Unigene0039637;Unigene0046408;Unigene0047018;Unigene0047020;Unigene0048398;Unigene0054014;Unigene0057838
Cellular Component	cell junction	4	17	Unigene0010923;Unigene0038508;Unigene0055606;Unigene0059960	Unigene0000563;Unigene0000852;Unigene0000970;Unigene0000971;Unigene0002285;Unigene0010430;Unigene0011200;Unigene0012808;Unigene0033655;Unigene0043274;Unigene0047991;Unigene0057116;Unigene0057118;Unigene0057119;Unigene0057120;Unigene0061240;Unigene0064901
Cellular Component	supramolecular fiber	0	1		Unigene0035763
Cellular Component	virion	4	2	Unigene0002999;Unigene0013557;Unigene0034506;Unigene0043230	Unigene0013675;Unigene0058201
Cellular Component	virion part	4	2	Unigene0002999;Unigene0013557;Unigene0034506;Unigene0043230	Unigene0013675;Unigene0058201
Cellular Component	organelle	226	610	Unigene0000139;Unigene0000463;Unigene0001058;Unigene0001260;Unigene0001361;Unigene0001751;Unigene0002124;Unigene0002557;Unigene0002670;Unigene0002999;Unigene0003368;Unigene0003969;Unigene0004167;Unigene0004194;Unigene0004438;Unigene0004747;Unigene0004948;Unigene0005287;Unigene0005433;Unigene0006165;Unigene0006535;Unigene0006633;Unigene0007208;Unigene0007250;Unigene0007688;Unigene0007936;Unigene00…	Unigene0000009;Unigene0000065;Unigene0000093;Unigene0000168;Unigene0000782;Unigene0000852;Unigene0000903;Unigene0000970;Unigene0000971;Unigene0001159;Unigene0001196;Unigene0001527;Unigene0001541;Unigene0001596;Unigene0001776;Unigene0001819;Unigene0002030;Unigene0002318;Unigene0002354;Unigene0002765;Unigene0002798;Unigene0002942;Unigene0003027;Unigene0003254;Unigene0003751;Unigene0003774;Unigene00…
Cellular Component	membrane part	82	113	Unigene0000646;Unigene0000973;Unigene0001361;Unigene0001650;Unigene0002001;Unigene0002670;Unigene0004459;Unigene0004609;Unigene0004948;Unigene0007208;Unigene0007250;Unigene0010572;Unigene0012761;Unigene0012980;Unigene0014202;Unigene0017521;Unigene0018418;Unigene0018545;Unigene0021968;Unigene0025109;Unigene0025324;Unigene0026619;Unigene0028296;Unigene0028392;Unigene0029934;Unigene0030290;Unigene00…	Unigene0000563;Unigene0000605;Unigene0000633;Unigene0001541;Unigene0001596;Unigene0001708;Unigene0001789;Unigene0002024;Unigene0002285;Unigene0002547;Unigene0002798;Unigene0003751;Unigene0004062;Unigene0006348;Unigene0006950;Unigene0007553;Unigene0007993;Unigene0007994;Unigene0009903;Unigene0009905;Unigene0010024;Unigene0010332;Unigene0011558;Unigene0011944;Unigene0012455;Unigene0012861;Unigene00…
Cellular Component	extracellular region part	0	1		Unigene0057838
Cellular Component	cell	246	672	Unigene0000139;Unigene0000463;Unigene0001058;Unigene0001260;Unigene0001361;Unigene0001751;Unigene0002124;Unigene0002546;Unigene0002557;Unigene0002670;Unigene0002999;Unigene0003368;Unigene0003969;Unigene0004167;Unigene0004194;Unigene0004438;Unigene0004747;Unigene0004948;Unigene0005287;Unigene0005433;Unigene0006165;Unigene0006535;Unigene0006633;Unigene0006733;Unigene0006952;Unigene0007208;Unigene00…	Unigene0000009;Unigene0000065;Unigene0000093;Unigene0000168;Unigene0000469;Unigene0000782;Unigene0000840;Unigene0000852;Unigene0000903;Unigene0000970;Unigene0000971;Unigene0001159;Unigene0001196;Unigene0001527;Unigene0001541;Unigene0001596;Unigene0001776;Unigene0001819;Unigene0002030;Unigene0002285;Unigene0002318;Unigene0002354;Unigene0002765;Unigene0002798;Unigene0002942;Unigene0003027;Unigene00…
Cellular Component	cell part	246	672	Unigene0000139;Unigene0000463;Unigene0001058;Unigene0001260;Unigene0001361;Unigene0001751;Unigene0002124;Unigene0002546;Unigene0002557;Unigene0002670;Unigene0002999;Unigene0003368;Unigene0003969;Unigene0004167;Unigene0004194;Unigene0004438;Unigene0004747;Unigene0004948;Unigene0005287;Unigene0005433;Unigene0006165;Unigene0006535;Unigene0006633;Unigene0006733;Unigene0006952;Unigene0007208;Unigene00…	Unigene0000009;Unigene0000065;Unigene0000093;Unigene0000168;Unigene0000469;Unigene0000782;Unigene0000840;Unigene0000852;Unigene0000903;Unigene0000970;Unigene0000971;Unigene0001159;Unigene0001196;Unigene0001527;Unigene0001541;Unigene0001596;Unigene0001776;Unigene0001819;Unigene0002030;Unigene0002285;Unigene0002318;Unigene0002354;Unigene0002765;Unigene0002798;Unigene0002942;Unigene0003027;Unigene00…
Cellular Component	membrane	93	145	Unigene0000646;Unigene0000973;Unigene0001361;Unigene0001650;Unigene0002001;Unigene0002670;Unigene0004459;Unigene0004609;Unigene0004948;Unigene0007208;Unigene0007250;Unigene0010572;Unigene0010923;Unigene0012300;Unigene0012329;Unigene0012761;Unigene0012980;Unigene0014202;Unigene0017521;Unigene0018418;Unigene0018545;Unigene0021968;Unigene0025109;Unigene0025324;Unigene0026619;Unigene0028296;Unigene00…	Unigene0000563;Unigene0000605;Unigene0000633;Unigene0000852;Unigene0000970;Unigene0000971;Unigene0001541;Unigene0001596;Unigene0001708;Unigene0001789;Unigene0002024;Unigene0002285;Unigene0002547;Unigene0002798;Unigene0003751;Unigene0004062;Unigene0004953;Unigene0005054;Unigene0005644;Unigene0006348;Unigene0006856;Unigene0006950;Unigene0007553;Unigene0007993;Unigene0007994;Unigene0009898;Unigene00…
Cellular Component	organelle part	28	112	Unigene0000139;Unigene0002999;Unigene0009202;Unigene0010923;Unigene0012329;Unigene0018243;Unigene0028296;Unigene0031661;Unigene0032206;Unigene0032256;Unigene0034506;Unigene0034617;Unigene0034883;Unigene0035316;Unigene0036062;Unigene0036063;Unigene0036170;Unigene0038508;Unigene0041546;Unigene0042985;Unigene0044304;Unigene0044887;Unigene0047635;Unigene0047636;Unigene0054702;Unigene0055606;Unigene00…	Unigene0000852;Unigene0000970;Unigene0000971;Unigene0001596;Unigene0001819;Unigene0002318;Unigene0002765;Unigene0004130;Unigene0004182;Unigene0004953;Unigene0005054;Unigene0005558;Unigene0007410;Unigene0007553;Unigene0007561;Unigene0007871;Unigene0007909;Unigene0007993;Unigene0007994;Unigene0008195;Unigene0008206;Unigene0008602;Unigene0008973;Unigene0012609;Unigene0012861;Unigene0013640;Unigene00…
Cellular Component	macromolecular complex	14	80	Unigene0000139;Unigene0002546;Unigene0002999;Unigene0012300;Unigene0013557;Unigene0030280;Unigene0034506;Unigene0034883;Unigene0039563;Unigene0040903;Unigene0043230;Unigene0044304;Unigene0056541;Unigene0068326	Unigene0000852;Unigene0000970;Unigene0000971;Unigene0002318;Unigene0002765;Unigene0003027;Unigene0005558;Unigene0006604;Unigene0007410;Unigene0007561;Unigene0008195;Unigene0008206;Unigene0008602;Unigene0008973;Unigene0009522;Unigene0009805;Unigene0010577;Unigene0012609;Unigene0013675;Unigene0014190;Unigene0014191;Unigene0014194;Unigene0014196;Unigene0014205;Unigene0016339;Unigene0017515;Unigene00…
Cellular Component	membrane-enclosed lumen	1	0	Unigene0009202
