# Supplementary material for: Integrated mRNA and small RNA sequencing reveals microRNA regulatory network associated with internode elongation in sugarcane (Saccharum officinarum L.)
Source: BMC Genomics. 2019 Nov 7;20:817. doi: 10.1186/s12864-019-6201-4 (PMC6836457; doi:10.1186/s12864-019-6201-4)
Supplement: Supplementary file 3 — Additional file 3. KEGG pathway of differentially expressed genes. [file 12864_2019_6201_MOESM3_ESM.xlsx]

## Sheet: EI-VS-EIII.path
KEGG_A_class	KEGG_B_class	Pathway	EI-VS-EIII (577)	All (7314)	Pvalue	Qvalue	Pathway ID	Genes	K_IDs
Metabolism	Biosynthesis of other secondary metabolites	Phenylpropanoid biosynthesis	49	270	1.90691e-08	2.00225e-06	ko00940	Unigene0002207;Unigene0004991;Unigene0006256;Unigene0006655;Unigene0007789;Unigene0010462;Unigene0011432;Unigene0012160;Unigene0012940;Unigene0014805;Unigene0015380;Unigene0017052;Unigene0017270;Unigene0019525;Unigene0023803;Unigene0026413;Unigene0028715;Unigene0028716;Unigene0032115;Unigene0032366;Unigene0032373;Unigene0035195;Unigene0035899;Unigene0037382;Unigene0037387;Unigene0037388;Unigene00…	K00430+K00430+K05350+K13065+K00430+K00083+K09753+K00430+K00430+K00430+K00430+K00083+K09753+K00430+K00430+K00430+K00487+K00487+K12355+K01904+K00430+K01188+K00430+K00430+K00430+K00430+K00430+K00430+K00430+K00430+K09755+K05350+K00430+K01188+K00430+K05350+K00083+K00430+K10775+K10775+K12355+K09753+K01904+K00430+K00430+K01188+K00430+K00430+K00083
Environmental Information Processing	Signal transduction	Plant hormone signal transduction	52	329	7.19973e-07	3.77986e-05	ko04075	Unigene0001144;Unigene0001585;Unigene0001796;Unigene0003874;Unigene0009232;Unigene0009425;Unigene0011302;Unigene0011343;Unigene0012621;Unigene0014815;Unigene0015858;Unigene0016204;Unigene0016205;Unigene0016238;Unigene0016239;Unigene0025173;Unigene0025947;Unigene0028136;Unigene0031149;Unigene0031165;Unigene0031856;Unigene0033802;Unigene0034255;Unigene0034991;Unigene0035093;Unigene0035366;Unigene00…	K14514+K16189+K14432+K13464+K13464+K14431+K14488+K14498+K14492+K14491+K14498+K14432+K14432+K14497+K14497+K14497+K14488+K13464+K13464+K13464+K14488+K14488+K14484+K14431+K14484+K14488+K14497+K14484+K14496+K14492+K14486+K14492+K14492+K14492+K14497+K16189+K13464+K14487+K14432+K14500+K14493+K14487+K14487+K13946+K14432+K14484+K14508+K14508+K14487+K14497+K14488+K13464
Genetic Information Processing	Folding, sorting and degradation	Protein processing in endoplasmic reticulum	51	334	2.65572e-06	9.29502e-05	ko04141	Unigene0001121;Unigene0002409;Unigene0002761;Unigene0003179;Unigene0004460;Unigene0005054;Unigene0007712;Unigene0009772;Unigene0010469;Unigene0010607;Unigene0010612;Unigene0010815;Unigene0013603;Unigene0015876;Unigene0016461;Unigene0016462;Unigene0022362;Unigene0031969;Unigene0032805;Unigene0034204;Unigene0037678;Unigene0040050;Unigene0042059;Unigene0042062;Unigene0042063;Unigene0042064;Unigene00…	K10636+K03094+K13993+K09580+K13993+K03283+K13993+K10601+K03283+K04079+K06689+K03283+K13993+K04079+K09503+K09503+K09487+K13993+K13993+K13993+K13993+K06689+K13993+K13993+K13993+K13993+K13993+K13993+K13993+K14009+K04079+K04079+K13993+K13993+K03283+K03283+K04079+K04079+K13993+K13993+K09487+K03283+K03283+K03283+K13993+K03094+K13993+K10956+K13525+K03283+K03283
Metabolism	Metabolism of terpenoids and polyketides	Diterpenoid biosynthesis	10	26	1.43768e-05	0.00037739	ko00904	Unigene0013680;Unigene0031248;Unigene0040179;Unigene0041908;Unigene0045576;Unigene0048155;Unigene0048992;Unigene0049090;Unigene0049122;Unigene0054847	K05282+K04125+K04125+K04125+K04123+K04125+K05282+K04123+K04124+K04125
Metabolism	Carbohydrate metabolism	Starch and sucrose metabolism	40	257	2.09283e-05	0.000439494	ko00500	Unigene0001260;Unigene0003189;Unigene0004130;Unigene0006256;Unigene0006799;Unigene0009430;Unigene0009625;Unigene0015945;Unigene0017582;Unigene0035195;Unigene0039636;Unigene0039637;Unigene0040444;Unigene0041192;Unigene0042436;Unigene0043228;Unigene0043415;Unigene0043579;Unigene0044681;Unigene0048973;Unigene0048974;Unigene0049926;Unigene0050499;Unigene0050500;Unigene0050923;Unigene0053319;Unigene00…	K00695+K01087+K01177+K05350+K18447+K08678+K01193+K01087+K01087+K01188+K01193+K01193+K01835+K05350+K01188+K01176+K00688+K05350+K01051+K00695+K00695+K16055+K01051+K01051+K00688+K08678+K01177+K01177+K01177+K01087+K15920+K00695+K00703+K01087+K01087+K00975+K01188+K00703+K01187+K01051
Metabolism	Energy metabolism	Nitrogen metabolism	14	52	3.27866e-05	0.000573766	ko00910	Unigene0000191;Unigene0004371;Unigene0005865;Unigene0010348;Unigene0017761;Unigene0028238;Unigene0047018;Unigene0047020;Unigene0052434;Unigene0055752;Unigene0056865;Unigene0056866;Unigene0064537;Unigene0067570	K10534+K10534+K10534+K10534+K10534+K02575+K01915+K01915+K02575+K00261+K01674+K01674+K10534+K01915
Metabolism	Carbohydrate metabolism	Galactose metabolism	21	108	8.5915e-05	0.00128873	ko00052	Unigene0001159;Unigene0003493;Unigene0009625;Unigene0009673;Unigene0011035;Unigene0012766;Unigene0032406;Unigene0035776;Unigene0039636;Unigene0039637;Unigene0039801;Unigene0039802;Unigene0040444;Unigene0042067;Unigene0043971;Unigene0061614;Unigene0061615;Unigene0061616;Unigene0061617;Unigene0061618;Unigene0067564	K06617+K06617+K01193+K00850+K06617+K07407+K01785+K01784+K01193+K01193+K01785+K01785+K01835+K18819+K12447+K00850+K00850+K00850+K00850+K00850+K01187
Metabolism	Lipid metabolism	Biosynthesis of unsaturated fatty acids	13	51	0.000115808	0.00151999	ko01040	Unigene0004040;Unigene0004041;Unigene0031003;Unigene0033552;Unigene0036460;Unigene0036461;Unigene0036936;Unigene0042179;Unigene0050863;Unigene0063395;Unigene0067474;Unigene0067478;Unigene0067480	K10257+K10257+K10251+K10258+K10257+K10257+K03921+K03921+K00059+K01068+K10256+K10256+K10256
Organismal Systems	Environmental adaptation	Circadian rhythm - plant	12	54	0.000819051	0.00881249	ko04712	Unigene0004747;Unigene0009202;Unigene0012205;Unigene0016441;Unigene0016442;Unigene0041987;Unigene0048634;Unigene0055835;Unigene0055836;Unigene0059882;Unigene0066544;Unigene0067560	K12127+K12124+K16223+K16241+K16241+K16223+K16241+K12116+K12116+K12130+K12133+K16240
Metabolism	Carbohydrate metabolism	Inositol phosphate metabolism	17	93	0.000839285	0.00881249	ko00562	Unigene0001065;Unigene0001066;Unigene0002354;Unigene0002991;Unigene0006580;Unigene0012806;Unigene0016754;Unigene0035136;Unigene0043749;Unigene0052046;Unigene0054674;Unigene0054675;Unigene0054676;Unigene0061512;Unigene0061513;Unigene0064719;Unigene0078948	K01114+K01114+K01106+K00889+K00889+K00921+K01099+K00889+K00469+K05857+K01858+K01858+K01858+K01099+K01099+K01114+K00889
Metabolism	Lipid metabolism	Linoleic acid metabolism	7	23	0.00146884	0.0140207	ko00591	Unigene0015824;Unigene0039192;Unigene0048100;Unigene0058591;Unigene0062777;Unigene0062780;Unigene0074822	K15718+K01047+K15718+K00454+K15718+K15718+K00454
Metabolism	Amino acid metabolism	Arginine biosynthesis	9	47	0.0100593	0.0880187	ko00220	Unigene0015087;Unigene0015088;Unigene0043252;Unigene0044817;Unigene0047018;Unigene0047020;Unigene0053357;Unigene0055752;Unigene0067570	K00814+K00814+K00930+K00814+K01915+K01915+K00814+K00261+K01915
Metabolism	Global and Overview	Fatty acid metabolism	16	113	0.0153664	0.119205	ko01212	Unigene0000002;Unigene0004040;Unigene0004041;Unigene0016850;Unigene0031003;Unigene0033552;Unigene0036460;Unigene0036461;Unigene0036936;Unigene0042179;Unigene0050863;Unigene0053941;Unigene0067474;Unigene0067478;Unigene0067480;Unigene0067512	K10781+K10257+K10257+K01897+K10251+K10258+K10257+K10257+K03921+K03921+K00059+K00648+K10256+K10256+K10256+K01897
Metabolism	Lipid metabolism	Cutin, suberine and wax biosynthesis	8	43	0.0176112	0.119205	ko00073	Unigene0000596;Unigene0008788;Unigene0012821;Unigene0018483;Unigene0038667;Unigene0057041;Unigene0062336;Unigene0064404	K15400+K15398+K15398+K13356+K17991+K13356+K15402+K15400
Metabolism	Metabolism of terpenoids and polyketides	Carotenoid biosynthesis	8	43	0.0176112	0.119205	ko00906	Unigene0007909;Unigene0008114;Unigene0029945;Unigene0036499;Unigene0038106;Unigene0048353;Unigene0049622;Unigene0061540	K09840+K09838+K09843+K17913+K17912+K15746+K09840+K09840
Metabolism	Energy metabolism	Photosynthesis	13	87	0.0181646	0.119205	ko00195	Unigene0003576;Unigene0018237;Unigene0018875;Unigene0037889;Unigene0045656;Unigene0045757;Unigene0047850;Unigene0049106;Unigene0050883;Unigene0053946;Unigene0056376;Unigene0057978;Unigene0069388	K02714+K14332+K02690+K14332+K02639+K02705+K02636+K02114+K02691+K02639+K02635+K02641+K02704
Metabolism	Amino acid metabolism	Alanine, aspartate and glutamate metabolism	11	70	0.0202451	0.123399	ko00250	Unigene0006386;Unigene0012329;Unigene0015087;Unigene0015088;Unigene0036670;Unigene0044817;Unigene0047018;Unigene0047020;Unigene0053357;Unigene0055752;Unigene0067570	K01580+K00827+K00814+K00814+K01953+K00814+K01915+K01915+K00814+K00261+K01915
Metabolism	Metabolism of terpenoids and polyketides	Zeatin biosynthesis	5	21	0.0211541	0.123399	ko00908	Unigene0011274;Unigene0034388;Unigene0037687;Unigene0043306;Unigene0057838	K00279+K00279+K00279+K00279+K00279
Environmental Information Processing	Signal transduction	Phosphatidylinositol signaling system	14	107	0.0409306	0.223174	ko04070	Unigene0002354;Unigene0002991;Unigene0006580;Unigene0012806;Unigene0016754;Unigene0026777;Unigene0031917;Unigene0035136;Unigene0035262;Unigene0051706;Unigene0052046;Unigene0061512;Unigene0061513;Unigene0078948	K01106+K00889+K00889+K00921+K01099+K02183+K02183+K00889+K02183+K00901+K05857+K01099+K01099+K00889
Metabolism	Carbohydrate metabolism	Pentose phosphate pathway	12	88	0.042653	0.223174	ko00030	Unigene0009673;Unigene0011738;Unigene0014749;Unigene0038050;Unigene0040444;Unigene0040661;Unigene0042264;Unigene0061614;Unigene0061615;Unigene0061616;Unigene0061617;Unigene0061618	K00850+K01623+K00036+K00615+K01835+K01057+K00948+K00850+K00850+K00850+K00850+K00850
Metabolism	Lipid metabolism	Fatty acid elongation	8	51	0.0446347	0.223174	ko00062	Unigene0016695;Unigene0031003;Unigene0033552;Unigene0039626;Unigene0041639;Unigene0055744;Unigene0055748;Unigene0063395	K15397+K10251+K10258+K15397+K15397+K15397+K15397+K01068
Metabolism	Biosynthesis of other secondary metabolites	Stilbenoid, diarylheptanoid and gingerol biosynthesis	7	43	0.0492134	0.234882	ko00945	Unigene0005665;Unigene0006655;Unigene0028715;Unigene0028716;Unigene0028922;Unigene0032329;Unigene0059040	K00517+K13065+K00487+K00487+K17212+K00517+K00517
Metabolism	Metabolism of other amino acids	Cyanoamino acid metabolism	11	88	0.0845011	0.385766	ko00460	Unigene0004143;Unigene0006256;Unigene0034725;Unigene0035152;Unigene0035195;Unigene0040928;Unigene0041192;Unigene0042436;Unigene0043579;Unigene0051218;Unigene0061101	K13035+K05350+K13029+K13029+K01188+K13029+K05350+K01188+K05350+K13030+K01188
Metabolism	Lipid metabolism	alpha-Linolenic acid metabolism	8	59	0.0903261	0.395177	ko00592	Unigene0019509;Unigene0026081;Unigene0039192;Unigene0052246;Unigene0055199;Unigene0058591;Unigene0074822;Unigene0078591	K05894+K05894+K01047+K18857+K01723+K00454+K00454+K01723
Metabolism	Lipid metabolism	Glycerophospholipid metabolism	18	166	0.103244	0.433626	ko00564	Unigene0001065;Unigene0001066;Unigene0010359;Unigene0011895;Unigene0013283;Unigene0015336;Unigene0016990;Unigene0033430;Unigene0034234;Unigene0034903;Unigene0039192;Unigene0048496;Unigene0051672;Unigene0051706;Unigene0055311;Unigene0058775;Unigene0058811;Unigene0064719	K01114+K01114+K08730+K13508+K08730+K01115+K05929+K06124+K18696+K01517+K01047+K01126+K01115+K00901+K01126+K13508+K13508+K01114
Metabolism	Metabolism of terpenoids and polyketides	Limonene and pinene degradation	3	15	0.109229	0.441116	ko00903	Unigene0005665;Unigene0032329;Unigene0059040	K00517+K00517+K00517
Metabolism	Metabolism of cofactors and vitamins	Thiamine metabolism	4	24	0.115854	0.450543	ko00730	Unigene0035316;Unigene0047635;Unigene0047636;Unigene0057890	K03147+K03146+K03146+K01662
Metabolism	Energy metabolism	Photosynthesis - antenna proteins	3	16	0.126936	0.476008	ko00196	Unigene0035738;Unigene0040999;Unigene0046018	K08914+K08908+K08912
Metabolism	Biosynthesis of other secondary metabolites	Caffeine metabolism	1	2	0.151566	0.514762	ko00232	Unigene0042745	K00365
Metabolism	Carbohydrate metabolism	Fructose and mannose metabolism	10	88	0.153822	0.514762	ko00051	Unigene0006799;Unigene0009673;Unigene0011738;Unigene0037298;Unigene0037299;Unigene0061614;Unigene0061615;Unigene0061616;Unigene0061617;Unigene0061618	K18447+K00850+K01623+K19355+K19355+K00850+K00850+K00850+K00850+K00850
Metabolism	Amino acid metabolism	Phenylalanine metabolism	8	67	0.15556	0.514762	ko00360	Unigene0007791;Unigene0028715;Unigene0028716;Unigene0032366;Unigene0045705;Unigene0045709;Unigene0051767;Unigene0053930	K01426+K00487+K00487+K01904+K10775+K10775+K01426+K01904
Genetic Information Processing	Replication and repair	Mismatch repair	13	121	0.15688	0.514762	ko03430	Unigene0010598;Unigene0014507;Unigene0016166;Unigene0018246;Unigene0018507;Unigene0027470;Unigene0031117;Unigene0048082;Unigene0056832;Unigene0056977;Unigene0061338;Unigene0061340;Unigene0066387	K07466+K07466+K07466+K10754+K07466+K10739+K07466+K07466+K07466+K07466+K07466+K07466+K07466
Genetic Information Processing	Replication and repair	Nucleotide excision repair	16	158	0.18026	0.573554	ko03420	Unigene0004599;Unigene0010598;Unigene0014507;Unigene0016166;Unigene0018246;Unigene0018507;Unigene0027470;Unigene0031117;Unigene0042993;Unigene0048082;Unigene0056832;Unigene0056977;Unigene0061338;Unigene0061340;Unigene0063006;Unigene0066387	K02326+K07466+K07466+K07466+K10754+K07466+K10739+K07466+K10838+K07466+K07466+K07466+K07466+K07466+K10842+K07466
Metabolism	Amino acid metabolism	Arginine and proline metabolism	9	82	0.196051	0.605453	ko00330	Unigene0004598;Unigene0007791;Unigene0013852;Unigene0013853;Unigene0049156;Unigene0051767;Unigene0052521;Unigene0061393;Unigene0076105	K17839+K01426+K01583+K01583+K12657+K01426+K12259+K17839+K13366
Genetic Information Processing	Replication and repair	Homologous recombination	14	140	0.213304	0.622519	ko03440	Unigene0010598;Unigene0014507;Unigene0016166;Unigene0018507;Unigene0027470;Unigene0031117;Unigene0037787;Unigene0048082;Unigene0056832;Unigene0056977;Unigene0061232;Unigene0061338;Unigene0061340;Unigene0066387	K07466+K07466+K07466+K07466+K10739+K07466+K10865+K07466+K07466+K07466+K10870+K07466+K07466+K07466
Metabolism	Global and Overview	Degradation of aromatic compounds	2	11	0.213435	0.622519	ko01220	Unigene0028715;Unigene0028716	K00487+K00487
Metabolism	Lipid metabolism	Fatty acid biosynthesis	7	63	0.226378	0.642425	ko00061	Unigene0000002;Unigene0016850;Unigene0036936;Unigene0042179;Unigene0050863;Unigene0053941;Unigene0067512	K10781+K01897+K03921+K03921+K00059+K00648+K01897
Genetic Information Processing	Replication and repair	DNA replication	15	156	0.247782	0.68466	ko03030	Unigene0004599;Unigene0010598;Unigene0014507;Unigene0016166;Unigene0018246;Unigene0018507;Unigene0027470;Unigene0031117;Unigene0044175;Unigene0048082;Unigene0056832;Unigene0056977;Unigene0061338;Unigene0061340;Unigene0066387	K02326+K07466+K07466+K07466+K10754+K07466+K10739+K07466+K02540+K07466+K07466+K07466+K07466+K07466+K07466
Metabolism	Lipid metabolism	Ether lipid metabolism	6	55	0.264606	0.712401	ko00565	Unigene0001065;Unigene0001066;Unigene0015336;Unigene0039192;Unigene0051672;Unigene0064719	K01114+K01114+K01115+K01047+K01115+K01114
Metabolism	Carbohydrate metabolism	Pentose and glucuronate interconversions	6	56	0.27842	0.730853	ko00040	Unigene0026432;Unigene0043971;Unigene0044681;Unigene0050499;Unigene0050500;Unigene0072262	K00854+K12447+K01051+K01051+K01051+K01051
Metabolism	Energy metabolism	Sulfur metabolism	5	47	0.311565	0.783196	ko00920	Unigene0017301;Unigene0036151;Unigene0040070;Unigene0041722;Unigene0045127	K01738+K00640+K00640+K01738+K00640
Metabolism	Carbohydrate metabolism	Ascorbate and aldarate metabolism	6	59	0.320738	0.783196	ko00053	Unigene0012316;Unigene0039406;Unigene0043749;Unigene0043971;Unigene0059370;Unigene0064201	K00434+K08232+K00469+K12447+K00423+K00434
Metabolism	Biosynthesis of other secondary metabolites	Flavonoid biosynthesis	6	59	0.320738	0.783196	ko00941	Unigene0003718;Unigene0005482;Unigene0006655;Unigene0028715;Unigene0028716;Unigene0045873	K08695+K08695+K13065+K00487+K00487+K08695
Cellular Processes	Transport and catabolism	Regulation of autophagy	6	60	0.335061	0.785996	ko04140	Unigene0015575;Unigene0016733;Unigene0043193;Unigene0049181;Unigene0061131;Unigene0079265	K07198+K08341+K07198+K07198+K07198+K08334
Cellular Processes	Transport and catabolism	Endocytosis	25	288	0.336855	0.785996	ko04144	Unigene0000118;Unigene0002991;Unigene0003491;Unigene0004574;Unigene0005054;Unigene0006580;Unigene0010469;Unigene0010470;Unigene0010624;Unigene0010753;Unigene0010815;Unigene0012357;Unigene0015336;Unigene0026239;Unigene0035136;Unigene0045883;Unigene0048398;Unigene0048399;Unigene0051672;Unigene0054013;Unigene0054014;Unigene0054015;Unigene0078452;Unigene0078453;Unigene0078948	K15053+K00889+K07904+K07904+K03283+K00889+K03283+K12486+K19366+K07904+K03283+K05758+K01115+K12471+K00889+K07904+K03283+K03283+K01115+K03283+K03283+K03283+K03283+K03283+K00889
Metabolism	Amino acid metabolism	Cysteine and methionine metabolism	12	132	0.347382	0.792937	ko00270	Unigene0002379;Unigene0012076;Unigene0012329;Unigene0017301;Unigene0018403;Unigene0036151;Unigene0040070;Unigene0041722;Unigene0045127;Unigene0059321;Unigene0059322;Unigene0060229	K01762+K01762+K00827+K01738+K05933+K00640+K00640+K01738+K00640+K05933+K05933+K00928
Metabolism	Metabolism of terpenoids and polyketides	Monoterpenoid biosynthesis	2	16	0.363578	0.812248	ko00902	Unigene0006450;Unigene0027569	K15095+K15095
Metabolism	Global and Overview	Biosynthesis of amino acids	31	368	0.376677	0.823981	ko01230	Unigene0009673;Unigene0010923;Unigene0011738;Unigene0012437;Unigene0015087;Unigene0015088;Unigene0017301;Unigene0017614;Unigene0036151;Unigene0038050;Unigene0039661;Unigene0039662;Unigene0040070;Unigene0041722;Unigene0042264;Unigene0043252;Unigene0044817;Unigene0045127;Unigene0047018;Unigene0047020;Unigene0049156;Unigene0053357;Unigene0055606;Unigene0060229;Unigene0061614;Unigene0061615;Unigene00…	K00850+K00927+K01623+K15634+K00814+K00814+K01738+K01850+K00640+K00615+K01626+K01626+K00640+K01738+K00948+K00930+K00814+K00640+K01915+K01915+K12657+K00814+K00927+K00928+K00850+K00850+K00850+K00850+K00850+K01626+K01915
Metabolism	Metabolism of other amino acids	beta-Alanine metabolism	5	52	0.391881	0.839744	ko00410	Unigene0004598;Unigene0006386;Unigene0052521;Unigene0061393;Unigene0076105	K17839+K01580+K12259+K17839+K13366
Metabolism	Energy metabolism	Carbon fixation in photosynthetic organisms	11	128	0.429669	0.88354	ko00710	Unigene0005377;Unigene0010923;Unigene0011738;Unigene0015087;Unigene0015088;Unigene0037154;Unigene0038050;Unigene0044817;Unigene0048981;Unigene0053357;Unigene0055606	K01602+K00927+K01623+K00814+K00814+K01602+K00615+K00814+K05298+K00814+K00927
Metabolism	Metabolism of cofactors and vitamins	Porphyrin and chlorophyll metabolism	6	67	0.436187	0.88354	ko00860	Unigene0004953;Unigene0008633;Unigene0034226;Unigene0048755;Unigene0049017;Unigene0054923	K03403+K03405+K10960+K13071+K08101+K13600
Metabolism	Glycan biosynthesis and metabolism	Other types of O-glycan biosynthesis	1	7	0.437563	0.88354	ko00514	Unigene0058116	K00735
Metabolism	Metabolism of terpenoids and polyketides	Brassinosteroid biosynthesis	2	20	0.475824	0.942671	ko00905	Unigene0039080;Unigene0043231	K15639+K15639
Metabolism	Global and Overview	2-Oxocarboxylic acid metabolism	6	72	0.506891	0.985621	ko01210	Unigene0015087;Unigene0015088;Unigene0043252;Unigene0044817;Unigene0053357;Unigene0060229	K00814+K00814+K00930+K00814+K00814+K00928
Metabolism	Glycan biosynthesis and metabolism	Glycosphingolipid biosynthesis - globo series	2	23	0.551712	1	ko00603	Unigene0006061;Unigene0012766	K12373+K07407
Metabolism	Lipid metabolism	Arachidonic acid metabolism	2	24	0.575228	1	ko00590	Unigene0010206;Unigene0039192	K15730+K01047
Metabolism	Glycan biosynthesis and metabolism	Glycosphingolipid biosynthesis - ganglio series	1	11	0.595287	1	ko00604	Unigene0006061	K12373
Metabolism	Metabolism of cofactors and vitamins	Vitamin B6 metabolism	1	12	0.627262	1	ko00750	Unigene0063194	K13248
Genetic Information Processing	Replication and repair	Non-homologous end-joining	1	13	0.656716	1	ko03450	Unigene0037787	K10865
Metabolism	Metabolism of cofactors and vitamins	Biotin metabolism	2	28	0.660168	1	ko00780	Unigene0009881;Unigene0050863	K01942+K00059
Metabolism	Metabolism of other amino acids	Glutathione metabolism	11	154	0.679606	1	ko00480	Unigene0005704;Unigene0010806;Unigene0012316;Unigene0014749;Unigene0016991;Unigene0031437;Unigene0043260;Unigene0051132;Unigene0064024;Unigene0064201;Unigene0078628	K00799+K00799+K00434+K00036+K00799+K00799+K00799+K00799+K00799+K00434+K00799
Metabolism	Carbohydrate metabolism	Glycolysis / Gluconeogenesis	16	223	0.692611	1	ko00010	Unigene0009673;Unigene0010923;Unigene0011738;Unigene0012437;Unigene0032406;Unigene0039801;Unigene0039802;Unigene0040444;Unigene0052246;Unigene0055606;Unigene0055724;Unigene0061614;Unigene0061615;Unigene0061616;Unigene0061617;Unigene0061618	K00850+K00927+K01623+K15634+K01785+K01785+K01785+K01835+K18857+K00927+K01792+K00850+K00850+K00850+K00850+K00850
Metabolism	Metabolism of cofactors and vitamins	Ubiquinone and other terpenoid-quinone biosynthesis	4	60	0.707703	1	ko00130	Unigene0028715;Unigene0028716;Unigene0032366;Unigene0053930	K00487+K00487+K01904+K01904
Environmental Information Processing	Membrane transport	ABC transporters	5	76	0.726726	1	ko02010	Unigene0002001;Unigene0003893;Unigene0020899;Unigene0063364;Unigene0066701	K05658+K05658+K05658+K05658+K05665
Metabolism	Metabolism of terpenoids and polyketides	Sesquiterpenoid and triterpenoid biosynthesis	1	16	0.731852	1	ko00909	Unigene0028128	K19011
Organismal Systems	Environmental adaptation	Plant-pathogen interaction	33	461	0.751389	1	ko04626	Unigene0002782;Unigene0006579;Unigene0010607;Unigene0013784;Unigene0015876;Unigene0016103;Unigene0022362;Unigene0026777;Unigene0030479;Unigene0031917;Unigene0034402;Unigene0035254;Unigene0035262;Unigene0036512;Unigene0037015;Unigene0038578;Unigene0038579;Unigene0040032;Unigene0040311;Unigene0041839;Unigene0045099;Unigene0047991;Unigene0047992;Unigene0049177;Unigene0051087;Unigene0051598;Unigene00…	K13414+K13448+K04079+K13447+K04079+K13457+K09487+K02183+K13457+K02183+K13425+K13448+K02183+K13424+K13448+K13448+K13448+K13448+K13457+K13459+K13448+K04079+K04079+K13457+K13448+K13412+K04079+K04079+K13414+K09487+K13448+K13447+K13424
Metabolism	Biosynthesis of other secondary metabolites	Monobactam biosynthesis	1	17	0.753053	1	ko00261	Unigene0060229	K00928
Metabolism	Lipid metabolism	Glycerolipid metabolism	7	109	0.767249	1	ko00561	Unigene0011895;Unigene0012766;Unigene0050020;Unigene0051706;Unigene0053012;Unigene0058775;Unigene0058811	K13508+K07407+K14457+K00901+K09480+K13508+K13508
Metabolism	Metabolism of other amino acids	Taurine and hypotaurine metabolism	1	18	0.77258	1	ko00430	Unigene0006386	K01580
Cellular Processes	Transport and catabolism	Phagosome	7	115	0.813008	1	ko04145	Unigene0000062;Unigene0006890;Unigene0009538;Unigene0012806;Unigene0033840;Unigene0039184;Unigene0066409	K07375+K07374+K07375+K00921+K07375+K04392+K10956
Metabolism	Amino acid metabolism	Phenylalanine, tyrosine and tryptophan biosynthesis	4	71	0.822285	1	ko00400	Unigene0017614;Unigene0039661;Unigene0039662;Unigene0062305	K01850+K01626+K01626+K01626
Metabolism	Carbohydrate metabolism	Amino sugar and nucleotide sugar metabolism	13	204	0.827482	1	ko00520	Unigene0006061;Unigene0008566;Unigene0009430;Unigene0012851;Unigene0034928;Unigene0035601;Unigene0035776;Unigene0040444;Unigene0043971;Unigene0053319;Unigene0055541;Unigene0061016;Unigene0063505	K12373+K01183+K08678+K01183+K01183+K01183+K01784+K01835+K12447+K08678+K15920+K00975+K12448
Metabolism	Amino acid metabolism	Tryptophan metabolism	3	57	0.838515	1	ko00380	Unigene0007791;Unigene0051767;Unigene0057366	K01426+K01426+K16903
Metabolism	Amino acid metabolism	Lysine biosynthesis	1	23	0.849382	1	ko00300	Unigene0060229	K00928
Genetic Information Processing	Transcription	Spliceosome	18	292	0.893296	1	ko03040	Unigene0005054;Unigene0005355;Unigene0010469;Unigene0010815;Unigene0013397;Unigene0014054;Unigene0030679;Unigene0048398;Unigene0048399;Unigene0050097;Unigene0051249;Unigene0054013;Unigene0054014;Unigene0054015;Unigene0063928;Unigene0065442;Unigene0078452;Unigene0078453	K03283+K12836+K03283+K03283+K12891+K12900+K12869+K03283+K03283+K12900+K12890+K03283+K03283+K03283+K12817+K12834+K03283+K03283
Metabolism	Carbohydrate metabolism	Butanoate metabolism	1	28	0.900277	1	ko00650	Unigene0006386	K01580
Genetic Information Processing	Folding, sorting and degradation	SNARE interactions in vesicular transport	2	48	0.901791	1	ko04130	Unigene0045536;Unigene0047650	K08486+K08486
Metabolism	Glycan biosynthesis and metabolism	Other glycan degradation	1	30	0.915447	1	ko00511	Unigene0006061	K12373
Metabolism	Glycan biosynthesis and metabolism	Glycosaminoglycan degradation	1	30	0.915447	1	ko00531	Unigene0006061	K12373
Metabolism	Biosynthesis of other secondary metabolites	Tropane, piperidine and pyridine alkaloid biosynthesis	1	30	0.915447	1	ko00960	Unigene0048327	K08081
Metabolism	Lipid metabolism	Fatty acid degradation	3	70	0.922512	1	ko00071	Unigene0016850;Unigene0052246;Unigene0067512	K01897+K18857+K01897
Genetic Information Processing	Folding, sorting and degradation	RNA degradation	10	187	0.932411	1	ko03018	Unigene0000630;Unigene0009673;Unigene0016525;Unigene0040178;Unigene0042985;Unigene0061614;Unigene0061615;Unigene0061616;Unigene0061617;Unigene0061618	K10643+K00850+K04077+K12581+K04077+K00850+K00850+K00850+K00850+K00850
Metabolism	Global and Overview	Carbon metabolism	27	438	0.933581	1	ko01200	Unigene0005377;Unigene0009673;Unigene0010923;Unigene0011738;Unigene0012437;Unigene0014749;Unigene0015087;Unigene0015088;Unigene0017301;Unigene0036151;Unigene0037154;Unigene0038050;Unigene0040070;Unigene0040661;Unigene0041722;Unigene0042264;Unigene0044817;Unigene0045127;Unigene0048981;Unigene0053357;Unigene0055606;Unigene0055752;Unigene0061614;Unigene0061615;Unigene0061616;Unigene0061617;Unigene00…	K01602+K00850+K00927+K01623+K15634+K00036+K00814+K00814+K01738+K00640+K01602+K00615+K00640+K01057+K01738+K00948+K00814+K00640+K05298+K00814+K00927+K00261+K00850+K00850+K00850+K00850+K00850
Genetic Information Processing	Folding, sorting and degradation	Ubiquitin mediated proteolysis	12	222	0.94239	1	ko04120	Unigene0002409;Unigene0009772;Unigene0009865;Unigene0010612;Unigene0016875;Unigene0035387;Unigene0040050;Unigene0043400;Unigene0054630;Unigene0055154;Unigene0061603;Unigene0063718	K03094+K10601+K10144+K06689+K04506+K04506+K06689+K03875+K10581+K10571+K03875+K03094
Metabolism	Lipid metabolism	Sphingolipid metabolism	2	57	0.946281	1	ko00600	Unigene0012766;Unigene0056726	K07407+K04708
Metabolism	Amino acid metabolism	Glycine, serine and threonine metabolism	5	113	0.950197	1	ko00260	Unigene0012329;Unigene0012437;Unigene0040997;Unigene0054364;Unigene0060229	K00827+K15634+K00108+K12235+K00928
Metabolism	Metabolism of terpenoids and polyketides	Terpenoid backbone biosynthesis	4	97	0.954025	1	ko00900	Unigene0028024;Unigene0029247;Unigene0034226;Unigene0057890	K11778+K11778+K10960+K01662
Genetic Information Processing	Folding, sorting and degradation	Protein export	3	80	0.957468	1	ko03060	Unigene0035238;Unigene0043215;Unigene0066409	K03116+K03106+K10956
Genetic Information Processing	Transcription	Basal transcription factors	2	64	0.96683	1	ko03022	Unigene0046383;Unigene0063006	K03120+K10842
Genetic Information Processing	Replication and repair	Base excision repair	2	64	0.96683	1	ko03410	Unigene0004599;Unigene0031606	K02326+K01142
Metabolism	Carbohydrate metabolism	Glyoxylate and dicarboxylate metabolism	5	122	0.968983	1	ko00630	Unigene0005377;Unigene0037154;Unigene0047018;Unigene0047020;Unigene0067570	K01602+K01602+K01915+K01915+K01915
Cellular Processes	Transport and catabolism	Peroxisome	5	131	0.981025	1	ko04146	Unigene0016850;Unigene0018483;Unigene0041552;Unigene0057041;Unigene0067512	K01897+K13356+K13348+K13356+K01897
Metabolism	Amino acid metabolism	Tyrosine metabolism	2	75	0.984727	1	ko00350	Unigene0035887;Unigene0052246	K01800+K18857
Metabolism	Amino acid metabolism	Valine, leucine and isoleucine degradation	1	59	0.992315	1	ko00280	Unigene0012329	K00827
Metabolism	Nucleotide metabolism	Purine metabolism	13	289	0.992897	1	ko00230	Unigene0004599;Unigene0006672;Unigene0006799;Unigene0009875;Unigene0031078;Unigene0032229;Unigene0034903;Unigene0038635;Unigene0040444;Unigene0042264;Unigene0042745;Unigene0047839;Unigene0063699	K02326+K01488+K18447+K03022+K00088+K03012+K01517+K00759+K01835+K00948+K00365+K00759+K01933
Genetic Information Processing	Transcription	RNA polymerase	2	88	0.994029	1	ko03020	Unigene0009875;Unigene0032229	K03022+K03012
Metabolism	Amino acid metabolism	Lysine degradation	1	67	0.996041	1	ko00310	Unigene0037750	K11420
Metabolism	Energy metabolism	Oxidative phosphorylation	8	233	0.998539	1	ko00190	Unigene0006712;Unigene0012778;Unigene0014513;Unigene0028051;Unigene0030761;Unigene0049106;Unigene0058378;Unigene0060816	K01507+K01507+K03937+K02266+K03881+K02114+K01535+K01507
Genetic Information Processing	Translation	RNA transport	9	272	0.999525	1	ko03013	Unigene0000964;Unigene0006121;Unigene0006123;Unigene0009741;Unigene0009922;Unigene0010929;Unigene0014079;Unigene0048140;Unigene0051807	K13175+K18213+K18213+K03238+K03113+K18213+K14314+K07936+K03539
Genetic Information Processing	Translation	mRNA surveillance pathway	3	148	0.999554	1	ko03015	Unigene0006604;Unigene0034577;Unigene0042601	K11584+K14397+K14962
Genetic Information Processing	Translation	Aminoacyl-tRNA biosynthesis	1	111	0.999898	1	ko00970	Unigene0039398	K01880
Metabolism	Nucleotide metabolism	Pyrimidine metabolism	4	205	0.999957	1	ko00240	Unigene0004599;Unigene0009875;Unigene0032229;Unigene0054412	K02326+K03022+K03012+K01937
Metabolism	Carbohydrate metabolism	Pyruvate metabolism	1	130	0.999979	1	ko00620	Unigene0034919	K01512
Genetic Information Processing	Translation	Ribosome biogenesis in eukaryotes	2	169	0.999988	1	ko03008	Unigene0048140;Unigene0051807	K07936+K03539
Genetic Information Processing	Translation	Ribosome	5	439	1	1	ko03010	Unigene0031008;Unigene0032944;Unigene0032985;Unigene0047066;Unigene0052199	K02914+K02927+K02906+K02863+K02927

## Sheet: EII-VS-EIII.path
KEGG_A_class	KEGG_B_class	Pathway	EII-VS-EIII (415)	All (7314)	Pvalue	Qvalue	Pathway ID	Genes	K_IDs
Genetic Information Processing	Translation	Ribosome	54	439	3.33545e-08	3.13532e-06	ko03010	Unigene0000289;Unigene0017631;Unigene0017632;Unigene0017633;Unigene0017635;Unigene0017636;Unigene0017637;Unigene0017638;Unigene0017642;Unigene0017643;Unigene0017644;Unigene0017645;Unigene0017647;Unigene0017648;Unigene0017649;Unigene0017650;Unigene0017652;Unigene0017653;Unigene0017657;Unigene0017658;Unigene0017659;Unigene0017660;Unigene0017666;Unigene0017669;Unigene0017671;Unigene0019467;Unigene00…	K02946+K02946+K02946+K02946+K02946+K02946+K02946+K02946+K02946+K02946+K02946+K02946+K02946+K02946+K02946+K02946+K02946+K02946+K02946+K02946+K02946+K02946+K02946+K02946+K02946+K02946+K02946+K02946+K02946+K02946+K02946+K02946+K02946+K02946+K02946+K02946+K02946+K02946+K02946+K02946+K02946+K02946+K02946+K02946+K02946+K02946+K02946+K02946+K02946+K02946+K02946+K02863+K02946+K02946
Metabolism	Energy metabolism	Nitrogen metabolism	14	52	6.99815e-07	3.28913e-05	ko00910	Unigene0000191;Unigene0004371;Unigene0005865;Unigene0010348;Unigene0016509;Unigene0017761;Unigene0036525;Unigene0047018;Unigene0047020;Unigene0056034;Unigene0056865;Unigene0056866;Unigene0064537;Unigene0067570	K10534+K10534+K10534+K10534+K01455+K10534+K01674+K01915+K01915+K01455+K01674+K01674+K10534+K01915
Metabolism	Biosynthesis of other secondary metabolites	Phenylpropanoid biosynthesis	36	270	1.14661e-06	3.5927e-05	ko00940	Unigene0000903;Unigene0003825;Unigene0003944;Unigene0006655;Unigene0008804;Unigene0009976;Unigene0010462;Unigene0011432;Unigene0012940;Unigene0016693;Unigene0017052;Unigene0028715;Unigene0028716;Unigene0030852;Unigene0032180;Unigene0032373;Unigene0034103;Unigene0038992;Unigene0038997;Unigene0039000;Unigene0040437;Unigene0041036;Unigene0041889;Unigene0044526;Unigene0044527;Unigene0044798;Unigene00…	K00430+K13065+K00430+K13065+K00430+K00430+K00083+K09753+K00430+K09754+K00083+K00487+K00487+K13066+K00430+K00430+K00430+K00430+K00430+K00430+K00430+K09755+K01904+K00083+K00083+K00430+K10775+K10775+K00487+K00430+K01188+K09753+K00430+K00083+K00430+K00083
Metabolism	Energy metabolism	Oxidative phosphorylation	27	233	0.000293148	0.00688899	ko00190	Unigene0017634;Unigene0017639;Unigene0017654;Unigene0017656;Unigene0017661;Unigene0017662;Unigene0017670;Unigene0033292;Unigene0036314;Unigene0036315;Unigene0037261;Unigene0039948;Unigene0039949;Unigene0040271;Unigene0042070;Unigene0043456;Unigene0043458;Unigene0059763;Unigene0059764;Unigene0059765;Unigene0059766;Unigene0059767;Unigene0063780;Unigene0066792;Unigene0069158;Unigene0070291;Unigene00…	K02132+K02132+K02132+K02132+K02132+K02132+K02132+K02132+K02132+K02132+K02132+K02132+K02132+K02132+K02132+K02132+K02132+K02132+K02132+K02132+K02132+K02132+K02133+K02132+K02132+K02132+K02132
Metabolism	Biosynthesis of other secondary metabolites	Flavonoid biosynthesis	11	59	0.000405407	0.00762165	ko00941	Unigene0003825;Unigene0006655;Unigene0007993;Unigene0007994;Unigene0015979;Unigene0016693;Unigene0028715;Unigene0028716;Unigene0031686;Unigene0045873;Unigene0047185	K13065+K13065+K13082+K13082+K05280+K09754+K00487+K00487+K08695+K08695+K00487
Organismal Systems	Environmental adaptation	Circadian rhythm - plant	10	54	0.000781332	0.0122409	ko04712	Unigene0004747;Unigene0005287;Unigene0009202;Unigene0015190;Unigene0016441;Unigene0016442;Unigene0055835;Unigene0055836;Unigene0059882;Unigene0066544	K12127+K12129+K12124+K12130+K16241+K16241+K12116+K12116+K12130+K12133
Metabolism	Global and Overview	Degradation of aromatic compounds	4	11	0.00244931	0.0328908	ko01220	Unigene0028715;Unigene0028716;Unigene0046797;Unigene0047185	K00487+K00487+K00121+K00487
Genetic Information Processing	Folding, sorting and degradation	Protein processing in endoplasmic reticulum	31	334	0.00437882	0.0514512	ko04141	Unigene0002761;Unigene0004460;Unigene0005054;Unigene0007712;Unigene0010469;Unigene0010607;Unigene0013603;Unigene0016461;Unigene0016462;Unigene0031969;Unigene0032805;Unigene0034204;Unigene0037678;Unigene0042059;Unigene0042062;Unigene0042063;Unigene0042064;Unigene0042065;Unigene0042581;Unigene0045296;Unigene0047991;Unigene0047992;Unigene0048187;Unigene0048398;Unigene0048399;Unigene0052452;Unigene00…	K13993+K13993+K03283+K13993+K03283+K04079+K13993+K09503+K09503+K13993+K13993+K13993+K13993+K13993+K13993+K13993+K13993+K13993+K13993+K13993+K04079+K04079+K13993+K03283+K03283+K13993+K13993+K09487+K03283+K03283+K13993
Metabolism	Metabolism of terpenoids and polyketides	Carotenoid biosynthesis	7	43	0.00982892	0.102658	ko00906	Unigene0007909;Unigene0036499;Unigene0037469;Unigene0038106;Unigene0046441;Unigene0048353;Unigene0061540	K09840+K17913+K02291+K17912+K17913+K15746+K09840
Metabolism	Biosynthesis of other secondary metabolites	Stilbenoid, diarylheptanoid and gingerol biosynthesis	6	43	0.0330428	0.300533	ko00945	Unigene0003825;Unigene0006655;Unigene0016693;Unigene0028715;Unigene0028716;Unigene0047185	K13065+K13065+K09754+K00487+K00487+K00487
Metabolism	Carbohydrate metabolism	Inositol phosphate metabolism	10	93	0.03724	0.300533	ko00562	Unigene0001066;Unigene0002354;Unigene0006580;Unigene0007247;Unigene0016754;Unigene0054674;Unigene0054675;Unigene0054676;Unigene0061512;Unigene0061513	K01114+K01106+K00889+K00913+K01099+K01858+K01858+K01858+K01099+K01099
Metabolism	Lipid metabolism	Linoleic acid metabolism	4	23	0.0383659	0.300533	ko00591	Unigene0006991;Unigene0058591;Unigene0062778;Unigene0062780	K00454+K00454+K15718+K15718
Metabolism	Metabolism of cofactors and vitamins	Thiamine metabolism	4	24	0.0440486	0.318505	ko00730	Unigene0035316;Unigene0047635;Unigene0047636;Unigene0057890	K03147+K03146+K03146+K01662
Environmental Information Processing	Signal transduction	Plant hormone signal transduction	26	329	0.0528517	0.354861	ko04075	Unigene0004206;Unigene0007548;Unigene0011302;Unigene0012621;Unigene0016238;Unigene0016239;Unigene0025947;Unigene0028136;Unigene0031149;Unigene0031165;Unigene0033802;Unigene0036707;Unigene0037080;Unigene0043962;Unigene0045314;Unigene0046376;Unigene0046378;Unigene0046769;Unigene0047483;Unigene0047485;Unigene0047680;Unigene0049700;Unigene0054567;Unigene0054568;Unigene0055545;Unigene0060989	K14514+K14488+K14488+K14492+K14497+K14497+K14488+K13464+K13464+K13464+K14488+K14496+K14497+K14492+K14486+K14492+K14492+K14505+K14492+K14492+K14497+K16189+K14487+K14487+K13946+K14497
Metabolism	Metabolism of other amino acids	beta-Alanine metabolism	6	52	0.0724414	0.453966	ko00410	Unigene0004598;Unigene0006386;Unigene0016799;Unigene0048461;Unigene0052521;Unigene0061393	K17839+K01580+K00249+K00276+K12259+K17839
Metabolism	Metabolism of other amino acids	Taurine and hypotaurine metabolism	3	18	0.0785309	0.461369	ko00430	Unigene0006386;Unigene0042798;Unigene0075175	K01580+K10712+K10712
Metabolism	Amino acid metabolism	Phenylalanine metabolism	7	67	0.0840531	0.464764	ko00360	Unigene0028715;Unigene0028716;Unigene0041889;Unigene0045705;Unigene0045709;Unigene0047185;Unigene0048461	K00487+K00487+K01904+K10775+K10775+K00487+K00276
Metabolism	Amino acid metabolism	Arginine and proline metabolism	8	82	0.0923558	0.482303	ko00330	Unigene0004598;Unigene0013852;Unigene0013853;Unigene0026660;Unigene0029165;Unigene0038263;Unigene0052521;Unigene0061393	K17839+K01583+K01583+K00472+K00318+K00318+K12259+K17839
Metabolism	Metabolism of terpenoids and polyketides	Zeatin biosynthesis	3	21	0.113174	0.559914	ko00908	Unigene0000016;Unigene0043306;Unigene0057838	K00279+K00279+K00279
Metabolism	Carbohydrate metabolism	Starch and sucrose metabolism	19	257	0.1418	0.666458	ko00500	Unigene0000471;Unigene0001260;Unigene0001596;Unigene0004130;Unigene0026034;Unigene0038221;Unigene0039637;Unigene0041128;Unigene0042556;Unigene0044681;Unigene0050499;Unigene0050500;Unigene0052116;Unigene0053319;Unigene0054948;Unigene0054949;Unigene0054951;Unigene0058488;Unigene0065199	K16055+K00695+K00770+K01177+K01193+K00770+K01193+K16055+K01051+K01051+K01051+K01051+K01188+K08678+K01177+K01177+K01177+K00703+K01051
Metabolism	Carbohydrate metabolism	Galactose metabolism	9	108	0.158737	0.710536	ko00052	Unigene0001159;Unigene0009673;Unigene0026034;Unigene0035776;Unigene0039637;Unigene0039802;Unigene0042067;Unigene0048897;Unigene0061615	K06617+K00850+K01193+K01784+K01193+K01785+K18819+K01785+K00850
Metabolism	Metabolism of terpenoids and polyketides	Diterpenoid biosynthesis	3	26	0.180742	0.772263	ko00904	Unigene0041908;Unigene0045576;Unigene0049090	K04125+K04123+K04123
Metabolism	Biosynthesis of other secondary metabolites	Glucosinolate biosynthesis	1	4	0.208404	0.810755	ko00966	Unigene0076530	K13027
Metabolism	Carbohydrate metabolism	Pentose and glucuronate interconversions	5	56	0.210405	0.810755	ko00040	Unigene0042556;Unigene0044681;Unigene0050499;Unigene0050500;Unigene0065199	K01051+K01051+K01051+K01051+K01051
Metabolism	Amino acid metabolism	Cysteine and methionine metabolism	10	132	0.215626	0.810755	ko00270	Unigene0012329;Unigene0017301;Unigene0036151;Unigene0040070;Unigene0040112;Unigene0041462;Unigene0045720;Unigene0049686;Unigene0059321;Unigene0076504	K00827+K01738+K00640+K00640+K05933+K01761+K00016+K00558+K05933+K00558
Metabolism	Metabolism of other amino acids	Cyanoamino acid metabolism	7	88	0.231459	0.836813	ko00460	Unigene0016509;Unigene0039028;Unigene0040928;Unigene0051218;Unigene0052116;Unigene0056034;Unigene0076530	K01455+K13029+K13029+K13030+K01188+K01455+K13027
Metabolism	Carbohydrate metabolism	Glyoxylate and dicarboxylate metabolism	9	122	0.255429	0.876123	ko00630	Unigene0005377;Unigene0008296;Unigene0016509;Unigene0037154;Unigene0047018;Unigene0047020;Unigene0053489;Unigene0056034;Unigene0067570	K01602+K00122+K01455+K01602+K01915+K01915+K03781+K01455+K01915
Environmental Information Processing	Signal transduction	Phosphatidylinositol signaling system	8	107	0.260973	0.876123	ko04070	Unigene0002354;Unigene0006580;Unigene0007247;Unigene0015571;Unigene0016754;Unigene0034035;Unigene0061512;Unigene0061513	K01106+K00889+K00913+K02183+K01099+K02183+K01099+K01099
Metabolism	Lipid metabolism	Fatty acid elongation	4	51	0.32808	1	ko00062	Unigene0033552;Unigene0038858;Unigene0039626;Unigene0055748	K10258+K15397+K15397+K15397
Metabolism	Amino acid metabolism	Alanine, aspartate and glutamate metabolism	5	70	0.365358	1	ko00250	Unigene0006386;Unigene0012329;Unigene0047018;Unigene0047020;Unigene0067570	K01580+K00827+K01915+K01915+K01915
Metabolism	Energy metabolism	Photosynthesis	6	87	0.372372	1	ko00195	Unigene0001196;Unigene0045655;Unigene0045656;Unigene0056541;Unigene0057978;Unigene0062291	K02639+K02639+K02639+K02703+K02641+K03542
Metabolism	Biosynthesis of other secondary metabolites	Flavone and flavonol biosynthesis	1	8	0.373459	1	ko00944	Unigene0015979	K05280
Metabolism	Metabolism of cofactors and vitamins	Ubiquinone and other terpenoid-quinone biosynthesis	4	60	0.445495	1	ko00130	Unigene0028715;Unigene0028716;Unigene0041889;Unigene0047185	K00487+K00487+K01904+K00487
Metabolism	Glycan biosynthesis and metabolism	Glycosphingolipid biosynthesis - ganglio series	1	11	0.47429	1	ko00604	Unigene0006061	K12373
Metabolism	Lipid metabolism	Fatty acid biosynthesis	4	63	0.483455	1	ko00061	Unigene0000002;Unigene0036936;Unigene0036938;Unigene0053941	K10781+K03921+K03921+K00648
Metabolism	Amino acid metabolism	Arginine biosynthesis	3	47	0.503522	1	ko00220	Unigene0047018;Unigene0047020;Unigene0067570	K01915+K01915+K01915
Metabolism	Energy metabolism	Sulfur metabolism	3	47	0.503522	1	ko00920	Unigene0017301;Unigene0036151;Unigene0040070	K01738+K00640+K00640
Metabolism	Metabolism of other amino acids	Glutathione metabolism	9	154	0.513293	1	ko00480	Unigene0000469;Unigene0005704;Unigene0016991;Unigene0018013;Unigene0031402;Unigene0031437;Unigene0032484;Unigene0051130;Unigene0051132	K00799+K00799+K00799+K00799+K00434+K00799+K00799+K00799+K00799
Metabolism	Biosynthesis of other secondary metabolites	Isoquinoline alkaloid biosynthesis	2	30	0.514233	1	ko00950	Unigene0009138;Unigene0048461	K00422+K00276
Metabolism	Glycan biosynthesis and metabolism	Glycosaminoglycan degradation	2	30	0.514233	1	ko00531	Unigene0000489;Unigene0006061	K10532+K12373
Metabolism	Metabolism of cofactors and vitamins	Porphyrin and chlorophyll metabolism	4	67	0.532364	1	ko00860	Unigene0004953;Unigene0010438;Unigene0034226;Unigene0054923	K03403+K00218+K10960+K13600
Metabolism	Lipid metabolism	Biosynthesis of unsaturated fatty acids	3	51	0.559354	1	ko01040	Unigene0033552;Unigene0036936;Unigene0036938	K10258+K03921+K03921
Metabolism	Carbohydrate metabolism	Fructose and mannose metabolism	5	88	0.564444	1	ko00051	Unigene0009673;Unigene0011738;Unigene0037298;Unigene0055666;Unigene0061615	K00850+K01623+K19355+K19355+K00850
Metabolism	Energy metabolism	Carbon fixation in photosynthetic organisms	7	128	0.595526	1	ko00710	Unigene0005377;Unigene0010923;Unigene0011738;Unigene0037154;Unigene0038508;Unigene0048981;Unigene0055606	K01602+K00927+K01623+K01602+K00927+K05298+K00927
Metabolism	Energy metabolism	Photosynthesis - antenna proteins	1	16	0.607653	1	ko00196	Unigene0035738	K08914
Metabolism	Global and Overview	Fatty acid metabolism	6	113	0.625734	1	ko01212	Unigene0000002;Unigene0016799;Unigene0033552;Unigene0036936;Unigene0036938;Unigene0053941	K10781+K00249+K10258+K03921+K03921+K00648
Metabolism	Amino acid metabolism	Tryptophan metabolism	3	57	0.635598	1	ko00380	Unigene0027307;Unigene0053489;Unigene0057366	K11816+K03781+K16903
Metabolism	Lipid metabolism	alpha-Linolenic acid metabolism	3	59	0.658876	1	ko00592	Unigene0006991;Unigene0055199;Unigene0058591	K00454+K01723+K00454
Metabolism	Carbohydrate metabolism	Ascorbate and aldarate metabolism	3	59	0.658876	1	ko00053	Unigene0031402;Unigene0049047;Unigene0059370	K00434+K00423+K00423
Cellular Processes	Transport and catabolism	Regulation of autophagy	3	60	0.670107	1	ko04140	Unigene0006800;Unigene0015575;Unigene0049181	K07198+K07198+K07198
Metabolism	Carbohydrate metabolism	Propanoate metabolism	2	40	0.671561	1	ko00640	Unigene0016799;Unigene0045720	K00249+K00016
Metabolism	Metabolism of terpenoids and polyketides	Brassinosteroid biosynthesis	1	20	0.689584	1	ko00905	Unigene0050385	K15639
Metabolism	Metabolism of other amino acids	Selenocompound metabolism	1	20	0.689584	1	ko00450	Unigene0041462	K01761
Metabolism	Carbohydrate metabolism	Glycolysis / Gluconeogenesis	11	223	0.728348	1	ko00010	Unigene0009673;Unigene0010923;Unigene0011738;Unigene0013751;Unigene0038508;Unigene0039802;Unigene0045720;Unigene0046797;Unigene0048897;Unigene0055606;Unigene0061615	K00850+K00927+K01623+K01568+K00927+K01785+K00016+K00121+K01785+K00927+K00850
Metabolism	Glycan biosynthesis and metabolism	Glycosphingolipid biosynthesis - globo series	1	23	0.739618	1	ko00603	Unigene0006061	K12373
Metabolism	Lipid metabolism	Steroid biosynthesis	2	48	0.765516	1	ko00100	Unigene0025109;Unigene0079049	K01853+K14423
Organismal Systems	Environmental adaptation	Plant-pathogen interaction	23	461	0.773178	1	ko04626	Unigene0003544;Unigene0010607;Unigene0013784;Unigene0014857;Unigene0015571;Unigene0015594;Unigene0019829;Unigene0022962;Unigene0023036;Unigene0023037;Unigene0034035;Unigene0034402;Unigene0035254;Unigene0038578;Unigene0038579;Unigene0040032;Unigene0047991;Unigene0047992;Unigene0049768;Unigene0052055;Unigene0053345;Unigene0053792;Unigene0073496	K13457+K04079+K13447+K13457+K02183+K13457+K13457+K13457+K13457+K13457+K02183+K13425+K13448+K13448+K13448+K13448+K04079+K04079+K13457+K05391+K13457+K09487+K13448
Metabolism	Carbohydrate metabolism	Butanoate metabolism	1	28	0.805768	1	ko00650	Unigene0006386	K01580
Metabolism	Amino acid metabolism	Tyrosine metabolism	3	75	0.806866	1	ko00350	Unigene0009138;Unigene0046797;Unigene0048461	K00422+K00121+K00276
Metabolism	Metabolism of terpenoids and polyketides	Terpenoid backbone biosynthesis	4	97	0.808814	1	ko00900	Unigene0007553;Unigene0028024;Unigene0034226;Unigene0057890	K00021+K11778+K10960+K01662
Environmental Information Processing	Membrane transport	ABC transporters	3	76	0.814005	1	ko02010	Unigene0002001;Unigene0017521;Unigene0047045	K05658+K05658+K05658
Metabolism	Carbohydrate metabolism	Amino sugar and nucleotide sugar metabolism	9	204	0.826663	1	ko00520	Unigene0001596;Unigene0003083;Unigene0005876;Unigene0006061;Unigene0034928;Unigene0035776;Unigene0038221;Unigene0053319;Unigene0060076	K00770+K01183+K01183+K12373+K01183+K01784+K00770+K08678+K01183
Metabolism	Glycan biosynthesis and metabolism	Other glycan degradation	1	30	0.827266	1	ko00511	Unigene0006061	K12373
Metabolism	Biosynthesis of other secondary metabolites	Tropane, piperidine and pyridine alkaloid biosynthesis	1	30	0.827266	1	ko00960	Unigene0048461	K00276
Metabolism	Amino acid metabolism	Valine, leucine and isoleucine degradation	2	59	0.85616	1	ko00280	Unigene0012329;Unigene0016799	K00827+K00249
Metabolism	Carbohydrate metabolism	Pentose phosphate pathway	3	88	0.883535	1	ko00030	Unigene0009673;Unigene0011738;Unigene0061615	K00850+K01623+K00850
Genetic Information Processing	Replication and repair	DNA replication	6	156	0.884801	1	ko03030	Unigene0009805;Unigene0014205;Unigene0027103;Unigene0036453;Unigene0054844;Unigene0056832	K02541+K02209+K10742+K10739+K02212+K07466
Genetic Information Processing	Replication and repair	Base excision repair	2	64	0.885701	1	ko03410	Unigene0031606;Unigene0048462	K01142+K01246
Genetic Information Processing	Folding, sorting and degradation	Ubiquitin mediated proteolysis	9	222	0.891008	1	ko04120	Unigene0012774;Unigene0014211;Unigene0029578;Unigene0043400;Unigene0044067;Unigene0052436;Unigene0054564;Unigene0055864;Unigene0059411	K03363+K03363+K04506+K03875+K10144+K03364+K03363+K06688+K03363
Metabolism	Lipid metabolism	Fatty acid degradation	2	70	0.913716	1	ko00071	Unigene0016799;Unigene0046797	K00249+K00121
Metabolism	Lipid metabolism	Cutin, suberine and wax biosynthesis	1	43	0.91948	1	ko00073	Unigene0062336	K15402
Genetic Information Processing	Folding, sorting and degradation	SNARE interactions in vesicular transport	1	48	0.939986	1	ko04130	Unigene0002285	K08486
Metabolism	Global and Overview	Carbon metabolism	18	438	0.946803	1	ko01200	Unigene0005377;Unigene0008296;Unigene0009673;Unigene0010923;Unigene0011738;Unigene0016509;Unigene0016799;Unigene0017301;Unigene0036151;Unigene0037154;Unigene0038508;Unigene0040070;Unigene0046797;Unigene0048981;Unigene0053489;Unigene0055606;Unigene0056034;Unigene0061615	K01602+K00122+K00850+K00927+K01623+K01455+K00249+K01738+K00640+K01602+K00927+K00640+K00121+K05298+K03781+K00927+K01455+K00850
Metabolism	Lipid metabolism	Ether lipid metabolism	1	55	0.960246	1	ko00565	Unigene0001066	K01114
Metabolism	Lipid metabolism	Glycerophospholipid metabolism	5	166	0.96324	1	ko00564	Unigene0001066;Unigene0009553;Unigene0011895;Unigene0033430;Unigene0061310	K01114+K06129+K13508+K06124+K05929
Cellular Processes	Transport and catabolism	Endocytosis	10	288	0.969707	1	ko04144	Unigene0005054;Unigene0006580;Unigene0010469;Unigene0016934;Unigene0026239;Unigene0034064;Unigene0048398;Unigene0048399;Unigene0054013;Unigene0054014	K03283+K00889+K03283+K12483+K12471+K12191+K03283+K03283+K03283+K03283
Genetic Information Processing	Transcription	Spliceosome	10	292	0.973231	1	ko03040	Unigene0005054;Unigene0005355;Unigene0010469;Unigene0030679;Unigene0037933;Unigene0048398;Unigene0048399;Unigene0054013;Unigene0054014;Unigene0063928	K03283+K12836+K03283+K12869+K12741+K03283+K03283+K03283+K03283+K12817
Metabolism	Amino acid metabolism	Lysine degradation	1	67	0.980396	1	ko00310	Unigene0037750	K11420
Genetic Information Processing	Folding, sorting and degradation	RNA degradation	5	187	0.983791	1	ko03018	Unigene0009673;Unigene0012282;Unigene0016525;Unigene0042985;Unigene0061615	K00850+K12619+K04077+K04077+K00850
Metabolism	Global and Overview	2-Oxocarboxylic acid metabolism	1	72	0.985403	1	ko01210	Unigene0076530	K13027
Genetic Information Processing	Replication and repair	Homologous recombination	3	140	0.988046	1	ko03440	Unigene0035337;Unigene0036453;Unigene0056832	K08991+K10739+K07466
Metabolism	Global and Overview	Biosynthesis of amino acids	12	368	0.989735	1	ko01230	Unigene0009673;Unigene0010923;Unigene0011738;Unigene0017301;Unigene0036151;Unigene0038508;Unigene0040070;Unigene0047018;Unigene0047020;Unigene0055606;Unigene0061615;Unigene0067570	K00850+K00927+K01623+K01738+K00640+K00927+K00640+K01915+K01915+K00927+K00850+K01915
Metabolism	Amino acid metabolism	Glycine, serine and threonine metabolism	2	113	0.989799	1	ko00260	Unigene0012329;Unigene0048461	K00827+K00276
Genetic Information Processing	Translation	mRNA surveillance pathway	3	148	0.991791	1	ko03015	Unigene0006604;Unigene0014206;Unigene0014207	K11584+K06269+K06269
Genetic Information Processing	Replication and repair	Mismatch repair	2	121	0.993258	1	ko03430	Unigene0036453;Unigene0056832	K10739+K07466
Metabolism	Lipid metabolism	Glycerolipid metabolism	1	109	0.998365	1	ko00561	Unigene0011895	K13508
Genetic Information Processing	Translation	Aminoacyl-tRNA biosynthesis	1	111	0.998548	1	ko00970	Unigene0039398	K01880
Genetic Information Processing	Replication and repair	Nucleotide excision repair	2	158	0.999051	1	ko03420	Unigene0036453;Unigene0056832	K10739+K07466
Genetic Information Processing	Translation	Ribosome biogenesis in eukaryotes	2	169	0.999477	1	ko03008	Unigene0012282;Unigene0051807	K12619+K03539
Metabolism	Carbohydrate metabolism	Pyruvate metabolism	1	130	0.99953	1	ko00620	Unigene0045720	K00016
Cellular Processes	Transport and catabolism	Peroxisome	1	131	0.999557	1	ko04146	Unigene0053489	K03781
Genetic Information Processing	Translation	RNA transport	5	272	0.999599	1	ko03013	Unigene0006121;Unigene0006123;Unigene0010929;Unigene0014079;Unigene0051807	K18213+K18213+K18213+K14314+K03539
Metabolism	Nucleotide metabolism	Pyrimidine metabolism	1	205	0.999995	1	ko00240	Unigene0006587	K01520
Metabolism	Nucleotide metabolism	Purine metabolism	1	289	1	1	ko00230	Unigene0047839	K00759

## Sheet: EI-VS-EII.path
KEGG_A_class	KEGG_B_class	Pathway	EI-VS-EII (84)	All (7314)	Pvalue	Qvalue	Pathway ID	Genes	K_IDs
Genetic Information Processing	Translation	Ribosome	29	439	2.07052e-15	6.21157e-14	ko03010	Unigene0017631;Unigene0017632;Unigene0017633;Unigene0017635;Unigene0017636;Unigene0017637;Unigene0017638;Unigene0017642;Unigene0017644;Unigene0017645;Unigene0017647;Unigene0017649;Unigene0017650;Unigene0017653;Unigene0017659;Unigene0017660;Unigene0017666;Unigene0017671;Unigene0036317;Unigene0039953;Unigene0040410;Unigene0044339;Unigene0044340;Unigene0044341;Unigene0044345;Unigene0044346;Unigene00…	K02946+K02946+K02946+K02946+K02946+K02946+K02946+K02946+K02946+K02946+K02946+K02946+K02946+K02946+K02946+K02946+K02946+K02946+K02946+K02946+K02946+K02946+K02946+K02946+K02946+K02946+K02946+K02946+K02946
Metabolism	Energy metabolism	Oxidative phosphorylation	15	233	4.71737e-08	7.07606e-07	ko00190	Unigene0017634;Unigene0017639;Unigene0017654;Unigene0017661;Unigene0017662;Unigene0017670;Unigene0033292;Unigene0036314;Unigene0037261;Unigene0042070;Unigene0043456;Unigene0059765;Unigene0059767;Unigene0066789;Unigene0069158	K02132+K02132+K02132+K02132+K02132+K02132+K02132+K02132+K02132+K02132+K02132+K02132+K02132+K02132+K02132
Metabolism	Metabolism of terpenoids and polyketides	Zeatin biosynthesis	4	21	8.34965e-05	0.000834965	ko00908	Unigene0000016;Unigene0034388;Unigene0037687;Unigene0043306	K00279+K00279+K00279+K00279
Metabolism	Metabolism of terpenoids and polyketides	Diterpenoid biosynthesis	2	26	0.0354439	0.22529	ko00904	Unigene0045576;Unigene0054847	K04123+K04125
Organismal Systems	Environmental adaptation	Plant-pathogen interaction	10	461	0.0375483	0.22529	ko04626	Unigene0014518;Unigene0015571;Unigene0015594;Unigene0036512;Unigene0040311;Unigene0041839;Unigene0049177;Unigene0049768;Unigene0053345;Unigene0063386	K13457+K02183+K13457+K13424+K13457+K13459+K13457+K13457+K13457+K13457
Metabolism	Biosynthesis of other secondary metabolites	Stilbenoid, diarylheptanoid and gingerol biosynthesis	2	43	0.0869933	0.434966	ko00945	Unigene0005665;Unigene0028922	K00517+K17212
Organismal Systems	Environmental adaptation	Circadian rhythm - plant	2	54	0.127363	0.545842	ko04712	Unigene0012205;Unigene0041987	K16223+K16223
Metabolism	Metabolism of terpenoids and polyketides	Limonene and pinene degradation	1	15	0.159229	0.586682	ko00903	Unigene0005665	K00517
Environmental Information Processing	Signal transduction	Plant hormone signal transduction	6	329	0.176005	0.586682	ko04075	Unigene0001585;Unigene0015858;Unigene0016238;Unigene0058500;Unigene0071681;Unigene0072781	K16189+K14498+K14497+K14508+K14492+K14488
Metabolism	Metabolism of other amino acids	Cyanoamino acid metabolism	2	88	0.268177	0.80453	ko00460	Unigene0035152;Unigene0035195	K13029+K01188
Metabolism	Biosynthesis of other secondary metabolites	Phenylpropanoid biosynthesis	4	270	0.375847	0.837478	ko00940	Unigene0003944;Unigene0013006;Unigene0035195;Unigene0078824	K00430+K00430+K01188+K00430
Metabolism	Metabolism of terpenoids and polyketides	Carotenoid biosynthesis	1	43	0.392343	0.837478	ko00906	Unigene0029945	K09843
Metabolism	Amino acid metabolism	Arginine biosynthesis	1	47	0.419946	0.837478	ko00220	Unigene0015087	K00814
Metabolism	Energy metabolism	Carbon fixation in photosynthetic organisms	2	128	0.434397	0.837478	ko00710	Unigene0015087;Unigene0038508	K00814+K00927
Metabolism	Lipid metabolism	Biosynthesis of unsaturated fatty acids	1	51	0.44631	0.837478	ko01040	Unigene0042179	K03921
Metabolism	Metabolism of other amino acids	beta-Alanine metabolism	1	52	0.452714	0.837478	ko00410	Unigene0076105	K13366
Metabolism	Lipid metabolism	Fatty acid biosynthesis	1	63	0.518501	0.837478	ko00061	Unigene0042179	K03921
Metabolism	Metabolism of cofactors and vitamins	Porphyrin and chlorophyll metabolism	1	67	0.540433	0.837478	ko00860	Unigene0065348	K00218
Metabolism	Amino acid metabolism	Alanine, aspartate and glutamate metabolism	1	70	0.556231	0.837478	ko00250	Unigene0015087	K00814
Metabolism	Global and Overview	2-Oxocarboxylic acid metabolism	1	72	0.566464	0.837478	ko01210	Unigene0015087	K00814
Environmental Information Processing	Membrane transport	ABC transporters	1	76	0.586235	0.837478	ko02010	Unigene0017521	K05658
Metabolism	Amino acid metabolism	Arginine and proline metabolism	1	82	0.614232	0.83759	ko00330	Unigene0076105	K13366
Environmental Information Processing	Signal transduction	Phosphatidylinositol signaling system	1	107	0.712083	0.877976	ko04070	Unigene0015571	K02183
Metabolism	Carbohydrate metabolism	Galactose metabolism	1	108	0.715439	0.877976	ko00052	Unigene0009625	K01193
Metabolism	Global and Overview	Fatty acid metabolism	1	113	0.731647	0.877976	ko01212	Unigene0042179	K03921
Metabolism	Amino acid metabolism	Cysteine and methionine metabolism	1	132	0.785334	0.889526	ko00270	Unigene0002379	K01762
Metabolism	Carbohydrate metabolism	Starch and sucrose metabolism	2	257	0.800573	0.889526	ko00500	Unigene0009625;Unigene0035195	K01193+K01188
Metabolism	Carbohydrate metabolism	Glycolysis / Gluconeogenesis	1	223	0.926911	0.961861	ko00010	Unigene0038508	K00927
Metabolism	Global and Overview	Biosynthesis of amino acids	2	368	0.929799	0.961861	ko01230	Unigene0015087;Unigene0038508	K00814+K00927
Metabolism	Global and Overview	Carbon metabolism	2	438	0.965232	0.965232	ko01200	Unigene0015087;Unigene0038508	K00814+K00927
