# Supplementary material for: Integrated mRNA and small RNA sequencing reveals microRNA regulatory network associated with internode elongation in sugarcane (Saccharum officinarum L.)
Source: BMC Genomics. 2019 Nov 7;20:817. doi: 10.1186/s12864-019-6201-4 (PMC6836457; doi:10.1186/s12864-019-6201-4)
Supplement: Supplementary file 4 — Additional file 4. Novel miRNAs predicted by mireap v0.2. [file 12864_2019_6201_MOESM4_ESM.xlsx]

## Sheet: novel_mirna
mature_id	hairpin_id	genomic_id	hairpin_start	hairpin_end	hairpin_strand	hairpin_length(nt)	hairpin_energe(kcal/mol)	hairpin_GC	hairpin_MFEI	mature_seq	mature_length(nt)	mature_arm	hairpin_seq	hairpin_struct
novel-m0001-5p	novel-m0001	Unigene0000381	407	624	-	218	-40.7	23.85	0.78	AAGGATTATTAGTATGTTATATT	23	5p	taactaaactAAGGATTATTAGTATGTTATATTactaattagttattatgatgataagcttaactttgataagtgctaatatagtgattagggtaccttttaagcaccaattaggataatagtagtgataattaacatatttcatgttcatttagtgattatcatgacaaatttattggtagtgcatatttttttactatataattagttgtcgttat	.......((((((((.(((.(((((((((((((((((....((((((.((((.....(((((((((((((...(((((...)))))))))))))......)))))....)))).))))))..))))))))..)))))))))..))).)).)))))).......(((((((........((((((.(......).))))))........)))))))...
novel-m0002-3p	novel-m0002	Unigene0000742	316	422	+	107	-60.2	82.24	0.68	CCGGCGTGGCGAGCTCGCGGC	21	3p	gcgtgcgccgggctgcgggggtgcggccactggagcgcagcctgctcacgcggccggcgggaagggccgtgcgcgtCCGGCGTGGCGAGCTCGCGGCcagcgcggag	...(((((..(((((((((..(((.((..((((((((((((((..((.(((.....))).)).))))..))))).))))).)).)))..))))))))).)))))...
novel-m0003-3p	novel-m0003	Unigene0001691	236	361	-	126	-55.5	30.95	1.42	TCTAGAATAGCCAAAACGTCG	21	3p	tccaaattgtaagacgttttagcttttctagacatatagcttttgctatctacttagatatacactatgtttaaatacatagtaaaagcaatgtaTCTAGAATAGCCAAAACGTCGcacaatttgg	.(((((((((..((((((((.(((.(((((((.((((.(((((((((((.((.(((((((((...))))))))).)).))))))))))).)))).))))))).))).))))))))..)))))))))
novel-m0004-3p	novel-m0004	Unigene0001733	316	430	+	115	-67.4	71.3	0.82	TCCTCGTCGCCCTGCCACAGG	21	3p	tgtccggtgccggggagctcgtggtagttgacccaggcgagcttgccggcgaggtacctctgcagcacgacggggacgaggccgTCCTCGTCGCCCTGCCACAGGtgcacggggc	.((((.(((((((.(((((((((((.....)))...)))))))).)))))...((((((..((((..(((((((((((....)))))))))))..))))...)))))))).))))
novel-m0005-3p	novel-m0005	Unigene0001942	645	751	-	107	-57.7	55.14	0.98	TCTAGCGGTAGTATCGGTGGT	21	3p	gtatcggtgaaccaccggtagtaccggtaggcataaatcccgcaggtgtcagcgcctgagttctgcgagtttttgtTCTAGCGGTAGTATCGGTGGTggaccggtag	.(((((((..((((((((((.(((((.((((.(((((..(((((((..((((...))))..)))))).)..))))))))).))))).))))))))))..))))))).
novel-m0006-5p	novel-m0006	Unigene0002607	446	571	-	126	-35	46.03	0.6	TGATGGGATACGTACGAAGCT	21	5p	cttattccatTGATGGGATACGTACGAAGCTatagcttacaagtaggtgcctacttcacatgcctgagcatcatggctcatggcgcaacaggaacatgcttttgtgtgtctcatctacagcacact	...........(((((((((((((.(((((.....(((..((((((....))))))....(((((((((......))))).))))....))).....))))))))))))))))))...........
novel-m0007-3p	novel-m0007	Unigene0002608	94	330	+	237	-77.2	51.05	0.64	TTCTTCGCATCGCAACGTTTG	21	3p	gatgaagctctgcaacgttgtgacggagaggagctctgtggccggcaagccccgtgagcaggaagtgtccgcttggcaagagccgagagagcgtgcagtttggccaccgggagcatcggttcagatgatggttcatgcatagcattatcacggtgttatcccaattgagctttttattcgagccatcatcctcatccttcttcataTTCTTCGCATCGCAACGTTTGtgattttgta	.((((((.((.((((((((((((((((((((((......((((((...((((((((.((..(((.(((.((((((((....)))....))))).))).))).)))).)))).)).))))))..((((((((((((((...(((.(((....((......))....))))))...)))..))))))))))).........))))....))))))..)))))))).)))))))))))).
novel-m0008-3p	novel-m0008	Unigene0002808	198	298	+	101	-44.1	68.32	0.64	AAGAGGGCGCTGGCCGTCGTC	21	3p	catccgtcggatggcggcgctaggtcacttcgcccgggagaagatacgggacagcctccaccatggcgtgAAGAGGGCGCTGGCCGTCGTCcgctcgggct	..((((.(((((((((((.(.(((((.(((((((((((((...............))))....))).))))))..))).))))))))))))))..))))..
novel-m0009-3p	novel-m0009	Unigene0002843	958	1026	-	69	-47.6	82.61	0.84	GCGCGCGGCTTCGTCGAGCC	20	3p	gcggcgctcggctcgccggtgcacgcgtgcggcagggccGCGCGCGGCTTCGTCGAGCCcggctgcctg	..((((((.((((((.(((.((.((((((((((...)))))))))))).))).)))))).))).)))..
novel-m0009-5p	novel-m0009	Unigene0002843	958	1026	-	69	-47.6	82.61	0.84	CTCGCCGGTGCACGCGTGCGG	21	5p	gcggcgctcggCTCGCCGGTGCACGCGTGCGGcagggccgcgcgcggcttcgtcgagcccggctgcctg	..((((((.((((((.(((.((.((((((((((...)))))))))))).))).)))))).))).)))..
novel-m0010-5p	novel-m0010	Unigene0002888	1204	1304	+	101	-53.5	77.23	0.69	CGCCCGCCGGCGGCGGGTAGGG	22	5p	agcgtgaagtCGCCCGCCGGCGGCGGGTAGGGgacggggatggcggggcgctggtagacgttgagcgcgccgaacccgccggcggcgcggtggagtgcgag	..(((....((((((((((.((((((((...............(((.(((((.(.......).))))).))).)))))))).))))).)))))...)))..
novel-m0011-3p	novel-m0011	Unigene0002923	2396	2606	+	211	-89.4	62.09	0.68	TCGTCGACCACGATCGCCGGC	21	3p	accgtgatggagtggtggctgatcgtggcgacccgtggcgcgtcgtcgacggcttggtgctccacggcaaccgagttatggtgccggagtcttcttcagtgctaccagcagttttgcagctggcccatgtcggtcatgaaggggtccagaagacgctccaacgtctgcgccgcgattttgTCGTCGACCACGATCGCCGGCtggtccagga	.((....((((.(((((((.((((((((((((.(((((((((((...)))(((((((((((....))).)))))))).(((((((((((....)))).).)).))))(((....)))..(((((((...(((....)))..))).)))).(((((......)))))))))))))........)))).))))))))))).)))).)))))).
novel-m0012-3p	novel-m0012	Unigene0003342	459	584	+	126	-46.3	62.7	0.59	TGGCTCGACTGGCTTCCTTGGG	22	3p	tgcgtttcacccgcagacggatggccagtccgaggcggtcaataagaccatcgccatgtacctccggtgtctcaccggcgaccgcccgcgcgacTGGCTCGACTGGCTTCCTTGGGctgaatattg	((((.......))))....((((..((((((((((.(((((....((((((((((..((..(.((((((...)))))).)...))..).)))).))).))...))))).))))))))))..)))).
novel-m0013-3p	novel-m0013	Unigene0003598	667	789	+	123	-38.6	28.46	1.1	TCTAGAAAAACCAAAACGTCT	21	3p	ccaaattataagacgtattgggttttgtagacacattgattttaatatgtatctagacacagtgtatatataaatgcatagcaaaagctatgTCTAGAAAAACCAAAACGTCTtataattttg	..((((((((((((((.((((..(((.((((((...((..((((.(((((((((......)).)))))))))))..))((((....)))))))))).)))..)))).))))))))))))))..
novel-m0014-3p	novel-m0014	Unigene0003654	917	1066	+	150	-76.1	28	1.81	AGAATGACTTATAATTTGGGA	21	3p	tattccttctgtttcaaattgtaagtcgttctagcttttctagatacataacttttgctacatatctagatataaattatgtctaggtacatagtaaaagatatgtattttgaaaagtcAGAATGACTTATAATTTGGGAtaaagggagt	.(((((((.(((((((((((((((((((((((.(((((((.(((((((((.(((((((((..((((((((((((...))))))))))))..))))))))).))))))))).))))))).))))))))))))))))))))))).)))))))
novel-m0015-3p	novel-m0015	Unigene0003875	249	403	-	155	-82.8	54.84	0.97	CCGTGGCTCCTGCTCCTGATG	21	3p	ggcggcctaacattgggctcggggactatggtgcagccaaggatgacttgccgatcgactcgacgcctctgatgtctgatctcatcatcatcggatcatcatcggcaagttgttcttggctacaCCGTGGCTCCTGCTCCTGATGtaaggctttg	...(((((.((((((((..(((((.((((((((.(((((((((((((((((((((.((...((....(((((((..((((...)))).))))))))).))))))))))))))))))))))).)))))))).)))))..)))))))).)))))...
novel-m0016-5p	novel-m0016	Unigene0003958	3341	3533	-	193	-98.5	74.61	0.68	ACGGCGTCGACGACCTGGAGG	21	5p	gaggaggaggACGGCGTCGACGACCTGGAGGgcgagttcggcctgcaggacggcggcggcgccgggggacacgacgacgacccgcagtacgtcgccgagtccatgctcagggcgcagatgagctacggccgcggcggcggggacgcgcaccccggcggcttcggccccgtcgtccccaatgtgccgctcctca	((((((..((.((.(((((.((.((((.(((.((....)).))).)))).)).))))).))))...((((.((.(((((((.....)).))))).)).))))........(((((((((((.....(((((.(((.((.(((........))).)).))).)))))...))))).....)))))).)))))).
novel-m0017-3p	novel-m0017	Unigene0005086	339	457	-	119	-57.3	70.59	0.68	CGGCGGTGCGGCTGCAGGCTGC	22	3p	ggcggcggccagtcgtccctacagcagcagccttgcagctcacggagaggaaggcgattgcgcgggcaagtgcctgcaaggtgtttgCGGCGGTGCGGCTGCAGGCTGCggcgcgtggc	((((((.....)))))).((((.((.(((((((.(((((((((.(....(((.((......((((((....))))))...)).)))....).))).))))))))))))).))..)))).
novel-m0018-3p	novel-m0018	Unigene0005597	858	1007	+	150	-67.9	74	0.61	GCGCGCTGCCGAAGCAGAGGA	21	3p	cccgtccgaggacagcttcgtcccgtgctccggcggcccgcgcagcacccacaggaagcggtggccgcagcggtccagggcgtgcgcggtctcgtgcgcctgccgcgccgtgaagaaccGCGCGCTGCCGAAGCAGAGGAacagcacgga	.((((.(((((....)))))(((..((((.(((((((.((((.......(((.((..((((((((((...)))))..(((((((((......)))))))))))))).)))))......)))).))))))).))))..))).....)))).
novel-m0019-5p	novel-m0019	Unigene0005802	1639	1721	-	83	-40.9	34.94	1.41	TCCCTAAATGTTTGATGTTGA	21	5p	actccctccaTCCCTAAATGTTTGATGTTGAttagttcaaaattaaactaaccaacgtcaaacatttaggaatggtgtgagta	((((.(.((((.((((((((((((((((((.((((((........)))))).)))))))))))))))))).)))).).)))).
novel-m0020-5p	novel-m0020	Unigene0006300	1149	1487	+	339	-167.6	72.57	0.68	CGCTGCATCCGCCGCCGCCGCT	22	5p	gacctgcggaCGCTGCATCCGCCGCCGCCGCTggctcccacggcctggcgcccacgagtggcggagcccgcatcctccagggccgcgaaggcatcgccctgcctcgtcctcgccagagcggtgcagcagcaaccatcgcggccgcgccgacggcggccggagctagggtttcgatcctggggagacccgcacgacctctgcgtcggcgactggcgactccgcgccgtggccacgcgtgtcttcctagcccctgcgatcggcaacccagcatctgcggccagcggcctccgctcttgcggtgtcccgatgccgatctggaagatgagtcggcgcatgggg	..(((((((((((((((...((.(..((((((((((..(((.((((((((...(((((.(((((.((((((..(((...)))..)))..))).)))))....)))))...)))))).)).)))..((((......((.(((((((.......)))))))))(((.(((((((((((((((((((((.(((..(((......)))(((.((.((((......)))))).)))..))).)))))))))).......)))))).))))))))..))))))))))))))..).))...))))))))))....(((((.((........)))))))))).))..
novel-m0021-5p	novel-m0021	Unigene0006300	1094	1191	-	98	-51	73.47	0.71	CAGCGGCGGCGGCGGATGCAGC	22	5p	ccgtgggagcCAGCGGCGGCGGCGGATGCAGCgtccgcaggtcgaggagcctgagccggttcctgcagccgtcgccatcgctctctccgtctcgaggg	((.((((((..(((((.((((((((.(((((...((((((((......)))))...)))...))))).)))))))).)))))..))))....)).)).
novel-m0022-5p	novel-m0022	Unigene0006869	541	626	-	86	-33	65.12	0.59	GTGATGTTGCGGCCGTCGAGC	21	5p	ctcgttgacgGTGATGTTGCGGCCGTCGAGCtccttgccgttcatgccctcgatggcgctccgcatcgcctcctccgtcgagaagg	((..(((((((((((((.(((.((((((((.....((.....))....)))))))))))...))))))))......)))))..)).
novel-m0023-5p	novel-m0023	Unigene0007233	784	919	+	136	-65.1	67.65	0.71	TTGCGTGCGCCGGTGAGCTTG	21	5p	ctcgagcgtgTTGCGTGCGCCGGTGAGCTTGagcagcatccgcagcagctgggcctcgtcgggggacgactgcatgaacccccactcgtgcttgtcggtgacgaggcggagctcccgcatgcagtcgggctcgtgt	(.(((((.((((((((((...((.((((((...((((..........)))).(((((((((...(((((..((((((........)))))))))))..))))))))).)))))))))))))))).)).))))).).
novel-m0024-5p	novel-m0024	Unigene0007881	2604	2700	+	97	-47.3	29.9	1.63	TAAATATATAACATCAGGACC	21	5p	ccatctggatTAAATATATAACATCAGGACCaacttaattagttctttttttactaattaaattggtcctgatgttacatatttaaaaccggaggga	((.(((((.((((((((.(((((((((((((((.(((((((((.........))))))))).))))))))))))))).))))))))..))))).)).
novel-m0025-5p	novel-m0025	Unigene0007933	84	400	-	317	-128.3	62.15	0.65	CGCTGCTTGGCTTGACCTCTG	21	5p	gcagggtctgCGCTGCTTGGCTTGACCTCTGattcgacggtgtctggcttgacgatgtggccgacggtccctctagtgccggcgtgcgcgggaatcccacggtcaccagacttgccgctgctgcagctcgacttcaggagggagcgaatcccaccgcggggcttcacggcacgagcactaccttcccgtatccgtcggctacagcggcgcatcttgccgtctgcagccatgcctaggtacgggatgagatttggaacagaaggaaggcgagatttagaacagaaggagggcgagatcttgttggcgcggggtgtgcg	(((.(.((((((((((..((((((.(((((...........((((.((((..(..(((..((((..(((....((((((...(((((.(((((.((((.((((.....((.(((((.((.(((.((.....)).))).)).).)))).))..)))).)))).))).))))))).)))))).(.((((((((((((.((((.((((((((.....))))).))).)))))))....))))))))).).))))))).)))...)..)))).))))...........))))).)))).))..).))))))))).).))).
novel-m0026-3p	novel-m0026	Unigene0007992	1205	1467	-	263	-68.3	39.16	0.66	GGAGGATGATGATATGGTTTT	21	3p	atggggctctcacctgcagagttgtttgattcatctgtggtgtgtgatttaaatcgggtctctgagggattctacataactatctatggctgttttgtatgttcttgattctgtaggtgagtattaacctgtgatgcttgttttatttttgattctttggcttttgtggattgttagtcagaacagtgttttcccatcttttgattttgatttgatcattcttggctgtgttGGAGGATGATGATATGGTTTTgtcgccccag	.((((((.(((((((((((((((.(((((.(((((......).)))).)))))((((....))))(((((..((((.(((...........))).)))).))))).)))))))))))))))......((...((.(((.(..(((....)))..)...))).))...)).......(.((((((.(((((....(((((((((((...(....((....))....)...)))))))))))..))))).)))))).))))))).
novel-m0027-3p	novel-m0027	Unigene0007992	1975	2199	-	225	-49.2	38.67	0.57	TGTGATGATGTGAAACAAGCT	21	3p	caaaagagtggctgtgacgacttggaaatattcaagctcaacagaccgaatcacatgtctatctctatagatgagattgatctgtatgccgattatcctgctgaaccgggccatattaattcttttttcgtccttgtttatttacacttcaattccttttttatgtctttatttacaccattggggtatggtgtTGTGATGATGTGAAACAAGCTccctcttctg	...(((((.((((((((.(.((((((....))))))))).))))........(((.(((.(((((.......))))).))).)))..((.(......).))(((((.((((..................))))..)))))...............((((((((((((.((((..(((((((......))))))).)))).))))))))).)))..)))))))...
novel-m0028-3p	novel-m0028	Unigene0008260	345	419	-	75	-22.1	40	0.74	ACTAATTAGGTTCAAAACGTT	21	3p	gtacggtagacgttttggctttggtaaatagtgtccgactgttcACTAATTAGGTTCAAAACGTTagtctcgtaa	.(((((..(((((((((((((((((.((((((.....)))))).)))))...)).))))))))))....))))).
novel-m0029-3p	novel-m0029	Unigene0008495	1	156	+	156	-37.7	30.13	0.8	TAAGACGAGTGGTCAAACTTG	21	3p	tttgaccgctcgtcttattcaaaaaaatttatgcaaacatagtcaaatttaagttattcttgaagaactttcgttaataaggcaagccacaacaaaagaagtgatgtttagaacaaatttttaaaTAAGACGAGTGGTCAAACTTGgggtaaaaaa	(((((((((((((((((((...((((((((...(((((((.......((((((.....))))))..(((((.........((....)).........))))).)))))).)...)))))))).)))))))))))))))))))..............
novel-m0030-3p	novel-m0030	Unigene0009466	1238	1413	-	176	-77.4	64.2	0.68	ATGGACCCGGCCAAGGTGCAGG	22	3p	acgtgggctgatcatcttcgccatctccgggccgtgctggacgagcttcgccgtcaccagctgttcgtcaagcgcaccaagtgttcctttggtgcaccctccgtctcctacctcggccatgccatctccgcggcaggcgtggccATGGACCCGGCCAAGGTGCAGGtgatccacga	.(((((....(((((((.((((....((((((((((((.(((((((...((........)).))))))).)))((((((((......))))))))...................(((((((((..((....))..))))))))))))).)))))....)))).)))))))))))).
novel-m0031-3p	novel-m0031	Unigene0009538	2062	2418	-	357	-127.4	53.78	0.66	TCATTGACTCTGTTCTGGATG	21	3p	gatcttgcacatccagggagggcaatgtgggaaccagatcggtgccaagttctgggaggtggtgtgtgatgaacatggcattgaccctactgggcggtacaccggcaattctgaccttcagttggagcgtgtgaatgtctattacaatgaagcctcttgcggccgctttgtgccccgtgctgttctcatggaccttgagcctggtacaatggacagtgtccgcactggaccctatggtcagatctttcgccctgacaactttgtgttcgggcaatctggtgccggtaacaactgggctaagggccattacaccgagggtgctgagcTCATTGACTCTGTTCTGGATGttgtgaggaa	..((((((((((((((((((((((((((.((.(((...(((((((((.....)))(((((....(((((((.((((.((((.(..((.((((((.(((.((..........))))))))))).))..)))))..)))).))))))).....))))).(((((.(((((((((((..(.(((((((....))))....)))).))))))).....)))).))))).(((.((((.(((((((((.....((((.((((......)))).)))).)))))...(((((....))))))))))))))))...)))))).))).)).)...))))).)))).))))))))).)))))))..
novel-m0032-3p	novel-m0032	Unigene0009649	463	649	-	187	-87.6	67.91	0.69	CCACCGAATGGCAGCCATGGC	21	3p	acccggtcgcatgcaagccggcggcggctgttcggtggcgctgtgcggcagaggtgctccgcgacagggtcgctcagagagatggtgttccgtggtcacagggcggtgggctactcggcttggacggagaagaaaaggaggagggagcttgctgcgCCACCGAATGGCAGCCATGGCtgcggcgggc	.((((.(((((.....((((..(((.(((((((((((((((((((.((((....)))).)))).((((.((.(((............((((...(((.((((.(((((...))).)).)))))))))))...........))).)).))))..))))))))))))))).))).))))))))))))).
novel-m0033-5p	novel-m0033	Unigene0009857	4928	5052	+	125	-35.8	52	0.55	GACATTGTCTTGTGGCTTGGG	21	5p	gcaaaaggtgGACATTGTCTTGTGGCTTGGGtcaaagtctgtcgcccaccagaacttggaggcctgggcatttcagatttaaaaacccttggctggtccttgcgcatgagatgggtttggctgca	(((...(.(((((.((((((((((((..(((((((((((((..((((((((.....))).....)))))....))))))).............))))))..)).))))))))))))))).)))).
novel-m0034-5p	novel-m0034	Unigene0009891	761	841	+	81	-24.1	51.85	0.57	AGGTCCTCAAGACAGGCTTGGG	22	5p	ttcttcggccAGGTCCTCAAGACAGGCTTGGGcatcaataccatcatcaccagcaaccttctcaagggcctttgtgaagca	..(((((...(((((((..(((.(((.((((..................))))...))))))..)))))))...)))))..
novel-m0035-3p	novel-m0035	Unigene0009891	1191	1283	+	93	-23.1	41.94	0.59	TATGGATATTCCTCTATGGGC	21	3p	tccttcgacaaatggttgataaaggtgttcagccagataacaggacatataataacttcatcTATGGATATTCCTCTATGGGCcagtggaggg	.(((((.((...(((((.(((.(((((((((...((((...((............))..)))).))))))..))).))).))))))).)))))
novel-m0036-3p	novel-m0036	Unigene0010037	410	485	+	76	-32.2	59.21	0.72	TGGAAAAGCTTTGGGCACGGC	21	3p	gcctggaggacttgtctaaggttccaccggaccagctcactgaggTGGAAAAGCTTTGGGCACGGCacatccggga	.(((((((..((((((((((((((((((....(((....))).))))))...)))))))))).))..).)))))).
novel-m0037-3p	novel-m0037	Unigene0010071	1	67	-	67	-39.7	83.58	0.71	GGAGCGCGAGCGCGACGCGGC	21	3p	aggggcaggcccgtgtgcgcgcggccgccctcgcctgGGAGCGCGAGCGCGACGCGGCcgacgccct	.(((((.((((.((((.(((((.(((.(((......))).).))..)))))))))))))...)))))
novel-m0038-3p	novel-m0038	Unigene0010137	409	670	-	262	-126.4	74.05	0.65	CTCACTGCTCCGGCGGTTGGGG	22	3p	tgcccgccaccccacccgccgccgctgggggtctgcccgccctggccgcccggccggatttccctgctgctgccctttcccatctccatcctcacgccgtcggctacgctctggagggccgcccttcccctgctctcctccctggcctcagcgcctcccctccctctgctgctgccctcacagcagccgctgctgttgagggagccgcagggggctcgggctcctcctccCTCACTGCTCCGGCGGTTGGGGggcatggggg	..((((((.(((((.((((((..((((((((...(((((..((((((....))))))........((....)).....................(((.(..(((((.(....(((((((.(........).)))))))...)))))).).)))........((((((((.(((.((((((((((((...)))))).))))))))).))))))))..))))).......))))))..))..)))))).))))))))..)))..
novel-m0039-3p	novel-m0039	Unigene0010213	167	235	-	69	-41.5	75.36	0.8	AACCACCAGGAGGGGCGGCGGCT	23	3p	gaagctccggccatggcctcctggccggcggctggagcAACCACCAGGAGGGGCGGCGGCTggagccac	...(((((((((.(.(((((((((..((..((....))..)).))))))..))).).)))))))))...
novel-m0039-5p	novel-m0039	Unigene0010213	167	235	-	69	-41.5	75.36	0.8	CCATGGCCTCCTGGCCGGCGGC	22	5p	gaagctccggCCATGGCCTCCTGGCCGGCGGCtggagcaaccaccaggaggggcggcggctggagccac	...(((((((((.(.(((((((((..((..((....))..)).))))))..))).).)))))))))...
novel-m0040-3p	novel-m0040	Unigene0010611	77	145	+	69	-48.6	85.51	0.82	ACGGCGCGGGCGAGTGCGGGG	21	3p	cgtggccgcggcctgcctcgctgcgccgaggggtgccgACGGCGCGGGCGAGTGCGGGGcgacgccgcc	.(((((..((.(((((((((((((((((.((....))..)))))).)))))).))))).))..))))).
novel-m0041-3p	novel-m0041	Unigene0010611	124	208	-	85	-48.8	80	0.72	ATCGTGTCCGGCGGCGTCGCC	21	3p	ggcgcggagctggggtcctccgccgccgacgcgcacggcgccagcttcagcgccATCGTGTCCGGCGGCGTCGCCccgcactcgc	.(((.(..((.(((((....(((((((((((((.(.(((((........))))).)))))).))))))))..))))))).).)))
novel-m0042-5p	novel-m0042	Unigene0010845	56	198	-	143	-33.7	49.65	0.47	CTGCTATCGCCTTGTGACTTG	21	5p	ttgccacctgCTGCTATCGCCTTGTGACTTGcctctgtcttcattctttcttcaggagccatagtgcttagctctcctcttttatggtcacctatcgagtctgtacaatggcaatgggagcagcacacacctgcacatggcta	..((((.(((((.((((.(((((((((((((.......................(((((...........)))))((........))........))))))...)))).))).)))).)))))..............))))..
novel-m0043-5p	novel-m0043	Unigene0010868	63	184	+	122	-53.7	71.31	0.62	ACGTCGCGCTCGTGCCTCGCC	21	5p	cggcgtcagcACGTCGCGCTCGTGCCTCGCCgtctccacgttgccgcgcggaactgtcgcattggagggcagagcgcatggagccaatctgcgacacggcgcgggcaggcgctcggcgtcgt	..((....))((((((.((.(.(((((((((((.((((.(((((((.(((...(((((.........)))))..))).)))...)))).)).)).)))))).))))).).)).))))))...
novel-m0044-3p	novel-m0044	Unigene0010963	89	181	+	93	-57.6	84.95	0.73	ACGGCGCGGGCGAGTGCGGGG	21	3p	gggcctcctggtgctcgccctggtcgcggccgccgcgtgcctcgtggccgtccgcggcgcggACGGCGCGGGCGAGTGCGGGGcgacgccgcc	.((((.(((.((((((((((..(((((.((.((((((.(((....)))....)))))))).).))))..)))))))))).))).)..)))...
novel-m0045-5p	novel-m0045	Unigene0011180	78	175	-	98	-50.5	74.49	0.69	CATCTGCCCCGCGCCGCCGGC	21	5p	ttccccgccgCATCTGCCCCGCGCCGCCGGCggctgggaaaacctgtgtcacagtgtctgcggtgtcgtgggcgcgggagggggagggcgcaggggtg	..((((..(((.(((.((((.(.(((((.(((((...(...((((((...)))).))...)...))))).)))).).).)))).))))))..))))..
novel-m0046-5p	novel-m0046	Unigene0011181	45	131	-	87	-24.6	56.32	0.5	TGGCACTTTGCCGGCGAGGAGA	22	5p	ggtcttaaccTGGCACTTTGCCGGCGAGGAGAactactaggtgtgccaatcccttctcttcccttcgctgtgcgaaatggagcaccc	((((((.......((.(((((((((((((.(((.....(((.((....)).)))....))).)))))))).))))).))))).))).
novel-m0047-5p	novel-m0047	Unigene0011181	102	204	-	103	-43.3	61.17	0.69	ACTGTCGATGACTAGGCGGCC	21	5p	tctcgtggcgACTGTCGATGACTAGGCGGCCgccctacaccaggtggctaggtcttcgctagtcccttctccaggtcttaacctggcactttgccggcgagga	((((((((((((((.(((.((((.(((.(((...........))).))).)))).))).)))))......((((((....))))))......))).)))))).
novel-m0048-3p	novel-m0048	Unigene0011188	14	114	+	101	-38.1	40.59	0.93	CAAGATCTTCAATGCCACACT	21	3p	aagatgaaccacctcattggtgtggcatttaggatcatgggttgtttcttctcttaatccCAAGATCTTCAATGCCACACTcatggcttgtttcatgattt	...(((((.((..((((.(((((((((((.((((((.(((((((..........))).)))).)))))).))))))))))).))))..)).))))).....
novel-m0048-5p	novel-m0048	Unigene0011188	14	114	+	101	-38.1	40.59	0.93	TGTGGCATTTAGGATCATGGG	21	5p	aagatgaaccacctcattggTGTGGCATTTAGGATCATGGGttgtttcttctcttaatcccaagatcttcaatgccacactcatggcttgtttcatgattt	...(((((.((..((((.(((((((((((.((((((.(((((((..........))).)))).)))))).))))))))))).))))..)).))))).....
novel-m0049-5p	novel-m0049	Unigene0011227	907	1127	+	221	-84.4	47.96	0.8	TTCCCTGTGAGGATCTCAAGACC	23	5p	cagctatgtaTTCCCTGTGAGGATCTCAAGACCtaccgataggaagtgccgtttgacactgtaaacagcagctgcttctctcagctgcaggtggtccatccttgaccataacctttgtggtttggtctggctggagctcccatctgtagctgtttgtttcagctgtggtgtgtgatttaaatcgggtctctgagggattctacataactatctatggctgt	((((((((.((....((((((((((((.(((....(((((..(((..((......(((((.......(((((((...(...(((((((((((((((((.((..(((((.((((.....))))))))).)).))))....)))))))))))))...)...))))))))))))))..)))..)))))...)))..)))))))).))))...)).)))))))).
novel-m0050-3p	novel-m0050	Unigene0011291	375	674	+	300	-119.5	59.33	0.67	TCTGCCACTTCCATTTTCGGT	21	3p	taggggcaaggccgagcagggagaggaggacgcggccggcggcgatgcagacgacgccgggtagtgcttcgtgccccgcccctgctgttgccggtgctcgctaagccgtgccggcggcggggctgccttcgtggtgctgctcccgtgctctaagatagggtgtttggccccagttgctctacacggcaagtctatgaggaaggagcaaaagaagttgctctttcagttgtcagcggaattaactgtatacacaagagaaacagctctgtTCTGCCACTTCCATTTTCGGTgatgaaccga	..((..((..((((((..(((((.(((((((...((((((((((..((((.....((.(((((........))))).))..)))))))))))))).((((((..((((((..((((((((((((((((((.(((.((.((....)))).))).))..))))....)))))).))))))...)))))).)))....)))((((((((((......))))))))))...(((..((((......))))..)))..((((......))))))))).)).)))))...))))))..))..))..
novel-m0051-3p	novel-m0051	Unigene0011322	2153	2508	+	356	-155.5	50.28	0.87	CCTTGTATTCACGGACGGAGG	21	3p	ttttggtttatactccctccgtccgtgaatatagggcgtaactactttttttcttagtccgggaatacaaggcggcggcgtctcagcggctgttcacgcccgcatgcagcatttagcgctgcgtcgcccgtctcctgggctggccattactcacagcgcatgcatgttgttctcaagcgagactagtactcctatacgacactgatggcggttaatgcatgcacgcatgcacagcatctagttaattagatgcggagctgaagggctctccttggaaggcacaacaataaacttgtttcttggtctttgtgaaaatggagttacgCCTTGTATTCACGGACGGAGGgagtactaag	.((((((....((((((((((((((((((((((((((((((((.(.(((((.(..((.(((((((.((((((((((.((......)).)))))...((((..((.(((((((.((((((((.((((((((.....))))).))).........)))))).)).)))))))((((....))))...(((......))).....))..)))).....((((((....))))))..(((((((......)))))))((((((....))))))(((....)))............)))))))))))).))..).))))).).))))))))))))))))))))))))))))))))))))))
novel-m0052-3p	novel-m0052	Unigene0011345	1419	1511	+	93	-24.8	54.84	0.49	AAGCTTGTAGATCAGGTGGCC	21	3p	tctccgcagcctctttctcgaacctctcgatcacacgcttgtcaataccaccAAGCTTGTAGATCAGGTGGCCagtggtggtcgacttgccag	...((((.(((..........((((...(((((((.(((((..........))))).))).)))))))))))..))))((((......)))).
novel-m0052-5p	novel-m0052	Unigene0011345	1419	1511	+	93	-24.8	54.84	0.49	AACCTCTCGATCACACGCTTG	21	5p	tctccgcagcctctttctcgAACCTCTCGATCACACGCTTGtcaataccaccaagcttgtagatcaggtggccagtggtggtcgacttgccag	...((((.(((..........((((...(((((((.(((((..........))))).))).)))))))))))..))))((((......)))).
novel-m0053-3p	novel-m0053	Unigene0011345	1265	1473	-	209	-60	50.72	0.57	TTGATGCCCCTGGACACCGTG	21	3p	cttggtggtattgacaagcgtgtgatcgagaggttcgagaaagaggctgcggagatgaacaagcggtccttcaagtatgcgtgggtgcttgacaagctcaaggccgagcgtgagagaggtatcacaattgatatcgccctgtggaagtttgagaccaccaagtactactgtactgtcaTTGATGCCCCTGGACACCGTGacttcatcaa	.(((((((.........(((.(((.((.((.(((((((((.((.((((((............))))))))((((((((......))))))))((.((((......)))).))((.(.(((((((....))))))).).))((((..........))))..(((((....))))).)).)))).))).)).))))))))....)))))))
novel-m0054-3p	novel-m0054	Unigene0011345	1459	1551	-	93	-31.9	50.54	0.68	CCACCTGATCTACAAGCTTGGTG	23	3p	aagactcacatcaacattgtggtcattggccatgtcgactctggcaagtcgaccaccactggCCACCTGATCTACAAGCTTGGTGgtattgac	........((((((..(((((((((.((((((.(((((((......)))))))......))))))..))).))))))..))))))........
novel-m0054-5p	novel-m0054	Unigene0011345	1459	1551	-	93	-31.9	50.54	0.68	TCAACATTGTGGTCATTGGCC	21	5p	aagactcacaTCAACATTGTGGTCATTGGCCatgtcgactctggcaagtcgaccaccactggccacctgatctacaagcttggtggtattgac	........((((((..(((((((((.((((((.(((((((......)))))))......))))))..))).))))))..))))))........
novel-m0055-3p	novel-m0055	Unigene0011347	446	518	+	73	-19.3	56.16	0.47	AGCTTGTAGATCAGGTGGCCGG	22	3p	ctccttctcgaacctctcgatcacacgcttgtcaatgcctccaAGCTTGTAGATCAGGTGGCCGGtggtggtc	..((.(((((..((.((.(((((((.(((((..........))))).))).)))).)).)).))).)).))..
novel-m0055-5p	novel-m0055	Unigene0011347	446	518	+	73	-19.3	56.16	0.47	AACCTCTCGATCACACGCTTG	21	5p	ctccttctcgAACCTCTCGATCACACGCTTGtcaatgcctccaagcttgtagatcaggtggccggtggtggtc	..((.(((((..((.((.(((((((.(((((..........))))).))).)))).)).)).))).)).))..
novel-m0056-3p	novel-m0056	Unigene0012648	53	121	+	69	-24	43.48	0.8	TCTGATGTGTCAGGGACTAAA	21	3p	ttagctcatgtttagtccttgtagttagcatccgaatgTCTGATGTGTCAGGGACTAAActtcagtccc	...(((...((((((((((((..((((((((....))).)))))....))))))))))))...)))...
novel-m0057-5p	novel-m0057	Unigene0012877	1766	1835	+	70	-19.9	42.86	0.66	CATTAGAGGTGCGAGAGAAGGG	22	5p	aatgggcaacCATTAGAGGTGCGAGAGAAGGGagatgtagtttttcttttttcctcagatggtgtatgag	.....(((.(((((.((((....(((((((((((((...))))))))))))))))).)))))))).....
novel-m0058-3p	novel-m0058	Unigene0012879	1894	2241	+	348	-110.2	47.7	0.66	TGTCCTGGACTGACAACCGTGA	22	3p	agtttgctgctgtccagactatggatactgagcttaccttgtataaaccttggcacgcaggatgcagaatatggtttcaatattggcagaggcaccaatgttgtttgtgactgctcacgattaatgggagatcatagggtgcagcttgccattttcccacttagaaaggcaaaggcccttggagccttcaagtgtacctggatagtgtgttccaaaagtagtgttttcattcggagatgcttctcgagggatgttgcgaagcagcccctggcctgcagcctggtctcctatacgtgagtgtgcactgttttgtataaatctcaTGTCCTGGACTGACAACCGTGAagg	..(((((.(.((((.((.(((.(((((.((((......(((((((((.(...((((((.....((((..(((((...(((((((((........))))))))).))))).))))(((((....(((((((((((..((.(((((..((((.((((........))))))))(((((.......)))))..........((((........))))..((.(((((((((....))))))))).))(.((((..(((((...))))))))).).))))).))))))))))))).)))))))))))...).)))))))))..)))))))))))).)))))).).)))))..
novel-m0059-3p	novel-m0059	Unigene0013160	168	390	+	223	-79.7	56.05	0.64	CCGTAGTCAGGGGCCGCCGGC	21	3p	gaacctatgccaggcgccacagggcacgggacgtgcgccgagccggcgaacgcgccgcggcgcgcgcgcagagcgcgtccagggagccacagggccaagtcaacaatagtggctagaattaggcatgataagattagtttctattttaagttagttgctatttctgttcctaagattgaggagatttgttactcCCGTAGTCAGGGGCCGCCGGCcatatatg	........(((.((((((.(..((((((((((((((((((...(((((....))))))))))))))(((.....)))........(((....)))((((((.......(((.(((....))).)))....(((.((((..(((........)))..))))..)))..((((.......))))))))))....)))))).)))..))).)))))))........
novel-m0059-5p	novel-m0059	Unigene0013160	168	390	+	223	-79.7	56.05	0.64	CAGGCGCCACAGGGCACGGGA	21	5p	gaacctatgcCAGGCGCCACAGGGCACGGGAcgtgcgccgagccggcgaacgcgccgcggcgcgcgcgcagagcgcgtccagggagccacagggccaagtcaacaatagtggctagaattaggcatgataagattagtttctattttaagttagttgctatttctgttcctaagattgaggagatttgttactcccgtagtcaggggccgccggccatatatg	........(((.((((((.(..((((((((((((((((((...(((((....))))))))))))))(((.....)))........(((....)))((((((.......(((.(((....))).)))....(((.((((..(((........)))..))))..)))..((((.......))))))))))....)))))).)))..))).)))))))........
novel-m0060-5p	novel-m0060	Unigene0013167	367	464	+	98	-59.7	77.55	0.79	AGGGGCGGAGCTCGTCGCCGGC	22	5p	agtggcgagcAGGGGCGGAGCTCGTCGCCGGCgagcaggtaccggtgctcgtcgccggtggctggcgagcggcgagcagcgctcgcggcgtcaccgcg	.((((.((((.((((((..(((((((((..((.(((...((((((((.....))))))))))).))..)))))))))..))))).).)).)).)))).
novel-m0061-5p	novel-m0061	Unigene0013167	609	716	+	108	-40.6	45.37	0.83	AGCAATGATACGTATCCAGGC	21	5p	cgcgtatcccAGCAATGATACGTATCCAGGCccgcgtatccgaattttgcaatattaataaaaatccgatactccgccgatacgtatccattgcgtatcggatacgta	.((((((((..(((((((((((((((..(((..(.(((((.((.(((((.........))))).)).))))).).)))))))))))).)))))).....)))))))).
novel-m0062-5p	novel-m0062	Unigene0013352	717	910	+	194	-86.4	53.09	0.84	AAGAGCAGGCCTGACATGGGA	21	5p	aaaaccgaagAAGAGCAGGCCTGACATGGGAcaacgtaagaggtacttagttagcccagatgatttgcccggagacacttggtgctcctgactgccatggcagcaggagcactcagaggttgctacagacaaatcatccttggctatcaaagatgccctcctacttccatgcgaggcctctcttctgcctgccg	........(((((((.((((((..(((((((....(((.(((((((((.(.(((((..(((((((((.(.((.(((.(((((((((((((.((((....))))))))))))))..)))))).))...).)))))))))...))))).).))).)).)))).))))))))))..)))))))))))))........
novel-m0063-3p	novel-m0063	Unigene0013352	756	877	-	122	-60.3	52.46	0.94	GGGCAAATCATCTGGGCTAAC	21	3p	ggagggcatctttgatagccaaggatgatttgtctgtagcaacctctgagtgctcctgctgccatggcagtcaggagcaccaagtgtctccGGGCAAATCATCTGGGCTAACtaagtacctc	.((((....(((.(.(((((..((((((((((((((.((..((...((.(((((((((((((....)))).))))))))))).))..)).)))))))))))))).))))).).)))..))))
novel-m0064-5p	novel-m0064	Unigene0013880	1595	1696	+	102	-53.9	39.22	1.35	TCACTGTTGGTTCGTGGCTTC	21	5p	attgtaataaTCACTGTTGGTTCGTGGCTTCaaccggtagtattataatatatagtatatcattgctggttgaagccatgaactggcagtgataggccacct	.........((((((((((((((((((((((((((((((((..((((........))))..)))))))))))))))))))))))))))))))).........
novel-m0065-5p	novel-m0065	Unigene0013966	47	197	-	151	-43	39.74	0.72	TTTTAGGTAGTACTGCTGGAG	21	5p	aggtagcctgTTTTAGGTAGTACTGCTGGAGttggaggcaaaatatagctagtataaaaataggtggctacctaaatagacatttaggtagtctgatttgggtagtactatggcagaaccacttgatttaacacgctttcagaggcactta	((((.(((((((((..(((((((((((.(((((((((((........))).................((((((((((....)))))))))))))))))).)))))))))))...)))))...((((............)))))))))))).
novel-m0066-3p	novel-m0066	Unigene0014113	1093	1236	-	144	-30.3	38.19	0.55	TGCCATGATGACTATTATTAGGA	23	3p	ttcttcacttttccagtgataacactattatggcatcaggattgccatattcgatttcctaggacagttgtcttcttctgtgtcctttcttggatcatgcttgttcatattTGCCATGATGACTATTATTAGGAcggtatctga	......(((..((((((((((....((((((((((...((((...(((((((((......((((((..............))))))...)))))).)))...)))).....))))))))))..))))))).))).)))......
novel-m0067-3p	novel-m0067	Unigene0014822	482	653	+	172	-44.8	24.42	1.07	TAAGACGAGTGGTCAAACTTG	21	3p	tttttttgacattaagtttgaccattcgtcttatataatttttttttacaaaatatcatttcttttatcgtggcttgctttattaataaaagttcttcaagaatgacttaaatttgactatatttgtacaaattttttgaaTAAGACGAGTGGTCAAACTTGgggtaaaaaa	.(((((((.(.(((((((((((((((((((((((.(((....(((.((((((((((((.........((((..((((....(((......)))....)))).))))........))).))).)))))).)))....))).))))))))))))))))))))))).))))))))
novel-m0068-3p	novel-m0068	Unigene0014851	633	740	-	108	-58.8	73.15	0.74	GCCACGCGCGGCTCCGTCGAGC	22	3p	gctgaggggtgccatcgacaggagcgcgcatggcaggctgagccgcgccgcttgccggagctcgcgtgcagtggtgGCCACGCGCGGCTCCGTCGAGCcaccctctag	.(((.((((((.(.(((((.(((((((((.((((.(((...))).(((((((.((((.......)).))))))))))))).)))).))))))))))).)))))).)))
novel-m0069-3p	novel-m0069	Unigene0015191	697	825	-	129	-25.5	35.66	0.55	TTTCTGAGAAACTAGCGAAGC	21	3p	catttgacatttattgttgtttcttgtgaggcttgacctttcttattcctgcatactccatttatgtagttgcatgataagcatctttattttgcaggTTTCTGAGAAACTAGCGAAGCatctctctaa	.............(((((((((((((.((((((...............(((((((.......))))))).((((.((((((....)))))).)))))))))))))))))).))))).............
novel-m0070-5p	novel-m0070	Unigene0015203	67	166	+	100	-37.5	31	1.21	TTTAAGCCTAATTAGTTCATG	21	5p	agatgaatttTTTAAGCCTAATTAGTTCATGattagccttaagtgctacagtaacacatatgtgctaatgatggcttaattaggcttaataaattcaacc	...(((((((.((((((((((((((.((((.(((((((.((.(((.........))).)).).)))))).)))).)))))))))))))).)))))))...
novel-m0071-3p	novel-m0071	Unigene0015341	2046	2184	-	139	-69	34.53	1.44	AAGTTAAAGGAACTAGATGATT	22	3p	actctcaaattgatcatctggtccttcaacttttcaagtggttcattttatgtccactctaggtccaatcatggacttgaatttacactttgaatgaatcacttgaaAAGTTAAAGGAACTAGATGATTactttgagag	.((((((((.((((((((((((((((.(((((((((((((((((((((..(((....((.(((((((....)))))))))....)))....))))))))))))))))))))).)))).)))))))))))).))))))))
novel-m0071-5p	novel-m0071	Unigene0015341	2046	2184	-	139	-69	34.53	1.44	TCATCTGGTCCTTCAACTTTT	21	5p	actctcaaattgaTCATCTGGTCCTTCAACTTTTcaagtggttcattttatgtccactctaggtccaatcatggacttgaatttacactttgaatgaatcacttgaaaagttaaaggaactagatgattactttgagag	.((((((((.((((((((((((((((.(((((((((((((((((((((..(((....((.(((((((....)))))))))....)))....))))))))))))))))))))).)))).)))))))))))).))))))))
novel-m0072-5p	novel-m0072	Unigene0015560	1345	1475	-	131	-52.7	61.07	0.66	GGAGCTGGTGGTGGCGGTGGTG	22	5p	tggtgctggtGGAGCTGGTGGTGGCGGTGGTGgtaggggtagaggccgtggtagctctgatgcaagaggaagcagtcgtgctggtgctgctgctgctgctgttggtggtccacctggattgtttggcccaa	(((.(((((((((.(....(.(((((((((((((((.((((..(((((((.(..((((......))))..).))..)).)))..)))).))))))))))))))).)).))))))..........)))))).
novel-m0073-5p	novel-m0073	Unigene0016578	1520	1586	+	67	-29.9	65.67	0.68	CGTGAACAGTACCCGCGCGGG	21	5p	ctctctctccCGTGAACAGTACCCGCGCGGGtactgtagcgcgtgggtactgtagcgccgccgttcc	..........(((..((((((((((((((..........)))))))))))))).)))..........
novel-m0074-3p	novel-m0074	Unigene0016809	3862	4049	-	188	-73.2	58.51	0.67	GCTGACGTAGCCGACGGCGAA	21	3p	caatgtcgccgcccatgtcggcatcgttgtacccgagcagcttcagctccttactgccacgcttgtagtagcagctgtagtcgatcgtgcctgcgatgtagcgtaggatacacttcaccgcgttgaggtgctcggtggtggggttctccatgaacctGCTGACGTAGCCGACGGCGAAagcgatgtcc	..(((((((((((...((((((..((((((((((((((((((.(((((.((.(((((.......))))))).))))).))).....(((((((((......)))))).))).(((((......)))))))))))).)....(((((.....)))))))).))))..))))))))))...)))))))..
novel-m0075-3p	novel-m0075	Unigene0016832	27	333	-	307	-61.9	27.69	0.73	CAATTTTTCTGTGATTTACTA	21	3p	atgaagtagtggtgtagagctagcacgaaaagatgtaggagaacaatatttttttatagcaaaatatgatgttaggttgtgttggtactttctttatgaaagtagttttagtatttaaaatgatgcattgttgtaataactgtcgatatgattttaaccctaaaaagcataggtaaaaatttttatgaaaaaattcctactaagacatgtcatattttggttgcgttgcatagatctattcatgtagatttcagattaacttgtttttctattttaCAATTTTTCTGTGATTTACTAcgcattttta	(((((.(((..((((((.((.(((..((((((((((.(.....).))))))))))....((((((((((((......(((.(((((((((((.....))))))).((((((...(((((((.((((((.((((...)))).)).).))).)))))))..))))))....((((....(((((((....))))))))))))))).)))))))))))))))))))).))))))....))))))))(((((((.((((..((.((((...........))))))..)))).)))))))............
novel-m0076-5p	novel-m0076	Unigene0016867	2090	2153	-	64	-25.9	51.56	0.78	TGTGCACTTAGACCTGAGGGG	21	5p	cacctccagtTGTGCACTTAGACCTGAGGGGtgcttcttcacgtcaggtgaagaacttgaggtt	.(((((.((((.(.(((((.(((.((((((.....)))))).)))))))).).)))).))))).
novel-m0077-3p	novel-m0077	Unigene0017539	41	183	+	143	-70.5	36.36	1.36	TTCAGAACTGTTGAAGCATTT	21	3p	aaagaaaactgaatgcttcaacagttctgcaactacataacatttgagcgagattacttcttttcctgcatgattgagaaaaaagggtaatgatgctcaaatggtatgtagtTTCAGAACTGTTGAAGCATTTggccttctga	..((((..(((((((((((((((((((((.(((((((((.((((((((((..(((((((.((((.((.((....)))).)))).)))))))..)))))))))).))))))))).)))))))))))))))))))))..))))..
novel-m0078-5p	novel-m0078	Unigene0018014	1	89	-	89	-21.8	49.44	0.5	TTGTATGAAACTACACTGGGC	21	5p	gaaaagtgtgTTGTATGAAACTACACTGGGCgtgcatccaacttcgggcattcgtcggagcaatatgtccatggtctcgtccaacctct	....((.(.((((.((((.((((...(((((((((.(((.((...........)).))))))...)))))))))).)))).))))).))
novel-m0079-5p	novel-m0079	Unigene0018129	1747	1995	+	249	-63.1	40.16	0.63	AATGCATATTGGAATGATGGA	21	5p	atccatttgcAATGCATATTGGAATGATGGAatctcagcaattttatcttgaaaatacttaagcatgctacctgcttgaccatatgccatctcccgttggcgcttggtcaacaaatagttcttttgatcttgaagggtatagctaagattgggtgatctgccaacatggtgactagccaattcgtgtgccacctttgtcccaatttccacatcatctgcagtttcaatttcaatagcttgtaaatctga	....((((((((.((.(((((((((..((((((..(((.........(((((......)))))...((((..((.(((((((..(((((........)))))..)))))))))..))))......((..(((((((((...((...((((((.((.((.((((...)))))).)).))))))...))...))))))....)))..))........)))..)))))))))))))))))))))))))....
novel-m0080-3p	novel-m0080	Unigene0018357	797	1050	+	254	-108.3	68.11	0.63	TCCCTCGACGACGACCCGGAG	21	3p	ctggcgctccgacccgtccgtgtcgctgatcgaggcgcagccctacttcctcgtggtgaagttcaagcagggcacgctacacggcggaggcgcgttcgtcggtgtgaacatacagcgactccacaaccacgtcgcggccgacgaccccggccttcgatgctacgtccgcctcggccccgtcgagtgcgtgctccgcgccactccgctcggtggctatgacagcTCCCTCGACGACGACCCGGAGtctggcgtcg	.(((((((..(((...((((.((((.((.((((((.((.((((((((((((...)).)))))......)))))..(((((.(((((((((((((...((((.((((....)))).))))..........(((((.(((((.......)))))..)))))....((.(((((((((...)))))).))).))..))))))..))))).))))))).......))..)))))))).)))).))))))).)))))))
novel-m0081-3p	novel-m0081	Unigene0018485	346	484	-	139	-58.5	68.35	0.62	CTCGTTGCACGCCACGAAGGG	21	3p	acgctggtagcccttgaggcgcttgtatcgggtcttgcactgggggcagttctgcgtgccctcccggcgctcgtactcgtagcagtcccggcagacggggaaggcgcaCTCGTTGCACGCCACGAAGGGctccccgccg	..((.((.((((((((.((((..((((.(((((........(((((((........)))))))...(((((....(((((.((.......))..)))))...)))))))))).)))))))).).))))))).)).))..
novel-m0082-5p	novel-m0082	Unigene0018742	493	646	-	154	-57.3	68.18	0.55	CCCGGTTTTCGCTCGAGCCAGC	22	5p	cggtcgacccCCCGGTTTTCGCTCGAGCCAGCcaaaacgtcgtcgccgccgccatgctcctgcgcaacatgcccgagccgtcaaaccctgacgcccgtcgggctcgagacgaaatccgagggctcctcgagactgccgccatgcagcaggccga	(((((...(((.(((.(((((((((((((........((.((....)).))....((((..(((.....)))..))))(((((.....))))).......)))))))).))))).))).)))(((...))).((((......))))..))))).
novel-m0083-5p	novel-m0083	Unigene0018743	430	607	-	178	-65.6	69.1	0.53	CCCGGTTTTCGCTCGAGCCAGC	22	5p	ccgtcgacccCCCGGTTTTCGCTCGAGCCAGCcagaacgtcgtcgccgccgccatgctcctccggaacatgcccgagccgtcgaaccccgatgcccgccgggctcgagatgagatccgagaactcctcgagaccgctgccttacagcaggccgagagctccgcctcgaggcgacgcga	((((((......(((.(((((((((((((.((.....(((((((((.((((.((((.(((...))).))))..)).)).).)))....)))))...))..)))))))).))))).)))......(((((((.(.(((((((......))))....)))...).)))))))))))).).
novel-m0084-5p	novel-m0084	Unigene0019003	284	379	+	96	-22.3	34.38	0.68	TAAATGGAGGAACTGTAAGTT	21	5p	aaggacacgtTAAATGGAGGAACTGTAAGTTttccaatcatagcatcaatatgatgttgttcctacgcatacagtcttacgatttatattgttttc	.((((((...(((((.(((((.(((((.((.........(((((((((...)))))))))......)).))))))))).).)))))...)))))).
novel-m0085-5p	novel-m0085	Unigene0020413	23	102	+	80	-23.3	45	0.65	TACATTGTTGGTGATTGGCTC	21	5p	agacaaagctTACATTGTTGGTGATTGGCTCaccaacattgagttatcatgtgagttcttcgacgatgagagcggtgacg	...((..((((.(((((((((.((...((((((......(((....))).)))))))).))))))))).))))..))...
novel-m0086-3p	novel-m0086	Unigene0020423	341	438	-	98	-67.5	78.57	0.88	CGCAGCGCCGTCGAGTGGCC	20	3p	ggagcggcgccgctgcgggccctcttcgccggtgcttgcgctcccccggttggttgagCGCAGCGCCGTCGAGTGGCCccgctccggcgccgcgaagc	...(((((((((..(((((.((.((.((.(((((((.((((((..((....))..))))))))))))).)))).)).)))))..))))))))).....
novel-m0086-5p	novel-m0086	Unigene0020423	341	438	-	98	-67.5	78.57	0.88	CCTCTTCGCCGGTGCTTGCGCTC	23	5p	ggagcggcgccgctgcgggcCCTCTTCGCCGGTGCTTGCGCTCccccggttggttgagcgcagcgccgtcgagtggccccgctccggcgccgcgaagc	...(((((((((..(((((.((.((.((.(((((((.((((((..((....))..))))))))))))).)))).)).)))))..))))))))).....
novel-m0087-3p	novel-m0087	Unigene0020424	317	414	-	98	-67.5	78.57	0.88	CGCAGCGCCGTCGAGTGGCC	20	3p	ggagcggcgccgctgcgggccctcttcgccggtgcttgcgctcccccggttggttgagCGCAGCGCCGTCGAGTGGCCccgctccggcgccgcgaagc	...(((((((((..(((((.((.((.((.(((((((.((((((..((....))..))))))))))))).)))).)).)))))..))))))))).....
novel-m0087-5p	novel-m0087	Unigene0020424	317	414	-	98	-67.5	78.57	0.88	CCTCTTCGCCGGTGCTTGCGCTC	23	5p	ggagcggcgccgctgcgggcCCTCTTCGCCGGTGCTTGCGCTCccccggttggttgagcgcagcgccgtcgagtggccccgctccggcgccgcgaagc	...(((((((((..(((((.((.((.((.(((((((.((((((..((....))..))))))))))))).)))).)).)))))..))))))))).....
novel-m0088-3p	novel-m0088	Unigene0020813	89	246	+	158	-51.7	62.66	0.52	CCCGGCTTGTACTCCACGGCG	21	3p	agggtcggtgtcgtggacgagccgtagcctggagatgaagtcgaaatgcggcgacgaaacagacagcagcagtccctcctcctccgtgtcacggcgagacaacgcgtctgccaccacattggccgtgCCCGGCTTGTACTCCACGGCGaagtcgaacc	.((.((((((((((((((((((((..((.(((.((((..((((........))))......(((((.((.((......)).)).).))))..(((.((((.....)))))))....))))..))).)).)))))))...)))))))))...)))).))
novel-m0089-3p	novel-m0089	Unigene0021117	25	213	+	189	-88.2	71.96	0.65	CCGGCGTCGGTGGGGATGGAG	21	3p	ggcggccgcatctcctgctcccccatccaccggcggcggcgagcctccccctcacaggccgtcgcgggcaaggaacaggcacaacgccgcctccctcctcccgtggtggcgtcggtggtggtggagatccaggacgaggtgagcatgcagagcacgtgCCGGCGTCGGTGGGGATGGAGtgagcgtcgc	.(((((.((.((....(((((....((((((((((.(((((.(.((((((.((((..(((((((((((..((((..((((........))))...)))))))))))))))....)))).)).))))..((.......))......(((...)))).))))).))))))))))...))))))))))))))
novel-m0090-5p	novel-m0090	Unigene0021701	57	128	-	72	-18.3	45.83	0.55	TTCTTGCTTGTGTTCTCGATT	21	5p	gtcttttacaTTCTTGCTTGTGTTCTCGATTcgaaaggccttctaggacaatggagcagtggtgtagcggtt	..((.(((((((.((((((.((((((.((............)).))))))...)))))).))))))).))..
novel-m0091-5p	novel-m0091	Unigene0021702	57	128	-	72	-18.3	45.83	0.55	TTCTTGCTTGTGTTCTCGATT	21	5p	gtcttttacaTTCTTGCTTGTGTTCTCGATTcgaaaggccttctaggacaatggagcagtggtgtagcggtt	..((.(((((((.((((((.((((((.((............)).))))))...)))))).))))))).))..
novel-m0092-3p	novel-m0092	Unigene0022962	194	510	+	317	-92.8	46.37	0.63	TGTTGGAGATTTGCAAGCTTT	21	3p	agcaaggatgaaggcaaatgccgatctacaacagaggaagaagaggtcaacaaaggtgtgggatccacaagtacacattgatgatgctttgcacacagaaatctcaactcactggaatagtgcagatcatgactggatacacagttactcctgcgatgattcattgtactcgtctataattacattgggtgcatcgatcttccttgacattcttgctaattcctcgatctgggatgccttcgccttggcatcttccggtgccccgctagtgatagtgaggcccaccTGTTGGAGATTTGCAAGCTTTtcgagaccat	.........((((((...(((.(((((.((((((((((((((((((((((..(((((((((...)))))........((((.(((..((((....)))).)))))))..(((((...)))))(((....((((((......))))))...)))((((((((((.((((............)))).))))).))))).))))..))))).))))).))...))))).....((((((((........))))))))..((.(((.(((((....))))).)))))...))))).))))).))).)))))).........
novel-m0093-3p	novel-m0093	Unigene0022962	487	670	-	184	-79	46.2	0.93	GAATGTTGGAGGGGATCTAATGG	23	3p	gctgcaagattttagacaccatagattccctccagcattttgaacatcgattgtattactctgttgacgcaccagtgctgccacctctcaactacctggatggggcaatgccagaacttgagaggcttgagttgaagttcaGAATGTTGGAGGGGATCTAATGGtctcgaaaagcttgcaaatc	..((((((.((((.((.((((((((((((((((((((((((((((.(((((((((.((((.(((....)))..)))).)))..((((((((....((((((......)).))))...))))))))....)))))).))))))))))))))))))))))).))))).)).)))).))))))....
novel-m0093-5p	novel-m0093	Unigene0022962	487	670	-	184	-79	46.2	0.93	ATAGATTCCCTCCAGCATTTTGA	23	5p	gctgcaagattttagacaccATAGATTCCCTCCAGCATTTTGAacatcgattgtattactctgttgacgcaccagtgctgccacctctcaactacctggatggggcaatgccagaacttgagaggcttgagttgaagttcagaatgttggaggggatctaatggtctcgaaaagcttgcaaatc	..((((((.((((.((.((((((((((((((((((((((((((((.(((((((((.((((.(((....)))..)))).)))..((((((((....((((((......)).))))...))))))))....)))))).))))))))))))))))))))))).))))).)).)))).))))))....
novel-m0094-5p	novel-m0094	Unigene0023091	1797	2024	-	228	-43.9	31.14	0.62	TGGATATGATGAATTGTTGCT	21	5p	tatattttgcTGGATATGATGAATTGTTGCTctactataatacctttcaagtacctagttttcaaccattaattcttccgagttttggacagattttattactatttgagaactttgctttgaacctaaaaacttgtggaggcataaacttgatctaggtctgggtagttgattgatatgatatgagataatttgagctactatttatcttattcttagtgacatcaa	......((((((((((.(((((((.((.((((...(((.(((.(..((((.((((((((((((((....((((((((((((...))))).)))....))))....))))))))..........(((((.....(((((....)))))........))))).)))))).))))..).))).)))...........)))).)).))))))).)))))..)))))......
novel-m0095-3p	novel-m0095	Unigene0024738	480	549	+	70	-45.6	72.86	0.89	AGAGCTCGCCGCCGTCGAGCGG	22	3p	ttgctgaccccctcgccggcgcgcgagctcgccctaggcAGAGCTCGCCGCCGTCGAGCGGactagcaga	((((((..((.((((.(((((.(((((((((((...))).))))))))))))).)))).))..)))))).
novel-m0095-5p	novel-m0095	Unigene0024738	480	549	+	70	-45.6	72.86	0.89	CCTCGCCGGCGCGCGAGCTCGC	22	5p	ttgctgacccCCTCGCCGGCGCGCGAGCTCGCcctaggcagagctcgccgccgtcgagcggactagcaga	((((((..((.((((.(((((.(((((((((((...))).))))))))))))).)))).))..)))))).
novel-m0096-3p	novel-m0096	Unigene0025114	159	280	-	122	-60.6	40.16	1.24	CGGTTAATCTCAAGAGAATTTC	22	3p	aagctggctttggcaggtggaattcttttgagttaaccgtttgattagcgttggttatgtccttgtggatgctgatttgaCGGTTAATCTCAAGAGAATTTCactttctgaagccattttag	....(((((((((.(((((((((((((((((((((((((((.((((((((((((......)).....)))))))))).))))))))).)))))))))))))))))).)))))))))......
novel-m0096-5p	novel-m0096	Unigene0025114	159	280	-	122	-60.6	40.16	1.24	AATTCTTTTGAGTTAACCGTT	21	5p	aagctggctttggcaggtggAATTCTTTTGAGTTAACCGTTtgattagcgttggttatgtccttgtggatgctgatttgacggttaatctcaagagaatttcactttctgaagccattttag	....(((((((((.(((((((((((((((((((((((((((.((((((((((((......)).....)))))))))).))))))))).)))))))))))))))))).)))))))))......
novel-m0097-3p	novel-m0097	Unigene0025379	82	398	+	317	-139	65.3	0.67	AGCGCGCCGCCGTCGAGCGGT	21	3p	ccgcccggtgagcgcgcccgcctgggcctaatctggcccagccgttcgtcggttcatccggatcgtcggttttgatcggacggtcgagctcacttctcggttgaacaaaaacccgcccgccggccgctctcttcaaccctaatcgcatttcatttcttcctttttcctctcctccgcttctatgcccagcagcattcgccgccggcgatttcttgtgaccggaggaggaggtggtggtagtgccgccgcgggccccttcgccggcgtacgcgctcgcccaaggctgAGCGCGCCGCCGTCGAGCGGTctcacgggcg	.((((((.((((((((..((.(((((((......))))))).))..)).))(((((.(((((..((.(((((.((((....))))))))).)).)).))).)))))........((((((.(((.((.((.....((((((........................(((((((((((.....((((......))))(((((...)))))...........))))))).))))))).))))).)).)))))))))((.((((.(((((..((((((((((...))).))))))).))))).)))).)).))))))))))
novel-m0098-5p	novel-m0098	Unigene0025845	452	576	+	125	-35.2	49.6	0.57	AAGCAATCCACTATGAAGATGA	22	5p	ggcgacgagcAAGCAATCCACTATGAAGATGAagatacaagaggtgggagccaacaaggttgggggaggctccaaatctcctccgatttcactctctaatggatggatttggtagatcaaggcct	(((...((.(.(.(((((((((((..((((((((......(((((.((((((..(.........)..))))))..)))))......))))).)))...)))).)))).))).).).))...))).
novel-m0099-3p	novel-m0099	Unigene0026525	189	413	+	225	-88.9	68.89	0.57	TACGACAGCTCCCTCGACGAC	21	3p	gacgcaggtcgcacgtcaggaggctgcgtgctgcgggttcctcgtacccgccgagtcagagcagctcctcgtggccaaatccaccgctgcggggaagtccgagctgcacgccaccgtcatcctcgcgcgcgcccctggaaatgctccgcttcggccccatcgagtgcgtcctccgcgccgtcccgctcggtggcTACGACAGCTCCCTCGACGACgatccagagt	......(((((..(((((((.(((((((((..((((((.......)))))).........(((((((((((((((..........)))))))))).......)))))..(((((((.......((.(((((.....(((.......((((((((.....))))).))))))..))))))).......))))))))))).))))).))).)))).)))))......
novel-m0100-3p	novel-m0100	Unigene0026822	530	616	+	87	-33	59.77	0.63	TGATCTGCCCCTCGCCTTCGGT	22	3p	cgagagggaaacagaggagtgaggggaagagaagaggtcgtccccaatccccaccTGATCTGCCCCTCGCCTTCGGTgcgtcctttt	.(((((((..((.((((.((((((((.(((....((((.(..........).))))..))).)))))))))))).))...)))))))
novel-m0101-5p	novel-m0101	Unigene0027086	160	241	-	82	-21.3	42.68	0.61	GCTTATAAGCCGGCTGTGGC	20	5p	ggtttttgcaGCTTATAAGCCGGCTGTGGCtattttgttgtaagagaaaacactataccaggactgataagctggatcgatg	.(((..(.((((((((.((((((.(((((...((((.((....)).))))..))))))).)).)).)))))))).)..))).
novel-m0102-3p	novel-m0102	Unigene0027499	473	597	-	125	-37.5	64	0.47	AGGGGCGATCCAGCGTGGGAGG	22	3p	atcggcaacgagtcctctccaggcttggctcctcgtctcttcgcccagctccacctcacgcacgccggcgagccaaccaactacgcggaagccAGGGGCGATCCAGCGTGGGAGGctatcatgaa	.(((....)))..((((.(((.((((.((((((.((.((((((((..((..............)).)))))...............))).)).)))))).)...))).)))))))..........
novel-m0103-5p	novel-m0103	Unigene0029122	1	150	+	150	-72	72	0.67	CGCGCGGCTGCCCTCGTGTGGG	22	5p	gtgCGCGCGGCTGCCCTCGTGTGGGagcgtgagcacgatgcggccaatgcactggcccgccaaatcgccgaggtggagcagctcctcgtctcccccgcctcccatgatgctggggccacctcctccgactcgtcgggccgccgcgtgtcc	..(((((((((.((((.((.((.((((.(((.(..(((((((((((......))).))))...)))).(((((.(......).)))))...((((.((.((....)).)).))))))))...)))).)).))..)))).)))))))))..
novel-m0104-5p	novel-m0104	Unigene0029303	146	232	-	87	-36.7	48.28	0.87	GAGGATCCTGGAGATAAGGCTGA	23	5p	ttagtgctgtGAGGATCCTGGAGATAAGGCTGAaagtatcctcccttcattctgccttgtctccatgggcttccttatgggagcttt	..(((.((((((((((((((((((((((((.(((.(...........).))).)))))))))))).)))..)))))))))..)))..
novel-m0105-5p	novel-m0105	Unigene0029645	309	669	-	361	-71.9	35.73	0.56	GAGAAGTGCAATTTCTGAGGCAA	23	5p	aaagtctgatGAGAAGTGCAATTTCTGAGGCAAacaattccacaattcactccatgcattatctgctatcaatgttaccatctcatattttgctgctctagatatttttgcacatatttaagatcctttcaaaatgaaacaatttttgctgactttcctagtactcatttttccctacatttgcggattggcttgttagcccttgtttggcccagccattgtgttctagactatgatgagttgcagaatcatttgcctacattgtttgagtttgtgataacatctgcaaaatctgagtctttcattgatcatattggaagaccaaatattataccttgtcgttgccttttcattctcattt	.......(((((((((.(((((..(.((((.........................(((.....))).(((((((.......((((.(((((((......((((...((..((((.(((((((.........((((((......((((((.(((((((.((((.((.................(((.(.(((((.(...(((.......))).)))))).).)))...)))))).)).)))))))))))))))))..........))))))).))))..)).))))))))))).)))).....)))))))....((((....))))........)))))..)))))))))))))).......
novel-m0106-5p	novel-m0106	Unigene0029801	31	96	+	66	-31	43.94	1.07	TCTCGGTTAGTTCGGTTCGGT	21	5p	ggaaattcgaTCTCGGTTAGTTCGGTTCGGTttcggttagaaccgaactaaccgagtcatacatta	........((.(((((((((((((((((...........)))))))))))))))))))........
novel-m0107-5p	novel-m0107	Unigene0030007	46	238	-	193	-107.6	73.06	0.76	TGCTGGAGCCCATCGGGGGGG	21	5p	attcgcccccTGCTGGAGCCCATCGGGGGGGcgtcctcctcggtcgtcgtagtcgaggagcccgaggggaagaaggcggagaaggagacgggcccctcgacgggaggggccgctttaccccggacccggcgagaggggtcaacagggacgtccgcaccagcccaggccccgcaggctcgggcaggggctggga	.((((.((((((((.(((((...(((((((((.(((.((((((((.(((....))).))..))))))))).....(((((....(((.(((.((((((.....))))))))))))..(((..(((((........)))))....)))...)))))....))))...)))))..))))).)))))))).)))).
novel-m0108-5p	novel-m0108	Unigene0030008	156	221	+	66	-18	56.06	0.49	TTTCCGGGTAAGTATCTCAGC	21	5p	ttggtgccgaTTTCCGGGTAAGTATCTCAGCtcggttgtcctgcctttctctggatccgtcggctg	.....((((((.((((((.(((((...((((...))))...)).)))..))))))...))))))..
novel-m0109-3p	novel-m0109	Unigene0030173	35	351	-	317	-143.2	70.03	0.65	CCACCGCCACCACCAGCTCCGG	22	3p	gccatcaccaccatggatcttgggagaatgtggtgccgttggtggtggagacgccgccgtcagtggtggtgacttcgccgatgcagatccgatgatgccgcagccgagagcggcgagggtgccgtcgttgtagccagtaggggcgtgagagccgccgcggttgcagccggccacgaggagcccgccgctgggcataggacgcgacgccatcggcgatgccgtgcgcgcagggtgcgccgccgccaccgggagccaccgccgccgggatgaacacgccgaggggttCCACCGCCACCACCAGCTCCGGaatgggaagg	.((((..(((...)))...((.((((...((((((.((.(((((((((((.(((((((......))))))).)))))))).(((.((((....))).).)))(((...(((((((.((.(((((..(((((((((.((.(.(((......))).).))))))))))))))).......).))))))))).))).........(((.((.((((((((.(((.(((.((..((((.((..(((....)))..)))))))))))))).)).....)))))))).)))))).)).))))))...)))).)))))).....
novel-m0110-3p	novel-m0110	Unigene0030375	243	322	-	80	-23.3	55	0.53	TCGAGTCAGGGACAGCCGAGC	21	3p	tcctccgccagcttctgtcatgactcaggctttgcattccagtggtccgTCGAGTCAGGGACAGCCGAGCttacagttta	.........((((((((((.((((((.(((....(((....)))....)))))))))..)))))..))))).........
novel-m0111-3p	novel-m0111	Unigene0030442	706	993	+	288	-49.7	39.24	0.44	GCTAATGATGATATTGTCCA	20	3p	atgtattgtcttgtatattgttattcttaggcaatgctgcatattccctgtgaagccaactttgcatagtagtacaacatttatatggccggtattctattgattagtaagcagaaatccaaagcagttgctctcctctcctcctacttctatgtttgccagcagttgtacccttttattttgccgatgaagaaattatctaaggccaacgcagctgctgcttttttcccaactctcccctctcctttcctttgttttGCTAATGATGATATTGTCCAatccattaca	..(((((((((...(((....)))....)))))))))(((.((((...(((((((....))))))).)))))))...........(((.(((((((..(((.(((((((((((((.......(((....))).............((......))....((((((((((.............((((((((.....)))))...)))....))))))))))..............................)))).))))))))))))))))))).)))..........
novel-m0112-5p	novel-m0112	Unigene0031940	463	624	+	162	-31.4	30.86	0.63	TTGATTCTCGTAACGTGGCTTG	22	5p	ctaaatatcgTTGATTCTCGTAACGTGGCTTGacatcttgtgcacacttgtatgatttagaattggataaattttttgtgaaaagttatgtgaaactttcaaaacctattttttatagctccaatgtgtccatagttatgtactgatttcatgaaatttgga	((((((.((((.((.((..(((.(((((((.(((((.(((((((....)))))))......((((((........(((((((((((....((((...))))......))))))))))).)))))))))))...)))))))))).)).)).)))).)))))).
novel-m0113-5p	novel-m0113	Unigene0032323	162	268	+	107	-48	71.96	0.62	GCGACCGCGGCGATCACGGTG	21	5p	cctggactcgGCGACCGCGGCGATCACGGTGttgaagcaggaggcggttggggcaacgtccatgtggtcaagcgcccacaccgcggcggcgaggtcgcccgcccgga	((.((....(((((((.((.((.((.((((((........(.((((.((((.(((.......)))..)))).))))))))))).)))).)).)))))))..)).)).
novel-m0114-3p	novel-m0114	Unigene0032360	1466	1570	+	105	-39.8	29.52	1.28	AAGCTATGTACCTAAAAAAGC	21	3p	aagtggatttggcttttctagatccatagtttttattatgtatctagacatagtttaatctagatgcatagcaaAAGCTATGTACCTAAAAAAGCcaaaacaaat	...((..((((((((((.(((...((((((((((.(((((((((((((..........))))))))))))).))))))))))...))).)))))))))).))...
novel-m0115-5p	novel-m0115	Unigene0032399	163	392	-	230	-73.1	48.26	0.66	TTCCTTTGAAGACTGGTGGGAT	22	5p	cggatgattaTTCCTTTGAAGACTGGTGGGATcaggtgaccacaagggttgctgatcaagcaaagcagggcctgaattctgttataatcctggtggcttggtctctctggaatcacaggaatcgttgcgtttttgatggacggcagcctgatctaaatgggcttctctcctccattagggatgatctgttttcgtgggagttggctggggctcgagaaatttctcatctt	((((((((.((((((.(((...((((.((((((((((.((((...((((((((.....)))).(((((((......)))))))...)))))))).)))))))))).))))..))).)))))).))).(((((((((((((.((.(((((.........))))).....)))))))))))))))))))).....(((((((.(..((.(....).))..).)))))))...
novel-m0116-5p	novel-m0116	Unigene0032564	260	598	-	339	-145.7	64.6	0.67	AGTACCAGAAGAGCACGGAGC	21	5p	gagatccgcaAGTACCAGAAGAGCACGGAGCtgctcatccgcaagctcccgttccagcggctcgtccgggagatcgcgcaggacttcaagacggacctcaggttccagtcctcggcggtggcggcgctgcaggaggctgccgaggcctacctggtggggctcttcgaggacactaacctctgcgccatccacgccaagagggtcaccatcatgcccaaggacatccagctcgcgcgccgcatcaggggcgagagggcctgagcgaggcgggctcctccccctgaagccgtcgtcgtcgtcgtagcttcgtggctgcttgtaggatttgtgcttgtcttg	(((((.(((((((.(((.((((((((((((((((.....(((...((((((..(.((...)).)..))))))...))).((((((.......(((((...)).)))))))))(((((((.(((((((.((((..((.((((..(((.....(((((((((((((.((((.......)))).(((.......)))...))))))).)))))).)))...)).)).))..)).))))))))).(((((((.(((.(((((((.......))))))))))))))))).)))))))........)))))))))).))).))).).)))))))))...))))).
novel-m0117-3p	novel-m0117	Unigene0033638	225	343	-	119	-67.4	74.79	0.76	GCCACGCGCGGCTCCGTCGAGC	22	3p	gctgaggggtgccatcgacaggagcgcgcatggcaggctgacccgcgccgctgccaggccgcttgccggagctcgcgtgcagcgatgGCCACGCGCGGCTCCGTCGAGCcaccctccag	.(((.((((((.(.(((((.(((((((((.((((..((((.(.((((..(((.((.(((.....)))))))).)))).)))))....)))).)))).))))))))))).)))))).)))
novel-m0118-5p	novel-m0118	Unigene0033791	156	266	-	111	-18.1	36.04	0.45	TTAGATTACTGATGTATTGCT	21	5p	TTAGATTACTGATGTATTGCTtaaccaccaaagtaccgattacaatctcttaatagcctctggctaaacagccatgcctaagaataaggaaagcgaaacaactaatttaga	((((((((..(.(((.((((((..((......(((.....)))....(((((...((...(((((....))))).)).)))))....)).)))))).))).))))))))).
novel-m0119-5p	novel-m0119	Unigene0034119	8	145	+	138	-26.8	35.51	0.55	TTGAAACATTGTAACATGGTA	21	5p	atgatgaattTTGAAACATTGTAACATGGTAttttagtcttttagctaacgagggcgccatgccgccatatgattttcctatagctataggtagactaacaaacacaaaactatagttcactgtgcaaaatttggaag	....(((((((((..(((.((.((((((((.(((((((((..((((((..(((((((......))))........)))...)))))).....))))))).......)).))))).))))).))).)))))))))....
novel-m0120-5p	novel-m0120	Unigene0034725	503	603	-	101	-42.2	68.32	0.61	AGGGCAGATCCTCCGTCCGGC	21	5p	tggcgagcccAGGGCAGATCCTCCGTCCGGCgccgagaagggcagcagctcgaaatgcgccgaaggccgggcagcagatcctcgtcttggcatgctctccc	.((.(((((((((((.((((..(.(((((((.........(((.(((........))))))....))))))).)..))))...)))))))...)))).)).
novel-m0121-5p	novel-m0121	Unigene0034889	1	108	-	108	-42.3	62.96	0.62	CGTGAGGCTGGCTTCACAGAGCA	23	5p	gcaggaacggCGTGAGGCTGGCTTCACAGAGCAgcgatcactgcccgcttccaacggtggaaggataacaggccgctgcatcatgggtccgcttcaggcccagactcc	...(((..(((.((((((.((((.((..((((((((....(((....((((((....)))))).....)))..)))))).)).)))))).)))))).))).....)))
novel-m0122-3p	novel-m0122	Unigene0035226	321	557	+	237	-98	41.77	0.99	TAGGTTTCTGGAATGGGCTCT	21	3p	tgcaaggaagcaacttctggtgcccattgcagaaacctacaactattttgagttcttggcactttgttgcaaaagactacaactttctaaccatcgacccacatgccagccactgtagcatgtcactgctggtctatgtttcaatgtatctagtgagaaagtagtagttttctgcatcagatatcacaaatatctgTAGGTTTCTGGAATGGGCTCTggaagttgtagtttcttgca	((((((((((((((((((((.(((((((.((((((((((((..((((((((..(((.((........((((.((((((((.(((((((.(((((.((...((((((((((...((........))..))))))..)))).)).)))......)).))))))).)))))))).)))))))))..))).)))))..)))))))))))).))))))).)))))))))))..)))))))))
novel-m0122-5p	novel-m0122	Unigene0035226	321	557	+	237	-98	41.77	0.99	TGCCCATTGCAGAAACCTACA	21	5p	tgcaaggaagcaacttctggTGCCCATTGCAGAAACCTACAactattttgagttcttggcactttgttgcaaaagactacaactttctaaccatcgacccacatgccagccactgtagcatgtcactgctggtctatgtttcaatgtatctagtgagaaagtagtagttttctgcatcagatatcacaaatatctgtaggtttctggaatgggctctggaagttgtagtttcttgca	((((((((((((((((((((.(((((((.((((((((((((..((((((((..(((.((........((((.((((((((.(((((((.(((((.((...((((((((((...((........))..))))))..)))).)).)))......)).))))))).)))))))).)))))))))..))).)))))..)))))))))))).))))))).)))))))))))..)))))))))
novel-m0123-5p	novel-m0123	Unigene0035389	342	487	-	146	-66.4	60.96	0.75	AGGATAGCCACCATGGCTGGG	21	5p	cagcctctcaAGGATAGCCACCATGGCTGGGtctaagcgggaggctgatcctgaaccaccggcctcatggtcgtgagaccgaggagagcggtaccggggaataggctggtaatcctcgtctggccatggtggtcgtagtaggctgg	((((((((.....((.(((((((((((((((......(((((......)))))....((((..(((.(((((....)))))..)))..))))..((((((.((......)).))))))))))))))))))))).)))).)))))).
novel-m0124-5p	novel-m0124	Unigene0035389	314	552	-	239	-109	60.67	0.75	CTGTGTCCTGAGCCTGTCGCT	21	5p	aatgcagctgCTGTGTCCTGAGCCTGTCGCTgcatctgaacctcttgcctctcctgggcctgggtcagcctctcaaggatagccaccatggctgggtctaagcgggaggctgatcctgaaccaccggcctcatggtcgtgagaccgaggagagcggtaccggggaataggctggtaatcctcgtctggccatggtggtcgtagtaggctggcttggtgttgcagccatgggctgcgttc	((((((((((((((..((((((((.((((((((.............((((.....))))..(((((((((((((..(((((((((...)))))..))))....)))))))))))))...((((((((((...(((((....)))))(((.(((.((((((((........))))).)))))).)))))))..)))))).))))).))).))))))).)..)))))....))))))))).
novel-m0125-3p	novel-m0125	Unigene0035392	717	831	-	115	-45	53.04	0.74	CACCTCGAACATGCCAAGATG	21	3p	agtcgagctttcacacaagatcttcgtatgttcgaaggcgcgtggaggcccgccttcgctatgctccgtacacgCACCTCGAACATGCCAAGATGttgagtggcaaactcaagat	....(((.((((((.(((.(((((.((((((((((.((.((((((((....((....))....))))....)))).)))))))))))).))))).))).)))).)).))).....
novel-m0125-5p	novel-m0125	Unigene0035392	717	831	-	115	-45	53.04	0.74	TCTTCGTATGTTCGAAGGCGCG	22	5p	agtcgagctttcacacaagaTCTTCGTATGTTCGAAGGCGCGtggaggcccgccttcgctatgctccgtacacgcacctcgaacatgccaagatgttgagtggcaaactcaagat	....(((.((((((.(((.(((((.((((((((((.((.((((((((....((....))....))))....)))).)))))))))))).))))).))).)))).)).))).....
novel-m0126-5p	novel-m0126	Unigene0035963	1	52	+	52	-25.9	67.31	0.74	CGCTTCATAGCAGCCAGGTGGG	22	5p	gcCGCTTCATAGCAGCCAGGTGGGgctcccgcggggcatgcatgtagaggca	(((.((.(((.((((((..(((((...)))))..))).)))))).)).))).
novel-m0127-5p	novel-m0127	Unigene0036278	1158	1323	-	166	-83.1	63.86	0.78	CACCGGACGGGGGAGCGGCGGG	22	5p	ggcggcgtcaCACCGGACGGGGGAGCGGCGGGgttctccgtcgacatcttaccctcagccaagctcattctacacaaaccctcaaagaggaaatctgggttgacgtctggctgagaggcgccggattggggggtcccaccgccctccgtgaggtgatgacggcggt	..((.(((((((((..(((((((.((((.(((((((((((.....((((..((((((((((.(((((.((((.......((((...)))).....)))).))).)).)))))))).))....))))))))))))))).)))))))))))..)))).))))).))..
novel-m0128-3p	novel-m0128	Unigene0036875	403	486	+	84	-19.6	40.48	0.58	TCTCATGACTCTGTTTAATGC	21	3p	gttgaggaatttgcattgagaaagaatcatgaagactggacactccgctgcttTCTCATGACTCTGTTTAATGCtttgcttttc	...(((.((...((((((((..(((.((((((.((..((.((......)))).)))))))).))).)))))))).)).)))...
novel-m0129-3p	novel-m0129	Unigene0037199	467	606	+	140	-67.1	37.86	1.27	ATTGAAGTTCGAGTGGGTCTT	21	3p	gctgaatttgaaagactccctcaaacttcaattccagacaacatatgcaccttaccttgtgaatgaaaatttgaggtgtcgtttgaaaagtttgtgtatgttgtctggtATTGAAGTTCGAGTGGGTCTTtcaaattcag	.(((((((((((((((((.(((.(((((((((.((((((((((((((((.((((((((..((((....))))))))))..........))..)))))))))))))))).))))))))).))).)))))))))))))))))
novel-m0130-5p	novel-m0130	Unigene0037819	93	175	+	83	-33.1	62.65	0.64	TCTCAGGTTCCGATCGGCCGTG	22	5p	gtccagcagaTCTCAGGTTCCGATCGGCCGTGaaccagcggcagccgtcggcatggcgctcgtattgcatactggggctggaa	.((((((....(((((..(.((((((((((((..((.((((...)))).))))))))...)).)))).)..))))))))))).
novel-m0131-3p	novel-m0131	Unigene0039071	81	184	+	104	-78	80.77	0.93	GGCGGCTGCGGCGCTGGGTGGC	22	3p	tcggactccggcgctgccgccaccggctcggcagccgccgccggtgcctccgccgcggtgggGGCGGCTGCGGCGCTGGGTGGCggcatcccggaatccgtcac	.((((.(((((.(.(((((((((((((.(.(((((((((.(((.(((.......))).))).))))))))).).))).)))))))))).)))))).))))....
novel-m0131-5p	novel-m0131	Unigene0039071	81	184	+	104	-78	80.77	0.93	CACCGGCTCGGCAGCCGCCGC	21	5p	tcggactccggcgctgccgcCACCGGCTCGGCAGCCGCCGCcggtgcctccgccgcggtgggggcggctgcggcgctgggtggcggcatcccggaatccgtcac	.((((.(((((.(.(((((((((((((.(.(((((((((.(((.(((.......))).))).))))))))).).))).)))))))))).)))))).))))....
novel-m0132-3p	novel-m0132	Unigene0039241	13	164	+	152	-109.2	80.26	0.9	GGCGGCGGCGACGACGACGGG	21	3p	acggagagcagcgcgtcgccggttcgccgccgccgccgcggagtccccacgcgccgtgcgaggcagccgccggctgtccgtgcggcacggcgagccgttcaagcgggagggccggtgcggcGGCGGCGGCGACGACGACGGGctgccgctga	.(((.(.(((((.(((((.((..(((((((((((((((((..((((((.(((((((((((.(((((((...)))))))))))))))((((....))))....))))).))))...))))))))))))))))))).))))).)))))).))).
novel-m0133-3p	novel-m0133	Unigene0039431	107	316	-	210	-66.4	31.9	0.99	TAAGATAGTTTGACTTAAGAC	21	3p	atcaatttgagttgtcctaagtcaaactaccttaggtgtgaccaactttatgaagaaaagtaccaatatctgagcaataaagaagtacactatgaaaaaatatttcatgatctgtctaatcgtagactaaatttggtgtcataaatatcggtactctttgccataattttggtcaaactTAAGATAGTTTGACTTAAGACtgactgttga	.(((((...(((((((.((((((((((((.(((((((.(((((((..(((((..(((.((((((.((((.(((.((.((((.........(((((((.....)))))))....(((((....)))))....)))).)))))...)))).)))))).)))..)))))..))))))).))))))).)))))))))))).))).)))))))))
novel-m0134-5p	novel-m0134	Unigene0039510	89	255	-	167	-73.5	66.47	0.66	ATGGTCTGCATCTGGGCGAGC	21	5p	ctcggcggacATGGTCTGCATCTGGGCGAGCagatcggcgagggtgggttcggccatggctgtggacggcgcggtgtagatagtggcggaagatggtgatggtggtggctaggtgtggtggacggcggcggctgctggcccggaattggaggctgaggatcgccgga	.(((((((.(.((((((.(((((((((.((((((((.((....)).))).(.(((((.(((((...((.(((.((....)).))).))....))))).))))).)(.(((.(.(((.....))).)))).)))))).)))))))..)).)))))).)..))))))).
novel-m0135-5p	novel-m0135	Unigene0040779	871	1083	+	213	-80.6	61.5	0.62	CCGAGCTTGAGCTTGTAGAGG	21	5p	gacgatctcgCCGAGCTTGAGCTTGTAGAGGatggtggtcttaccagctgcatcgagaccgaccatgaggatcctcatctccttcttggcgaagagccggctgaacagcttcgtgaacgtgagccccatctccgctccgagatcgcgaggccgcgccctggtgatcaggtgatcccttccttctcctccctgcgggtgcgggctcggatcgca	..((((....(((((((((.((((((((.(((((((((((((............)))))).)))).(((((........)))))...(((.....)))(((.(....(((((((((.((.((((.........))))))...)))))))))..))))..((.((((....))))))..........))))))))))).)))))))))))))..
novel-m0136-5p	novel-m0136	Unigene0041620	1014	1095	-	82	-31.9	63.41	0.61	CCCTCTGCGAAGCCACTGGTG	21	5p	gccatctccgCCCTCTGCGAAGCCACTGGTGccaatgtgtctgaggtggcttacgccgtgggcaaggacaccaggattggcc	((((..(((((((.(.(((((((((((...((......))....)))))))).))).).))))..........))).)))).
novel-m0137-5p	novel-m0137	Unigene0041733	76	197	+	122	-37.1	61.48	0.49	CGAAAGAGCTCGGACGGTGGT	21	5p	aaagtcctctCGAAAGAGCTCGGACGGTGGTctgcacactctggaagatcctcaccgacttcctcgtcggcctcggacacctcctgctcctgcacctcgggctgctctttcgactcctcgcg	.........((((((((((((.((.((((....(((......(((...(((...(((((......)))))....)))....)))))).....)))))).))..)))))))))).........
novel-m0138-3p	novel-m0138	Unigene0041733	103	172	-	70	-29.4	61.43	0.68	TCGGTGAGGATCTTCCAGAGT	21	3p	aggtgcaggagcaggaggtgtccgaggccgacgaggaagTCGGTGAGGATCTTCCAGAGTgtgcagacca	.((((((.(..(.(((((.((((...((((((......))))))..))))))))).)..).)))..))).
novel-m0139-3p	novel-m0139	Unigene0041994	424	731	-	308	-122.2	58.44	0.68	TTCGTGCACTGGTACGTGGGTG	22	3p	tacatggcctgctgcctcatgtaccgtggtgacgtggtccccaaggacgtgaatgctgctgtggccactatcaagaccaagcgcaccatccagtttgtggactggtgcccgactggcttcaagtgtggcatcaactaccagcctccaagtgtggtgcctggcggtgacctggccaaggtgcagcgcgctgtgtgcatgatctccaactccaccagcgttgtggaggtgttctcccgcatcgaccacaagtttgacctcatgtacgccaagcgtgccTTCGTGCACTGGTACGTGGGTGagggtatgga	..((((.(((...(((.((((((((..(((((((..((((....)))).....(((.(((.((((((...(((...(((.(.((((((..((.((.(.((.((((((((..(((.......)))..))).......))))))).).)).))))))))))))...)))..)))))).))))))(((((((((((((((((..((.((((..........(((((.(((((......)))))..))))))))).))..))))))))))..)))))))...))).))))))))))))))).))).))))..
novel-m0140-3p	novel-m0140	Unigene0042058	697	912	+	216	-87.9	71.3	0.57	CCGTCGAGAAGGAACGCAGGC	21	3p	ctccgctccacgcggtgccagcggtcgcccttctcctcggcggcgcgctgccgctgcccgctgatcttgagcaccttctcctcctcaacctccaccttcacctcgtcgcggcgcagcccggggaggtccgccatgaacacgtgcgccgtcggcgtctccttccagtccatgctcgCCGTCGAGAAGGAACGCAGGCccagcgccggcgccgcgaac	..........(((((((((.((((((((..((((.((((((((((.((....((((..(((((((.(((((............)))))...........(((((.(((.(((...)))))).)))))..((((((....)))).)).)))))))........))))....)).)))))))))).))))..)).))))....)).)))))))))...
novel-m0140-5p	novel-m0140	Unigene0042058	697	912	+	216	-87.9	71.3	0.57	GCGGTCGCCCTTCTCCTCGGC	21	5p	ctccgctccacgcggtgccaGCGGTCGCCCTTCTCCTCGGCggcgcgctgccgctgcccgctgatcttgagcaccttctcctcctcaacctccaccttcacctcgtcgcggcgcagcccggggaggtccgccatgaacacgtgcgccgtcggcgtctccttccagtccatgctcgccgtcgagaaggaacgcaggcccagcgccggcgccgcgaac	..........(((((((((.((((((((..((((.((((((((((.((....((((..(((((((.(((((............)))))...........(((((.(((.(((...)))))).)))))..((((((....)))).)).)))))))........))))....)).)))))))))).))))..)).))))....)).)))))))))...
novel-m0141-3p	novel-m0141	Unigene0042058	785	1033	-	249	-137.4	75.5	0.73	CGGGCTGCGCCGCGACGAGGTG	22	3p	gcggcgccgtgcgcaccagcagcggcgccggcgccggcgccggcgcggaggccgcggcagcggagccggtgagcatcgacatcatggagcagccgctggtggacgcgatcacgctggcggcgttcgcggcgccggcgctgggcctgcgttccttctcgacggcgagcatggactggaaggagacgccgacggcgcacgtgttcatggcggacctcccCGGGCTGCGCCGCGACGAGGTGaaggtggagg	.(((((((((((......))).))))))))((.((((((((((((((((.(((((..((((((((((((((.((..(..((...))..)..)))))))))........)).)))))))))).)))...)))))))))))))))((((.((((((((((.((((((((.(((...(((.((...((((((((.....))).....)))))..)))))))).))).)))))))).)))).))).))))...
novel-m0142-3p	novel-m0142	Unigene0042387	4022	4301	-	280	-99.6	56.79	0.63	CCTGCTGAGTAGGTGCACGGT	21	3p	caggctcattctgtaggatctcctcagcctcggtgtagttaacctgtcccgagcgactcactggcacctttttcttaataaccgtcctcttgatcaagcgagagttgacagacggctgggaaggctgagccgcccgattctcgggacactcccgagcaaaatggccctccttgccacacttgaaacaagcagtagacttgatcatctgcccctgacgaggcggaaactgcggtccctggggctgctgcaCCTGCTGAGTAGGTGCACGGTactgagtcgg	..((((((..((((.(.((((.((((((...((((((((......(((((.((.((((.....(((...............(((((((((((......))))))......))))).((((..(((...))).))))...(((((((...)))))))(((..((((.......))))...)))...(((((....).))))....((((((........))))))...))))))).))))))).)))))))).)))))).)))).)))))...))))))..
novel-m0143-5p	novel-m0143	Unigene0043257	339	439	+	101	-40.2	40.59	0.98	TGTTTGGATGCACTAGGGCTA	21	5p	ttagccctctTGTTTGGATGCACTAGGGCTAattttttagttagctaacaattagcccttggtatccaaacaggcccttataccagtgggataattgctat	.((((...(((((((((((((.(.((((((((((..((((....)))).)))))))))).))))))))))))))(((..........)))......)))).
novel-m0144-5p	novel-m0144	Unigene0043473	1199	1352	-	154	-68.9	31.82	1.41	TCCGTTCCAAATTATAAGACG	21	5p	atgtactcccTCCGTTCCAAATTATAAGACGttttggcttttctagatatattgctttaactatgtatctagacatactatatatgtaaatgcatgcaaaatatgtatctaaaaaagccaaaacatctcatatttggaacggtgggagtacatt	((((((((((.(((((((((((.((.(((.((((((((((((.((((((((((((.......((((((....(((((.....)))))..)))))))))....))))))))).)))))))))))).))).))))))))))))).)))))))))).
novel-m0145-5p	novel-m0145	Unigene0043596	636	749	-	114	-69	80.7	0.75	CGACGTCGCCGCGTGCCGGAGC	22	5p	tccaggggttCGACGTCGCCGCGTGCCGGAGCtcccacagcaacggcggcagccgcgtgctgtcggcccgcgcctgagcgagctccggccggggcggcgccgaggccgcccgcc	....((((((((.(((((((.((.(((((((((((.((((((.((((....))))..)))))).))..(((......)))))))))))))).))))))).))).))).))....
novel-m0146-3p	novel-m0146	Unigene0043664	1	109	+	109	-20.1	40.37	0.46	ATCTGAACCATTTGTTTTAAAGG	23	3p	tgggaggaggaggttgatacaaatgatctcggccgtttgatttgagtgagtaaagagagagaaggctcgaaagtaaATCTGAACCATTTGTTTTAAAGGcgttgttttt	.((((.((.(...((((.(((((((...((((..(((((.(((((((.................)))))))..)))))))))..))))))).))))...).)).)))).
novel-m0147-5p	novel-m0147	Unigene0044478	308	494	+	187	-77.2	41.71	0.99	TGTCCTAATATATAATGTGTA	21	5p	ctactccctcTGTCCTAATATATAATGTGTAaccactttttattcaagtcccataatacaaggcgtgccctctctagacgcatgtaaatcgatgcagtagtactagtgttgagagagagaataaatacgttccttggtctttgagccagaagtggttacgccttatatactaggatggagggagtac	.((((((((((((((((.(((((((.((((((((((((((..((((((..(((.......((((((((.((((((.(((((..(((...(......)...)))..))))).)))))).)......))))..))))))..))))))..)))))))))))))).))))))).)))))))))))))))).
novel-m0148-3p	novel-m0148	Unigene0044626	376	446	+	71	-23.7	47.89	0.7	TGTGGAACATGTATACTTGAT	21	3p	ctggtgatatcatggtgcacgtagtccaggagaatctcctTGTGGAACATGTATACTTGATggaacaccgc	.(((((.(((((.((((.((((..((((.(((......))).))))..)))).)))))))))...))))).
novel-m0149-3p	novel-m0149	Unigene0045135	165	296	+	132	-69.7	70.45	0.75	CCGGCCCAGGCCCAGGTTGCGGC	23	3p	gcgcgcgtggccgttggatcaagggcaacgccgatcagacggccacggttcactggactgagatcaggcccaggcgggcaagctcggtgggccgaattgCCGGCCCAGGCCCAGGTTGCGGCctaggcgcgg	((((.((((((((((.((((..((......)))))).)))))))))).....((((.(((.((((.((((..(((.(((((..((((....)))).))))).)))..))))..)))).))).))))))))..
novel-m0150-3p	novel-m0150	Unigene0045545	910	1115	-	206	-72.9	48.54	0.73	AGGGATGGTATGCACTGAAGC	21	3p	tatacatggagctccaatgcataccggccctaatctggtggccacgtgtttccacctcgtgatctaacagcctgcatcagattgcctttcatgggcctacatgggctaaatcagtcacggatcagtgtaggtggacggagagcgtttgattactttgtacacgtggtagcaaatcAGGGATGGTATGCACTGAAGCttaatgcata	....(((.(((((.((.(((((((((.((((.((.((.((.((((((((.(((((((((((((((.((((((((....((...((((.....))))))...))))))......))...)))))).)).)))))))(((((............))))).)))))))))).)).)).)))).))))))))).)).))))).)))....
novel-m0151-5p	novel-m0151	Unigene0045939	18	257	-	240	-68.1	47.92	0.59	TGGGGCAGAGGCGGTCGCCGGC	22	5p	ggcgttctcaTGGGGCAGAGGCGGTCGCCGGCgcacaaggcagtggcggctgtggctgatttgcaagtatcaacagcatataatcgacaatagtacctgtttaagccatctagctggacctagtttgtagcattattaatcgtgttactctttgactctctgctactgtgatgttcttagcttcctggacttttcagtctactttgctgtaatgactggaactggtgcatgatcttgccc	((((...(((((.(.(((...((((((.(((((.(((..((((((((((..((((((.....(((.((((......(........)......)))).)))...))))))((((......))))...(((((((........)))))))...........))))))))))..)))...........((((((....))))))...)))))...))))))...))).).)))))...)))).
novel-m0152-3p	novel-m0152	Unigene0046068	111	200	+	90	-40.8	75.56	0.6	GAGGAGCTGCTCCGCCTCGGC	21	3p	ataggacgccccggcgaggcagaggaggtggcaccaacgtcccgggaggcggggggaacGAGGAGCTGCTCCGCCTCGGCcgcgtcgcgc	....(((((...(.((((((...((((.((((.((..(.(((((.....))))).).....)).)))))))))))))).).)))))....
novel-m0153-3p	novel-m0153	Unigene0046701	231	574	-	344	-125.5	52.91	0.69	CAATCAAGGACGGAGGGAGTA	21	3p	aatatgctatcatgctactccctccgtccttgatttagaggcgcactagaatttttcagagaccaaggaagccataactaccgtaactctctagccacaaacgccgcaaaatcctccgttcccacgctgcatgccagacggtttgactccctgcgtggtcgcatgcacagttcgaccccccggaacacccgtggcccgcgcttgctgcaataactccgcacgggaatacaagaagtgagcgccggctccaatgcaccaaaacggcttaggtgcctgtaaattcataaacctttttcagagctagtgcgcccctCAATCAAGGACGGAGGGAGTAtgatgctatc	.(((.((.((((...((((((((((((((((((((.((.((((((((((........(((((....((.((......)).)).....))))).((.......))............(((....)))(((.....)))..((((.((((...((((((....)))))).)))).))))...(((.....))).((((.(((((((((........(((.....)))........))))))))).)))).....(((((...........)))))(((.(((...........))).)))..)))))))))).)).))))))))))))))))))))))))))))).
novel-m0154-3p	novel-m0154	Unigene0046854	1196	1430	-	235	-96.5	60.43	0.68	GAGCTCGTTGTAGAAGGTGTG	21	3p	agtgtggctgacaccatctcccgagtcgagcacgatacctgtggtacggccactggcatacagagagaggacggcctggatggcgacgtacatggcgggggtgttgaaggtctcgaacatgatctgggtcatcttctcacggttagccttggggttcaggggcgcctcggtgaggaggacggggtgctcctcgggagccacacgGAGCTCGTTGTAGAAGGTGTGatgccagatc	.((.(((((.(((((.(((..(((..(((((.((.((((...))))...(((..(((..((...(((((((.(((((((((.........((((.(((((.(......).)))))..))))))))))))).)))))))...))..))).)))(((((((((((((((((..........))))))))))))...)))))...))..)))))))).))).))))).).)))).)).
novel-m0155-3p	novel-m0155	Unigene0046949	324	563	+	240	-84.3	40	0.88	TTTTAGCTAATGAGGATGCCC	21	3p	ttggcatcctgaggtgcgggcatcctctttagctgaaatatcatgctgcgatgtttcaaaagggcatcacaaataccatgtatgtacatatgtagctgccgtcattcagtataaaattcgtctttgatgttcagattcaaaaaatacaagtgttactgtcagcacatgatgaactgttctcaaacatgacaacataataTTTTAGCTAATGAGGATGCCCgcacttggagacgccaaaac	(((((.((.(.((((((((((((((((.(((((((((((((.(((.((..((((((....((..(((((.........(((((.......((...(((.(((((....................)))))..)))...))....))))).(((((......))))).)))))..))......))))))..)).))).))))))))))))).)))))))))))))))).).)).)))))...
novel-m0155-5p	novel-m0155	Unigene0046949	324	563	+	240	-84.3	40	0.88	CATCCTCTTTAGCTGAAATAT	21	5p	ttggcatcctgaggtgcgggCATCCTCTTTAGCTGAAATATcatgctgcgatgtttcaaaagggcatcacaaataccatgtatgtacatatgtagctgccgtcattcagtataaaattcgtctttgatgttcagattcaaaaaatacaagtgttactgtcagcacatgatgaactgttctcaaacatgacaacataatattttagctaatgaggatgcccgcacttggagacgccaaaac	(((((.((.(.((((((((((((((((.(((((((((((((.(((.((..((((((....((..(((((.........(((((.......((...(((.(((((....................)))))..)))...))....))))).(((((......))))).)))))..))......))))))..)).))).))))))))))))).)))))))))))))))).).)).)))))...
novel-m0156-3p	novel-m0156	Unigene0047471	43	300	-	258	-129.1	67.83	0.74	GGTGGAAGCAGCGGCGGCGGC	21	3p	ggtctcctgcgccggcacggccagcttcagctccgttcccggcttcttgcccctcatggcctcgccgtccctcagcgggagagttagggtttctcggtgggagatgggactagccgctccgcgaggatcaaaaagaggaaagctggttcctgtagctttccgggagtaccccggagctggagcggcaccgaggaggagatgcggcggcaggtggggcagcgggatcgGGTGGAAGCAGCGGCGGCGGCggcggtgacg	.(((.((..(((((.(.(.((..(((((.((.(((.(((((((((((((((((.(((..((((.(((((.((((.(((((((.......))))))).)))).))))).....((((((((((..((..........(((((((((.......))))))))).........))...)).))))))))......))))..))).)).))))))..))))..))))).))))).))))).)).).).)))))..)).))).
novel-m0157-5p	novel-m0157	Unigene0047658	456	523	-	68	-28.1	41.18	1	TCTCGGTTAGTTCGGTTCGGT	21	5p	gaaaattcgaTCTCGGTTAGTTCGGTTCGGTttcgattctaaccgaactaaccgagctatagatttca	((((.......((((((((((((((((.((........)))))))))))))))))).......)))).
novel-m0158-5p	novel-m0158	Unigene0048592	25	199	+	175	-71.9	33.71	1.22	TCCATTTCAAATTGTAAGTCG	21	5p	tgttactcccTCCATTTCAAATTGTAAGTCGttttacctgttctagatacctagatgcatagtttttactatgtatctagaattatggacataataatgtatatctaggtgcatagcaaaaatcatgtatcagaaaaggcaaaacaacttacactttggaacggagggagtatag	...((((((((((.(((((((.(((((((.(((((.(((.((((.........(((((((.((((((.(((((((((((((..(((..((((....)))))))))))))))))))).)))))).))))))))))).))).))))).))))))).))))))).))))))))))...
novel-m0159-3p	novel-m0159	Unigene0048664	316	454	-	139	-32.6	42.45	0.55	TGACGATCTAATGAATGAGGC	21	3p	aaaacgctatggcatcagttcggaaggcccgtctcatagagcaatgccagatgtggaagcattatgcaacattctcccaaaaatcactctggatttaaaattgacatgTGACGATCTAATGAATGAGGCcatgcgattt	....(((.(((((.(((.((((..(((..((((.(((((((...(((..(((((....)))))..)))...)))).....(((((......))))).........))).)))).)))..))))))).))))))))....
novel-m0160-3p	novel-m0160	Unigene0049798	333	550	-	218	-100	47.25	0.97	CAAGATATGGTGACTTGGACC	21	3p	gtgtcacattaggtccaaatcaccataacttgaggtaatccgcatgcatagcacattgacttcacaatgacatagcaccattgtgtggggctcacatgctcgggagggaagggatgtgactcatgtgggcccacatgcgtttcatgtcgttgtgcagtcagtgtgtcacataggcagattaaatactCAAGATATGGTGACTTGGACCtcacatgaca	.(((((....((((((((.((((((((.((((((.(((((.((.......(((((((((((.(((((((((((........((((((((((((((((((((....))).((........))))))))))))).))))))....))))))))))).))))))))))).......)).)))))....)))))).)))))))).))))))))....)))))
novel-m0161-3p	novel-m0161	Unigene0050342	2109	2219	+	111	-28.4	46.85	0.55	CCCCTGCCAGATTTAAAGTAGC	22	3p	ggctagggaaatcattttggccaaagtatcagcagctatattaaacaggaaaggggacaaaggatcaccctgtctgaccCCCCTGCCAGATTTAAAGTAGCtacccgtgta	(((((((........))))))).........(.((((((.((((((.((..(((((.....((((......))))....))))).)).).))))).)))))).).......
novel-m0162-3p	novel-m0162	Unigene0050342	4001	4115	-	115	-27.8	38.26	0.63	TCATAAAGCTGATTTCGTTGGT	22	3p	atttccatgataggtataatttggaattgcaggggtgtggctaagaaaggtcttagctcctatatcaaggagttaatctgggaTCATAAAGCTGATTTCGTTGGTattcaggaaa	.(((((.(((...((((....((((((..(((...(((((((.(((......(((((((((......)))))))))))).)).)))))...)))))))))...))))))))))))
novel-m0163-5p	novel-m0163	Unigene0050433	162	241	-	80	-26.7	48.75	0.68	TACATTGTTGGTGATTGGCTC	21	5p	aggcaaggctTACATTGTTGGTGATTGGCTCaccgacattgagtcattatgtgagtcctccagcgatgagagcgacgata	.......((((.(((((((((.(...(((((((.(((.....))).....)))))))).))))))))).)))).......
novel-m0164-5p	novel-m0164	Unigene0050886	117	291	-	175	-36.7	35.43	0.59	GGTTTATCGGTTTTATAATGAA	22	5p	atctttttctGGTTTATCGGTTTTATAATGAAaagtggagggccttgtgacttcgccaacgacttccccattaggtaggatttttttagcccaagcctttatttgttgaggggaaacgagtccaatttgaagttgtttatgtttatattggtcaatcataaaatagaaataagaa	.((((((((((.(((((.((((...(((((.(((((((((..........)))))).(((((((((......((((.((((((.(((..(((.(((........)))..))).))).)))))).)))))))))))))....))).)))))...))))))))).)))))).)))).
novel-m0165-5p	novel-m0165	Unigene0051079	2761	2963	-	203	-44.2	32.51	0.67	TTTGTCTTTATAGTATATATAGA	23	5p	cttaatgggaTTTGTCTTTATAGTATATATAGAtgacaaatagatcaatgctggactgtaaatttgaagatggggtgtcatcatagttcctaaagattgtacttaccaaaattatgcaaagagaacatgatgacggattgagcaattttttgagaaaggaaattatgtcgctaataatactgggaaggactaatcagttaaga	((((((..((((.((((((.((((((...(((.(((((......(((((((......)))...)))).(((((....)))))....((((((((((((((.(...((...((((((.........))))))...))...).)))))))))......)))))....))))))))...))))))..)))))).)))).)))))).
novel-m0166-5p	novel-m0166	Unigene0051499	417	603	-	187	-74.1	66.31	0.6	GCGTTGTCGGTTGACTCCGGG	21	5p	cttgaactcaGCGTTGTCGGTTGACTCCGGGtcggggatcttaccggtcttctcgtactcctcctcggccttgacaccctcgtggatgagcagcgtggcgtcgcctccgtcgtcgacgatgaggtcggggccgccgccctcgccccagtcgaggcagcgctcggtgcaccaccagtactcctcgagg	(((((....(((((((((..((((((..((((.((((....(((.((....)).)))........((((((((((..(.((((.(((((...(((......))).....))))).)))).)..))))))))))...)))).)))).))))))))))))))).(((((.......)))))..))))).
novel-m0167-5p	novel-m0167	Unigene0051914	2167	2263	-	97	-25	41.24	0.63	TTTGCTGCGGAACACATATTT	21	5p	tacgaattccTTTGCTGCGGAACACATATTTcatgttcagtcccaacaaactgaatatcttgagaagcaagatgtgttttgagtgaggtcacctgca	.........(((((((.((((((((((.....(((((((((........)))))))))((((.....))))))))))))))))))))).........
novel-m0168-5p	novel-m0168	Unigene0052265	2908	3142	+	235	-90.4	41.7	0.92	AGGGGGTGTTTGGTTTGAGGA	21	5p	gcaacagcttAGGGGGTGTTTGGTTTGAGGAcccacttcatttcattctagatgaggtagtgcatcattagtctgctcttcaaattttgtgtaatgaccccattcctcctcctaattattagtttgtgaggaatagggtggtgatggatcaacttgttcaactctgtaaaccaaacaaaaaagtgaggagtgaaaagatggtggatcctcaaactaaacacccccgtttgttgct	(((((((....((((((((((((((((((((.(((((((.((((((((..((((((...((.((((((((((((((.(..........).)))..)))(((((((((((..((((...))))...).))))))).))))))))))).))...))))))...(((....................))))))))))).)).))))).))))))))))))))))))))..))))))).
novel-m0169-5p	novel-m0169	Unigene0052289	84	350	+	267	-105.5	73.41	0.54	TAGGTGGGCCCCGCACGTCAGC	22	5p	acccctcttaTAGGTGGGCCCCGCACGTCAGCcttctttctcaacttccaacctcccccactctctcgccttccacctcgccggcgccgcccgcccgcctcagccaccatgagcgagctctaggcctccctcctccgcctgctcccctcgccactagccccgtgccgccgcatcccctgctcgggccaccgccgcgcgcgcacgcggcacgcggctaggccgctgcgccctgtctcggcacgagcggggcccgcctgtaggtgcgcc	......((((((((((((((((((.(((...................................................((.((((.....)))).)).(((.......)))(((((...(((((...........))))).....)))))..((((((.((((((((.((.......((.(((((....))).)).))))..)))))))).))))))((((..((.....))..))))))).))))))))))))))))))......
novel-m0170-3p	novel-m0170	Unigene0052307	3642	3924	+	283	-104.9	60.78	0.61	TCTCTCGAGCGCTACAAGGC	20	3p	ggccaatcagcatgccatgaggacgcgtgggaaagccggtttccgacagccggcggcacttcagacgacctccctgtcgccgatcccgcggacgtatcgcgccgctcttgctgacccccattggcgtgcagctatgcaggaggagttctcagctctgcttgccaaccacacttgggatctagttctgcgaccaccgcgctccaatgtggtgactggcaagtgggtcttcaaacacaagttcaaggcagacggtTCTCTCGAGCGCTACAAGGCgcgctgggtt	.(((...((((.((((.((.((.(((.(((((.(((((.(((((...(((((((((((....((.....))...)))))))).....((((.(((...)))))))..(((..(((((.......(.((((....)))).).((((((...))))))((((((((((((((.((((.....(((...(((.....))))))))))))))))...)))))))))))))..)))......)))...)).)))))))).))))).))))).)).)))).))))))).
novel-m0171-3p	novel-m0171	Unigene0052895	212	327	+	116	-46.1	34.48	1.15	TATGTACCTAGAAAAACCAGA	21	3p	ttgtaagtcgttttggcttttctagatacatagcttttactacgcatctagacatgatgcatatctataggcacatagcaaaaacTATGTACCTAGAAAAACCAGAatgacttaca	.(((((((((((((((.((((((((.(((((((.((((.(((.((...((((.(((...))).))))...))...))).)))).))))))).)))))))).)))))))))))))))
novel-m0172-3p	novel-m0172	Unigene0053076	172	530	-	359	-113.4	60.45	0.52	GCGGCGCGTGAAGACGGCGGC	21	3p	tccctcctaagcttggcgctgtcctggactggtgcttggtggtgtggctaagaatagaatcttgatggtgcggcaaagaggagaagaaaggcgtggtgcttggtggtggggctaagaatagaagaaaggcatgcgttggaggagtagcatgcagtggtggccggcggatggtggtggagatcgggaggaagtgatctagatcgaggctgcgcggagatggaggcgcggcggctagtggagatggggaagaggcagctaaaaatagaagaaaggcatgggcggatggtggtgggttgtggctgcggcggcgcgtggtgttgtggcggcgGCGGCGCGTGAAGACGGCGGCgatggtgggg	.(((.((..((((((.((((((((..(.((.((((((..((((.((.((.........(((((.((((((((.(...............).)))....((((((......))))))............((((((............)))))).....(.((((.(....).)))).).((((.(((........))).))))...(((((((..........))))))).)))).).))))).......)).))))))............)))))).))))))))))).))))))((.(((((.((..((((((.((((((....)))))).))))))..).).))))).)))).))).
novel-m0173-3p	novel-m0173	Unigene0053310	574	918	+	345	-88.4	44.64	0.57	AGCAGAGTAGAAGGAGCAGAGC	22	3p	taaggacaaaatactgccattcattctactatgttatcatacagcaagtacctgtttgtgatcctcgcttatatagtatccgggtacacaactttgacatttttctttgtcttgcacttgaaccaatggcaaatctctgttgggttcaccttttgaaccaccatcattttagtgagttcgaggaacaaactggtgaacatagtttttaaggcggtaaggcgaggtgcggcgagctacccccttccagacgcctaggcgtttaaggcgcacggcgaggcgacgccatacacatatcttaatatacaatgttcacAGCAGAGTAGAAGGAGCAGAGCacgactacaa	.............((((..(((.(((((((.((((.....((((.......))))(((((((((..(((.....)))....)))).)))))....((((........)))).......((((((...((((......)))).))))))((((..(((((((.(......).))).)))))))).........((((((((.((..((((((.((((.((((..((.((.((.((.....((((..((((((....)))))))))).)).)).))..))..)))).))).)...))))))...)).)))))))))))).)))))))))))))).............
novel-m0174-3p	novel-m0174	Unigene0053534	1	174	-	174	-59.8	49.43	0.7	TTTAGATGCCAAAAATTTTGCC	22	3p	attttgccaaactttttgcatctaaacaggccctagaaccatggtgccatggcatttggcaatttggctggccattattaacctacgactcggctgggggcccaaggtccagtgcctggttcggtccactccactcactagcagcccgTTTAGATGCCAAAAATTTTGCCaaaa	.(((((.((((.(((((((((((((((.(((.((((..(((...(((((.......)))))...)))((((((..................))))))(((((...)))))((((..(((......)))...))))..))))..))).))))))))).)))))).)))).)))))
novel-m0175-5p	novel-m0175	Unigene0053970	66	168	-	103	-35.9	28.16	1.24	TTTTTGAGCCTAATTAGTCCG	21	5p	cgagatgaatTTTTTGAGCCTAATTAGTCCGtaattagataatgttatgctacagtaaacatgtgctaatgacagattaattaatcttaataaattcatctca	.(((((((((((.(((((..(((((((((.((.(((((...(((((.(((....))))))))...))))).)).)))))))))..))))).))))))))))).
novel-m0176-5p	novel-m0176	Unigene0054185	30	100	-	71	-30.5	81.69	0.53	CCCGCGCGGTGACGCCGCGAGC	22	5p	cgactcctccCCCGCGCGGTGACGCCGCGAGCgccgctcgccgcttgccggccaccggcgacgagcaccgg	((....(((...(((.(((((..((((((((((.(....).)))))).))))))))))))..)))...)).
novel-m0177-3p	novel-m0177	Unigene0054349	45	137	+	93	-20.5	40.86	0.54	GTGGGATGATGAGCTTTTTTAGA	23	3p	cattgtacagtgatgattggttgtttcgttctgcaagttatttactgaggctctggggttGTGGGATGATGAGCTTTTTTAGActgagacaat	.(((((.((((...((..((((...(((((((((((.((................)).)))))))))))..))))..))...))))..)))))
novel-m0178-5p	novel-m0178	Unigene0054963	1825	1923	-	99	-36.7	43.43	0.85	TGTTTGGATGCACTAGGGCTA	21	5p	ttagcactccTGTTTGGATGCACTAGGGCTAatttttagctagctaacagttagcccttgtatccaattatagcttgctgccttgctttggagtctgga	.(((((...(((((((((((((..((((((((((.((((....)))).)))))))))))))))))))..))))..)))))((..(((....)))..)).
novel-m0179-5p	novel-m0179	Unigene0055148	237	461	-	225	-105.3	70.22	0.67	GGCTGAGCATGCCGCCGTCGAG	22	5p	gctcgcccatGGCTGAGCATGCCGCCGTCGAGcggcctctcggtggtgcccagccggctccgtgttcatcttcccgcacggtttcttgttgccgcacgccggcgaccaagcccggcccctcgagcacggtggccacgacggtttcttccagtggcctgagccgagcccgcgcggtggcgtggctcgcccgttgcgaccttggttcatccgcacggtggcgatgtc	(((((((...(((((.((..(((((((..(((....))).))))))))).)))))))).((((((((......(((...(((((...(((((((.....))))))).))))))))......)))))))).((((((...((......)).)))))).))))((((((.((((....))))))))))..((((((.(((.(((.....)))...))).))))))..
novel-m0180-5p	novel-m0180	Unigene0055149	2391	2615	-	225	-105.3	70.22	0.67	GGCTGAGCATGCCGCCGTCGAG	22	5p	gctcgcccatGGCTGAGCATGCCGCCGTCGAGcggcctctcggtggtgcccagccggctccgtgttcatcttcccgcacggtttcttgttgccgcacgccggcgaccaagcccggcccctcgagcacggtggccacgacggtttcttccagtggcctgagccgagcccgcgcggtggcgtggctcgcccgttgcgaccttggttcatccgcacggtggcgatgtc	(((((((...(((((.((..(((((((..(((....))).))))))))).)))))))).((((((((......(((...(((((...(((((((.....))))))).))))))))......)))))))).((((((...((......)).)))))).))))((((((.((((....))))))))))..((((((.(((.(((.....)))...))).))))))..
novel-m0181-5p	novel-m0181	Unigene0055837	1342	1569	+	228	-47.9	33.33	0.63	TTCCTTGACTTATTCAAAAACAG	23	5p	ttaattttggTTCCTTGACTTATTCAAAAACAGatattcatagttgttgcaaggtactactacgatatccctttacaactgtagtagttactagattacatagccatatatctatgtttgtttctctaatgtttgtagcaatgcttatcttgggacttacatgaattttatcattgtgcaatgcctatactgagatttgaggtgtttgatttgaggaatcgggtgatc	.....(((((((((((((.(((..((....(((((.(((((((.(((((((((..(((((((((...............)))))))))..)).....((((((........)))))).....((.((((.((..(((....)))..)).)))))).....((((......))))..))))))).)))...)))))))))...))..))).))))))))))))).....
novel-m0182-5p	novel-m0182	Unigene0055885	2982	3229	-	248	-84.1	26.61	1.27	TTGAAGTTTCAAATGATGTGGG	22	5p	caagttgagtTTGAAGTTTCAAATGATGTGGGttcatagaagacaccataatttatgttaagaaaatacaaaatatatcatgaatttttaatcattattttgatagcttgtaatataataatgtctaatcataaattaaccctagacatctacaaaatcttatgaaaaatgaatcatgtattttgtcaacataatttatggtgtctgctatcatcacccacatcatttgaactccaaacttaatttgc	(((((((((((((.((((.((((((((((((((..((((.(((((((((((.(((((((........(((((((((((.((..(((((...((((.((((((.(((..............(((((((...............))))))))))))))))...)))))))))..)).))))))))))).))))))).))))))))))).))))....)))))))))))))))))).))))))))))))).
novel-m0183-3p	novel-m0183	Unigene0056163	126	259	+	134	-67.1	63.43	0.79	GTTTGGCGAATTGCTCCCATG	21	3p	ctcccggagctggcctgtcctggaagcaattcgtcgaacgactgcagcgcgagagggtggtaggcctcagcctcgaccacacgcacgcgagctGTTTGGCGAATTGCTCCCATGccaggccctgcctcggttat	...((((.((.((((((.(.(((.((((((((((((((((.((((.(.(((....(((.(.((((....))))).)))...))).))).)).)))))))))))))))).))).).))))))..)).))))....
novel-m0183-5p	novel-m0183	Unigene0056163	126	259	+	134	-67.1	63.43	0.79	TGGAAGCAATTCGTCGAACGA	21	5p	ctcccggagctggcctgtccTGGAAGCAATTCGTCGAACGActgcagcgcgagagggtggtaggcctcagcctcgaccacacgcacgcgagctgtttggcgaattgctcccatgccaggccctgcctcggttat	...((((.((.((((((.(.(((.((((((((((((((((.((((.(.(((....(((.(.((((....))))).)))...))).))).)).)))))))))))))))).))).).))))))..)).))))....
novel-m0184-5p	novel-m0184	Unigene0056486	1	57	+	57	-42.3	64.91	1.14	TACGTGGCGCGTAGGCTTGGC	21	5p	TACGTGGCGCGTAGGCTTGGCgccatgaatcttggcgccaaggcttggcgccacgga	..((((((((..((.((((((((((.......)))))))))).))..))))))))..
novel-m0185-5p	novel-m0185	Unigene0057399	362	485	-	124	-24.1	41.13	0.47	TCAGGTCATCCAAGTTCCTAGA	22	5p	acattctcaaTCAGGTCATCCAAGTTCCTAGAgatccgttcataggttaacgattgaagagaagcaaagaatcctaggtctaggacattcaaatctggagaattggcaggttggttgacaagtt	......((((((((.(...((((.((((((((..((..((((..(.....)...))))..))......((((((((....)))))..)))...))))).)))))))..).))))))))......
novel-m0186-5p	novel-m0186	Unigene0057460	327	424	+	98	-56.2	66.33	0.86	AGCGCGGGGAGGAAGAGGAGG	21	5p	gaggaggtggAGCGCGGGGAGGAAGAGGAGGaggaggaggacctgttctacgattcgctcgaccgcatcctctcctcctcgggctcctccacctccgc	..(((((((((((.(((((((((.(((((...((..(((((..(((...)))..)).)))..))...)))))))))))))).))...)))))))))..
novel-m0187-3p	novel-m0187	Unigene0057640	523	747	-	225	-83.1	57.78	0.64	CTCGGCCGGTGAGGGGATGGC	21	3p	gtcggcatcgccatcatggccggctggagccgcgtcatgcgccgacgcagcacgaagcgcatcgccaaggtgagttggttcccagatctgaaaaactactctctcgttctttgcaccaggaatcctgcagagagtttctatttgcatacggctccttcttcttcgttggaacggagacagagtagagcgtcgggCTCGGCCGGTGAGGGGATGGCagtgctagag	.(((((((.((((((.(.((((((((.((((.((.(((((((((........))..)))))).(((((......)))))...(((((..(((.....((((((((((((((......))))))...).)))))))))).)))))......((((.(((((((((((....))))))).))))..))))).)))))))))))))).)...)))))).))))).)).
novel-m0188-3p	novel-m0188	Unigene0058391	408	659	+	252	-81.1	38.1	0.84	AGAATGCACTATATTTGTGGA	21	3p	tacccctccgtccacaaatatagtgcattctagagtttttaggacagattaagggaggggggaaaagattctcgtaccccttacttaatacatctttttactaaataaagaatctgtggccggtaaacaagcaaaggaaaccgttgatctaaccaaaggccaaattactaaatctgtcaacagtaggacccactcaagtttgtggataaattttaaatgctAGAATGCACTATATTTGTGGAtagagagagt	.(((.(((.((((((((((((((((((((((((.((((....(((((((((((..(((((((((....))))....)))))..)))).....(((((.........))))).....((((((((.......(((.((...)).))).....)))...))))).........)))))))...........((((........)))).........)))).)))))))))))))))))))))))).))).).))
novel-m0189-3p	novel-m0189	Unigene0058391	408	661	-	254	-87.3	37.8	0.91	AGAATGCACTATATTTGTGGA	21	3p	ttactctctctatccacaaatatagtgcattctagcatttaaaatttatccacaaacttgagtgggtcctactgttgacagatttagtaatttggcctttggttagatcaacggtttcctttgcttgtttaccggccacagattctttatttagtaaaaagatgtattaagtaaggggtacgagaatcttttcccccctcccttaatctgtcctaaaaactctAGAATGCACTATATTTGTGGAcggaggggta	.(((((.((((.(((((((((((((((((((((((............((((((........)))))).........((((((((.((.....(((((...(((.(((((((.((...)).)))...)))))))))))).........(((((((((........)))))))))(((((...((((....)))).)))))..)).)))))))).........))))))))))))))))))))))).)))))))))
novel-m0190-3p	novel-m0190	Unigene0059387	276	579	+	304	-81.8	43.75	0.62	GTTGTTATTTGATAATTAGTGTT	23	3p	acattaaattaacactagccacttgttagctaacaatatttttttttatgacaaatcagcaccagctaccagtcaccggccagcagataagccacaaaccaccttctgctgtgtgaactgtcccgtcctccaatgctagcaggcagccgcatgcaacattttgaaaaacaggcatcttcttggtcagctggttcacatcctgtgctgggctggtgctagggcttgtttaggccctgaaatattttgcgaactactactgtagcacttttccGTTGTTATTTGATAATTAGTGTTcaatcatagc	..........((((((((....(((((((.(((((((...........(((....)))((((((((..((((.(((.((.(((((((.................)))))))((((((((((...(.((....(((((.(((.((....)).)))................)))))......)).).)).)))))))).)).)))))))))))))))((((((((....))))))))..............((((....)))).........))))))).)))))))))))))))..........
novel-m0191-3p	novel-m0191	Unigene0060046	55	181	+	127	-49.3	62.99	0.62	CACCGTGAACTCGCCGTCGTTG	22	3p	ttgcggcactcaacgacgccgttctgctgtggggtgtacggcgtggagaagtggcactggattccctcgtcggcgtagtacgccgcgaactcagcCACCGTGAACTCGCCGTCGTTGtcggtgcgta	.((((.(((((((((((((.((((.((.(((((((((((.((((.((..((.((.........))))..)).)))).)))))))..........)))).))))))..).))))))))..))))))))
novel-m0192-3p	novel-m0192	Unigene0060834	2773	3049	+	277	-81.6	44.04	0.67	TCTCTTTTGGGTTTCATCTC	20	3p	gagccagctgacgaggtggatcattggagatgagaagctgcttgtgggtgctgcacagtagaccagtgggtttctatgaaagtttgtacagcaacagattgccattcaccgactcagcgtttgtgttctagttctagagctatttctctgaaacagttacccactgtatttagccattttttttcctgggagcacattcgaataatcatgatgattgaaagatggtgatgtgtctctctatttctcaTCTCTTTTGGGTTTCATCTCgagcctaccc	......(((..((((((((((((..(((((((((((((((((.(((.......))))))))..((((((((..(((((..(((((((......)))))))..))).(((.(((.....))).))).....(((.(((((......))))).)))))..)))))))).....................((((((((((((...((((((...))))))...)).....))))).)))))..))))))))))))..)))..))))))))))))......
novel-m0193-5p	novel-m0193	Unigene0061050	1	110	-	110	-54.7	79.09	0.63	CCCTGTAGCGCCGCCGCGCTG	21	5p	gagcacacatCCCTGTAGCGCCGCCGCGCTGctccacaccaccgcgctgggggagggggtccgcgtcgccgccagcgggcgcggtcaccccagcgccgccgcgccatggg	...........(((((.((((.((.((((((((((.(.(((......))))))))((((.(((((((((.....)).))))))).).))))))))).)).)))).)))))
novel-m0194-5p	novel-m0194	Unigene0061286	783	891	+	109	-31	45.87	0.62	ATGGATCAACCAGATGACTTGG	22	5p	tgatgggtcgATGGATCAACCAGATGACTTGGtgtttaatcaaagatggtgccacggcgaacaggtcccggagatggaatactaacttttggttatcttttacccaggt	...(((((.((.((((.(((((((....(((((((((.(((.....(((.(((..........))).)))..))).)))))))))..))))))))))).)))))))...
novel-m0195-5p	novel-m0195	Unigene0061742	77	243	+	167	-51.9	22.75	1.37	TAGTGAACATATAATATGGTA	21	5p	catatctataTAGTGAACATATAATATGGTAtattttagtacaaaatttttgttgtaactttagatctatgtttttctataattaattgcaataattcatagctgctgcttctataattattttgtgactaaagcataccatattatatgtttactatctagatcta	...(((((.(((((((((((((((((((((((.((((((((((((((..(((((((((...((((..........)))).......))))))))).....(((....))).........))))))).))))))).))))))))))))))))))))))).)))))...
novel-m0196-5p	novel-m0196	Unigene0062046	318	412	+	95	-52.2	75.79	0.72	TCTGCCCCGCGCCGCCGGCGGC	22	5p	ccccgccgcgTCTGCCCCGCGCCGCCGGCGGCcgggaaaacctgtgtcacagtgtttgcggtgtcgtgggtgcgggagggggagggcgcaggggt	(((((((.(.(((.(((((((((..(((((.(((.((..((((((...)))).)))).))))))))..)))))))).).))).).).)).)))).
novel-m0197-5p	novel-m0197	Unigene0062160	24	368	-	345	-91	44.35	0.59	AGACTGATGAAGCTGTAGTGA	21	5p	tccttcgacgAGACTGATGAAGCTGTAGTGAtgttgaacactaccgctcaggggtgacccttccagtgctgctatctttgagctggatcagaggctttttctaatcatgcgcaaggtttaaaactaccgtggaatgtgctaactaccctgataacctaatgctggtcgttcactttgaggctatcggtgtttggccttgttaatacctatttatttttcatccatgcgcctgaccttaaccccttgcctctccgtttgtgaagctacaatctagtactgagtagtgtttcctttaacatggattcatgttgtttactgtcatggttcctttttctcgtcggaaag	...((((((((((..((.(((.(((((((((....(((((((((.....((((....))))..((((((((((.((..(((((.(((...(((((......((((((.(((((.((...((((.((....((((((.(((((.((((..((((.(((.....(((....))).....))).)))))))).)))))..))))....))....)).))))...)).))))).)))..))).......))))))))))))).)))))........))))))).)))))))))....(((((((....))))))).)))))).)).).))).))..))))))))))...
novel-m0198-3p	novel-m0198	Unigene0062558	2262	2406	-	145	-57.2	62.07	0.64	AGCGCTCTGGTCGACATGTATG	22	3p	cgacacttgctgtcctgctcaaggcatgcggtggcttggaggacctggcgcttggtgttcagatccatgcgctggcggtgaagacgggcctggagatggatgtccgagccgggAGCGCTCTGGTCGACATGTATGgcaagtgcag	...(((((((...(((.....)))((((((((.(.((((((..(((.(.((((((((((((..((((.((.(((.(......).))))).))))..)))))).))))))).)).)..)))))).).)).)))))))))))))...
novel-m0199-3p	novel-m0199	Unigene0062775	988	1135	-	148	-53	33.11	1.08	CCCAAAACGACCTACAATTTAA	22	3p	cccctccatcctaaattgtaagtggttttggctttcgtagatacctagattttgctacgcatctagacatacactatatatctttgtgtataataaaatatatgtatctataaaaaCCCAAAACGACCTACAATTTAAaatggaggga	.((((((((..(((((((((.((.(((((((.(((.((((((((.((.((((((.((((((...(((.(((.....))).))).))))))...)))))).)).))))))))..))).))))))).)).)))))))))..)))))))).
novel-m0200-3p	novel-m0200	Unigene0063468	79	364	+	286	-67	35.66	0.66	ATGGGGTTGTGCAATGATGAAC	22	3p	aaatgaacaaggcaaggttgattcgaccctacatctattgtgttggaaaagttgggctacggacttgattttgtgctgtcaatttaatagtatgctctggtgcttaatagattttgcaggaaaagtatgctgtgaatttaatagatccatctacctgctcatctatctttgcagtatattattgtggtgattatgcatcttgtattcataattttgtcagctctgatgtgatgaaataaaaatttgctgaggctATGGGGTTGTGCAATGATGAACttgtttctta	....(((((((.((..((((.(.((((((((..((((......)))).(((((.(....).)))))......((((.((((...((((((((((((.....((...((((((...(((((...((.(((((((.......))))...))))).)))))..))))))....))))))))))))))...))))...))))((((((......(((((((((.(......)))))))))).......))).)))....)))))))).)))))..))..)))))))....
novel-m0201-3p	novel-m0201	Unigene0063763	1382	1667	+	286	-67.9	39.51	0.6	TTCAAATTCTTCAATTCTTTA	21	3p	gctgttattaaagaatgaaaagtttgtgcatttggcacatggccagaagctcgcatcttgttcagtgctctgtgagcatcatgcatcaatctcttcttgcagaagaaatggataacattattccattcatgaacagcatgatcaactatatgaccactcctgacttcctccactagcttggtcatcaaagcagcttcattgtcatcagagccttgcactaatctctgaaattccttgtgaccagctttcagaacaTTCAAATTCTTCAATTCTTTAaaaagatgga	.(((((.((((((((((((.((((((((((...(((..(((((..((((((.((((..((((((........))))))..)))).......((((((...)))))).(((((.........)))))(((((.....)))))........(((((((((..((........))..))..)))))))......))))))...)))))....))).))))......(((((((...............))))))).....)))))).))).)))))))))...))))).
novel-m0202-5p	novel-m0202	Unigene0063938	2368	2490	-	123	-68.4	52.03	1.07	GAACAAGATCCTCTGAAGTCG	21	5p	ccattccaggGAACAAGATCCTCTGAAGTCGaccgaagcgatatgaattgaatggctcggatgcgtgactgcagagacaagtcgcttccgtcgacttcagaggatcttgttcccgagagctga	.(((((..(((((((((((((((((((((((((.((((((((.((..((....(((.((....)).).))...))..)).)))))))).)))))))))))))))))))))))))..))).)).
novel-m0203-3p	novel-m0203	Unigene0064906	57	157	+	101	-22.4	46.53	0.48	TTTCTTGAAATGATGGATCGG	21	3p	tgtggtggcctacagcaccgttatcaacggtttctttagagagggtcaagtggacaaagcttacaacctaTTTCTTGAAATGATGGATCGGgggattccac	.((((...(((......(((..(((....(((((...(((((((((.((((.......))))...)))).))))).)))))....)))))))))...))))
novel-m0204-5p	novel-m0204	Unigene0064909	33	364	-	332	-118.7	59.34	0.6	TTGAGCAGTTGATTGATGACT	21	5p	acagagacctTTGAGCAGTTGATTGATGACTatgtcattcacaatccagcctgtcttaaggatgagaccaaaggccgcaaagccatgctccaggcagcccatgcggcagaaacagccgatgaggcactgtaggtgcgaaggtcgggagtcaccttgggggagcattcacggatcatccggttgaagagagagacgaccagccctgagtctgaggtggaggagcgccggcccgaggcacgagacacagcggcgaggaggtggttgaaggcggcaaccgaggcgggcctggcgtgggagagcaattcatcgaacagcttcagcgcgtcgtccag	...((((((.((((..(((((.(((((((.....((.(((((...((((((((((((..((......))....(((((..((((((.((((..((.((((((.((((.......))))))).))).((((..((((...(((((((..((((((((((((.((.....((..((.(((.......).))))..))....)))))....))))))))).....).))))))....)))).....))))..))..))))))))))....)))))....)))))))).)))).))))).)).....))))))).))))))))).).))).))...
novel-m0205-3p	novel-m0205	Unigene0064911	57	157	+	101	-22.4	46.53	0.48	TTTCTTGAAATGATGGATCGG	21	3p	tgtggtggcctacagcaccgttatcaacggtttctttagagagggtcaagtggacaaagcttacaacctaTTTCTTGAAATGATGGATCGGgggattccac	.((((...(((......(((..(((....(((((...(((((((((.((((.......))))...)))).))))).)))))....)))))))))...))))
novel-m0206-3p	novel-m0206	Unigene0065829	869	964	+	96	-35	52.08	0.7	TGAAGGATGTGCAAGGGAGGG	21	3p	gagcactcagccttctattgtatgtgagatcgagccatctcttttgcactcgtgtgaggagcggtTGAAGGATGTGCAAGGGAGGGtcgaagtgct	.(((((((.(((((((.((((((((....((.((((..(((((...(((....)))))))).))))))...)))))))).))))))).).))))))
novel-m0207-5p	novel-m0207	Unigene0067075	1751	1873	+	123	-42.5	31.71	1.09	CGAGACGAATTTATTAAGCCT	21	5p	gcataatccgCGAGACGAATTTATTAAGCCTaattaatccatcattagcacattttgttactatagcaattagtgctaatcatagactaattaggcaaaaaaaaattgtctcgcaaattatcc	..(((((..(((((((((.(((.((..(((((((((.((.((.((((((((...((((((...))))))...)))))))).)).)).)))))))))..)).))).)))))))))..)))))..
novel-m0208-3p	novel-m0208	Unigene0067585	2188	2319	+	132	-41.4	46.97	0.67	GATTGGTGGAAGGTGGCTGGA	21	3p	ttgctagtacagggccatctgccgtgcgattcagatcagaactagatcgctacttagaagatgaactggtctctctggaaactaagggtttcaagattctgGATTGGTGGAAGGTGGCTGGAgtacgttatc	......((((..((((((((.(((..(((((((((.(((((((((.(((((.......)).))).)))))...))))((((((...)))))).....))))))))).))).))))))))...))))......
novel-m0209-5p	novel-m0209	Unigene0068156	1	230	+	230	-49.1	40	0.53	TTCTGGTAATGTAAGTTTCTT	21	5p	tagtTTCTGGTAATGTAAGTTTCTTggtagaataatggaaaattgaacttctaattttctcttcagctaaaaggagttggcccatggatcacatctatgaccccaccatcccaattggagcacaatggcactgaacaatgtgacaatgatcaatcccttgacaatgatcagtccctgcacaacaaccacgaatgtgtaaatatagagaagcttgtgttccctacagacaa	..((((..((.((((((((((((((.(((.......(((((((((......)))))))))((((((......(((((.((..(((((((...)))))))..)).))..)))...))))))((((.((........)).))))....((((((.((....))...)))))).....((((((...........))))))..))).)))))))))))))).))...))))..
novel-m0210-3p	novel-m0210	Unigene0068343	4	259	-	256	-97.9	57.42	0.67	TGTGGAAACCTCCTGGTGGGC	21	3p	acctcggagcgccgccgcggggttcaggcgcacgtggccagagcaccccggtgtttccctacctcaacccattgcgcggctgggttcacggaatgatggtggatcgcgaagtcatctggagtagcagaaagggtggtgccttgatgatcgtggcgccatggtggaatgctaactcttggttaaatctcacccaggtgacaggtgttcttgaagctgacttttatgTGTGGAAACCTCCTGGTGGGCtcagtgagga	.(((((((((.((((((.((((((....(((((((((((((((((((...(((..(((..(((((((((((..((...)))))))........))).)))))).)))...((((((((((((((((......((((((((.(((...))).)))))))).......)))).))))..(((........))))))))))).))))))).))..))).......)))))))..)))))).))))))))))..))))).
novel-m0211-3p	novel-m0211	Unigene0068474	27	104	+	78	-25.4	43.59	0.75	TCGCACTCCGGATGGATGAGTT	22	3p	gaaagcttatcaaataagctttccatcaagtgctcattgacctcaaTCGCACTCCGGATGGATGAGTTatgagcttcc	..((((((((......(((((((((((.(((((..((((....)))).)))))...)))))).)))))))))))))..
novel-m0212-3p	novel-m0212	Unigene0069144	134	314	-	181	-78	62.98	0.68	TCGGCAGCGACCGCGCCCGCA	21	3p	aaggtgaagatgcaggcgcggcgcatgtgggacgtggtacggcacggcgacgccgactttgacaaggatcagcgggcgctggaggcgcttcttgctgatgttccgacggagatgcactctttcctcgcaaacaagcagtcgcggcatgcaTCGGCAGCGACCGCGCCCGCAtgttcacgct	...(((((.((((.((((((((((.(((.((.((((.(.((((.((((...)))).........((.(((((((((((((...))))))...))))))).)).(((.(((((.......))))))))..........)))).).))))..)).)))))).))))))).)))).)))))...
novel-m0213-3p	novel-m0213	Unigene0069253	89	168	+	80	-50.4	75	0.84	GAGAGGACGGGGAACCGGGGG	21	3p	gcgctggttccgccggttcccctccactctagcggcctcgtcggcgtcgGAGAGGACGGGGAACCGGGGGggaccgacgg	.((.(((((((.(((((((((((((.((((.(((.((.....))))).)))).))).))))))))))..))))))).)).
novel-m0214-5p	novel-m0214	Unigene0069792	164	240	-	77	-29.2	46.75	0.81	AAGCCAATTTGCAGAGCAAAGGG	23	5p	atcagatgAAGCCAATTTGCAGAGCAAAGGGgccagataagtggcgatctttgcattgaaggttggcgacaccaaaa	......((..((((((((.(((.(((((((.((((......))))..))))))).))).))))))))..))......
novel-m0215-5p	novel-m0215	Unigene0071606	329	425	+	97	-57.4	44.33	1.33	CCTTGTTTGGATGTCCATGTA	21	5p	tcacttaaggCCTTGTTTGGATGTCCATGTAtccacctcaatccatggattgaggtgtggaggtggatacataagcatccaaacaaggcctaagtat	..(((((.((((((((((((((((..(((((((((((((...((.........))....)))))))))))))..)))))))))))))))))))))..
novel-m0216-3p	novel-m0216	Unigene0073103	27	187	-	161	-21.9	27.33	0.5	CTGTTCGCTTGAACTTATCAGC	22	3p	tctaagtcaaacgtctgattgtgatcaaatttacagaaaaaatatggtaacatctacaataacaaacaaaagcactatcaggatatattttaagatatatatataaaactagtttaatgttataaatgtCTGTTCGCTTGAACTTATCAGCctgacttatc	..(((((((...(.(((((.((..((((....(((((......(((....))).....((((((.....((((.........((((((........)))))).........))))..)))))).....)))))....))))))..)))))).)))))))..
novel-m0217-3p	novel-m0217	Unigene0075665	6	83	-	78	-26.3	46.15	0.73	TGGGTAAGCAAGCTTTTTGGC	21	3p	tcaagttcatgctcgatcagcgcttatccactgtgcctcaatatcagTGGGTAAGCAAGCTTTTTGGCtacgatttcg	..(((((...((.(((..(((((((((((((((...........))))))))))))..)))..)))))...)))))..
novel-m0218-3p	novel-m0218	Unigene0075953	148	213	+	66	-28.3	66.67	0.64	TGAAGAGCGACTTGCGGCGGG	21	3p	cgcgagcgccgcccacacgccgctctcatgacgaaTGAAGAGCGACTTGCGGCGGGaacgctcctt	...((((((((((((...(.(((((((((.....))).)))))).).)).)))))...)))))...
novel-m0219-3p	novel-m0219	Unigene0076235	593	880	+	288	-55.8	36.81	0.53	TATCAAATGGATGTGAAAAGTG	22	3p	gttagaaaattttgcacggaatcagatttgagttttggttgatcctcctccttcttgtaaaccaattggaactaaatgggtctttaagaacaaacaaggggaagatggtcatgttgttagaaataaagctaggttggttgctcagggcttttctaaaaaagagggtattgattatggtgaaacttttgctcctattgctcgtttagaagccattcgtattttgcttgcatttgctgcttcacgtggatataagcttTATCAAATGGATGTGAAAAGTGtttttctgaa	.((((((((....((((....(((.(((((...(((((((((((.((.((((.(((((.......((((((((.....))).)))))......))))))))).)).))))).....(((((((...((((.(((.....)))...))))))))))).....(((((((.((..(((((.........((.......))..........))))))))))))))(((((.((((((........)))))).)))))...))))))))))).)))...)))))))))))).
novel-m0220-5p	novel-m0220	Unigene0076627	12	130	-	119	-20.9	38.66	0.45	TTTGGCTGATAGGTACTGTAAC	22	5p	agaattcctcTTTGGCTGATAGGTACTGTAACtggtattcttgtgattggtttaataggtgttttcttttacggttcgtattctggattgggttcatctctatagtaatcggaggatcc	.((((.((..(((((..((((.(.(((((((..((.((.(((((..........))))).))..))..))))))).).)))))))))..)))))).(((((.........)))))....
novel-m0221-5p	novel-m0221	Unigene0078522	94	170	+	77	-19.7	37.66	0.68	TCTTATAATTTGAGATGGAGGG	22	5p	agccaaaaagTCTTATAATTTGAGATGGAGGGagtacttacctacctcctcgtgaataataagaggaaagaaggtta	((((......((((((.(((((.((.(((((.((.......)).))))))).))))).))))))........)))).
novel-m0222-5p	novel-m0222	Unigene0078602	132	206	+	75	-53.3	78.67	0.9	GCCTTTCGCCGGTGAGCGCGCT	22	5p	ccgccgcgggGCCTTTCGCCGGTGAGCGCGCTcgccctaggcggagcgcgctgccgtcgagcggccttgcgacgt	.((.(((((((((.((((.((((.((((((((((((...))).))))))))))))).)))).))))))))).)).
novel-m0223-5p	novel-m0223	Unigene0079681	362	666	-	305	-81.6	44.92	0.6	TGGTACAGGAACTTCTCCCTT	21	5p	gaattggaacTGGTACAGGAACTTCTCCCTTgtgctgtcatggattttccttgcaagtacctggggttgcctctctcccttaaaaaattaactaaagaacaagtccaacctattatagatagaatagctgatcaactaccgggttggaaagcggatctcttgacacgggcaggtcgaagaattttggtacagtttgttctcactgctatgcttatctatctggcaatggcaattgatttcccaccatgggcaattaaggctgtggacaagcttcggagaggatttctgtggaggggtcgcaaaga	...(((..(((..(((((((((((((((...(((((..((.(((...))).))..)))))..((((........)))).................((((((((((((((((......(((((.....)).))).......)))))))).(.((((..(((((((.(.....)))).))))..)))).)....))))))))...(((((((((.........))).)))))).((((((.((((...)))).))))))((((.......))))..))))))).))))))))....)))..)))...
novel-m0224-3p	novel-m0224	Unigene0079843	236	435	+	200	-105.8	61.5	0.86	GCAACGACGACATCCTCCGTG	21	3p	gtggctggatccagatctcacggaagatgtcgtcgttgccccgcagccgctgatctgtgcccccgctgtcgcgaatcgcgatggagccaaagagcaaggacgggaagctctctccgttcgcggtggctgcatccgcagtcttgattggcatagtgctcgGCAACGACGACATCCTCCGTGagatcggcttcaccagctgc	((((((((..((.(((((((((((.(((((((((((((((..(((.........(((((((..(((....))).((((((((((((....(((((...........)))))))))).)))))))((((((....))))))......))))))))))..))))))))))))))).))))))))))))).....))))))))
novel-m0224-5p	novel-m0224	Unigene0079843	236	435	+	200	-105.8	61.5	0.86	CGGAAGATGTCGTCGTTGCCC	21	5p	gtggctggatccagatctcaCGGAAGATGTCGTCGTTGCCCcgcagccgctgatctgtgcccccgctgtcgcgaatcgcgatggagccaaagagcaaggacgggaagctctctccgttcgcggtggctgcatccgcagtcttgattggcatagtgctcggcaacgacgacatcctccgtgagatcggcttcaccagctgc	((((((((..((.(((((((((((.(((((((((((((((..(((.........(((((((..(((....))).((((((((((((....(((((...........)))))))))).)))))))((((((....))))))......))))))))))..))))))))))))))).))))))))))))).....))))))))
novel-m0225-3p	novel-m0225	Unigene0079843	129	424	-	296	-144.7	62.16	0.79	GCAACGACGACATCCTCCGTG	21	3p	agccgatctcacggaggatgtcgtcgttgccgagcactatgccaatcaagactgcggatgcagccaccgcgaacggagagagcttcccgtccttgctctttggctccatcgcgattcgcgacagcgggggcacagatcagcggctgcggggcaacgacgacatcttccgtgagatctggatccagccaccgcgagtggagagagcttcctgtccttgctctttggctccatcgcgacagcggcggcacagatcggcagctgcgggGCAACGACGACATCCTCCGTGagatccggat	..(((((((((((((((((((((((((((((..(((...((((.........(((...(((((((..(((((..(((((((((...........)))))....)))).))))).(((((....))))).((........)))))))))..)))...(((........)))..((((((...((.(((.((((((.((((((((((...........)))))....))))))))))...).)))))..))))))))))..)))..)))))))))))))))))))))))))).)))..
