# Supplementary material for: Integrated mRNA and small RNA sequencing reveals microRNA regulatory network associated with internode elongation in sugarcane (Saccharum officinarum L.)
Source: BMC Genomics. 2019 Nov 7;20:817. doi: 10.1186/s12864-019-6201-4 (PMC6836457; doi:10.1186/s12864-019-6201-4)
Supplement: Supplementary file 5 — Additional file 5. miRNA TPM values. [file 12864_2019_6201_MOESM5_ESM.xlsx]

## Sheet: EI_vs_EII.exp.AOV.diff
ID	EI.1	EI.2	EI.3	EII.1	EII.2	EII.3	control_mean	treatment_mean	log2_FC(treatment_mean/control_mean)	Pvalue
MIR1056-y	0.01	14.7506	0.01	0.01	7.4575	0.01	4.92353	2.4925	-0.982101	0.948109
MIR1106-y	0.01	3.1608	0.01	0.01	4.2614	0.01	1.06027	1.42713	0.428693	0.973185
MIR1118-x	0.01	2.1072	2.6162	0.01	0.01	3.3515	1.5778	1.12383	-0.489486	0.557199
MIR1120-y	20.1655	21.0722	19.6215	21.629	24.5032	30.1636	20.2864	25.4319	0.326128	0.093997
MIR1122-y	13.4437	6.3217	2.6162	11.7977	2.1307	13.406	7.46053	9.11147	0.288405	0.863882
MIR1127-x	0.01	0.01	0.01	0.01	0.01	0.01	0.01	0.01	0	NA
MIR1127-y	6.7218	0.01	3.9243	2.9494	0.01	0.01	3.55203	0.9898	-1.84344	0.466638
MIR1128-x	0.01	0.01	0.01	0.01	0.01	0.01	0.01	0.01	0	NA
MIR1130-y	16.8046	21.0722	19.6215	21.629	21.3072	32.3979	19.1661	25.1114	0.389784	0.170158
MIR1133-x	0.01	0.01	0.01	0.01	0.01	2.2343	0.01	0.751433	6.23157	0.373901
MIR1140-y	0.01	0.01	0.01	0.01	0.01	0.01	0.01	0.01	0	NA
MIR1171-x	0.01	0.01	2.6162	1.9663	0.01	0.01	0.878733	0.6621	-0.408376	0.972097
MIR1320-x	5.0414	0.01	0.01	0.01	0.01	2.2343	1.68713	0.751433	-1.16686	0.926128
MIR1426-x	0.01	0.01	0.01	0.01	2.1307	0.01	0.01	0.7169	6.1637	0.373901
MIR1429-x	0.01	0.01	0.01	0.01	0.01	0.01	0.01	0.01	0	NA
MIR1432-x	152.922	70.5919	367.576	78.6511	23.4379	23.4605	197.03	41.8498	-2.23512	0.0733645
MIR1435-x	0.01	0.01	0.01	0.01	2.1307	0.01	0.01	0.7169	6.1637	0.373901
MIR1436-y	0.01	0.01	0.01	4.9157	2.1307	2.2343	0.01	3.09357	8.27313	3.11849e-05
MIR1507-y	0.01	0.01	0.01	0.01	0.01	0.01	0.01	0.01	0	NA
MIR1509-x	0.01	0.01	0.01	0.01	0.01	0.01	0.01	0.01	0	NA
MIR1511-y	169.726	70.5919	262.928	123.875	109.732	155.286	167.749	129.631	-0.37189	0.755255
MIR1520-x	0.01	0.01	0.01	1.9663	0.01	0.01	0.01	0.6621	6.04898	0.373901
MIR156-x	75.6207	173.846	235.458	72.7522	70.3137	92.725	161.642	78.597	-1.04025	0.149026
MIR156-y	1055.33	1230.62	1338.19	556.456	646.673	617.794	1208.04	606.974	-0.992966	0.00114805
MIR157-x	0.01	0.01	0.01	0.01	0.01	0.01	0.01	0.01	0	NA
MIR157-y	0.01	0.01	0.01	0.01	0.01	0.01	0.01	0.01	0	NA
MIR158-x	0.01	0.01	0.01	0.01	0.01	0.01	0.01	0.01	0	NA
MIR158-y	0.01	0.01	0.01	0.01	0.01	0.01	0.01	0.01	0	NA
MIR159-x	912.49	3565.42	860.73	827.802	1485.11	1530.52	1779.55	1281.14	-0.474076	0.806153
MIR159-y	23536.5	30936.1	21339.1	16598.3	20909.8	19594	25270.6	19034	-0.408876	0.102746
MIR160-x	5490.06	4572.67	5347.52	4269.77	4867.62	5036.2	5136.75	4724.53	-0.120685	0.33691
MIR160-y	339.453	1065.2	257.696	231.037	864.006	360.846	554.116	485.296	-0.191323	0.889934
MIR161-x	0.01	0.01	0.01	0.01	0.01	0.01	0.01	0.01	0	NA
MIR162-x	26.8874	85.3425	10.4648	16.7133	49.0065	25.6949	40.8982	30.4716	-0.424575	0.951738
MIR162-y	10249.1	10697.3	10385	8931.81	11919.2	11904.5	10443.8	10918.5	0.0641296	0.730873
MIR164-x	5493.43	12797.2	10832.4	10379	13211.5	8560.86	9707.66	10717.1	0.142723	0.642174
MIR164-y	342.814	3302.02	235.458	446.345	2484.42	717.222	1293.43	1215.99	-0.0890648	0.72641
MIR165-x	3.3609	0.01	0.01	0.01	0.01	0.01	1.12697	0.01	-6.8163	0.373901
MIR165-y	206.697	245.491	257.696	155.336	221.595	168.692	236.628	181.874	-0.379679	0.0991716
MIR166-x	3624.75	2816.3	1819.57	2792.11	2429.02	3055.46	2753.54	2758.86	0.00278522	0.871827
MIR166-y	61116.7	63415.8	71873.6	42475.5	51941.6	54171.5	65468.7	49529.5	-0.402516	0.0346574
MIR166-z	384.825	581.593	461.76	290.026	385.66	366.431	476.059	347.372	-0.454659	0.106053
MIR167-x	1873.71	4472.58	5180.08	1922.04	2544.08	1648.94	3842.12	2038.35	-0.914502	0.175982
MIR167-y	178.129	1718.44	283.858	252.667	546.529	235.723	726.809	344.973	-1.07509	0.681867
MIR168-x	282771	258424	247766	328319	304764	317137	262987	316740	0.268307	0.0136776
MIR168-y	76061	119272	74318.4	106567	99840.1	87958	89883.8	98121.8	0.126513	0.541463
MIR169-x	2144.27	932.446	2100.81	1242.69	1003.57	1863.44	1725.84	1369.9	-0.333232	0.58084
MIR169-y	361.299	360.335	506.235	241.852	157.673	294.933	409.29	231.486	-0.822198	0.0528773
MIR170-x	0.01	0.01	0.01	0.01	0.01	0.01	0.01	0.01	0	NA
MIR171-x	241.986	819.709	334.874	341.149	481.542	230.137	465.523	350.943	-0.407618	0.679627
MIR171-y	478.931	535.234	579.489	583.001	416.555	347.439	531.218	448.999	-0.242593	0.307595
MIR171-z	505.819	423.552	341.414	293.958	378.202	316.159	423.595	329.44	-0.36267	0.14711
MIR172-x	1093.98	2242.08	1292.4	2283.83	3088.47	5222.76	1542.82	3531.69	1.19479	0.0654823
MIR172-y	853.674	414.069	693.293	1219.09	1113.3	923.899	653.679	1085.43	0.731613	0.0771732
MIR1848-x	0.01	5.2681	5.2324	402.103	8.5229	0.01	3.5035	136.879	5.28796	0.689146
MIR1856-x	3.3609	0.01	0.01	0.01	4.2614	4.4687	1.12697	2.91337	1.37024	0.493082
MIR1861-x	0.01	2.1072	0.01	0.01	0.01	0.01	0.709067	0.01	-6.14785	0.373901
MIR1878-x	1500.65	858.693	1240.08	1655.6	1311.46	1718.21	1199.81	1561.76	0.380365	0.200039
MIR1878-y	2194.68	1848.03	1913.75	3368.23	2383.21	3035.35	1985.49	2928.93	0.560879	0.0295905
MIR2108-x	6.7218	2.1072	2.6162	2.9494	4.2614	0.01	3.81507	2.40693	-0.664512	0.395191
MIR2118-x	3.3609	4.2144	2.6162	7.8651	0.01	7.8202	3.39717	5.23177	0.622966	0.572555
MIR2118-y	13.4437	8.4289	5.2324	13.7639	14.915	15.6404	9.035	14.7731	0.709376	0.109952
MIR2118-z	0.01	0.01	0.01	0.01	2.1307	0.01	0.01	0.7169	6.1637	0.373901
MIR2120-y	23.5264	6.3217	11.7729	17.6965	13.8497	8.9373	13.8737	13.4945	-0.0399776	0.870285
MIR2218-y	0.01	0.01	0.01	0.01	0.01	0.01	0.01	0.01	0	NA
MIR2275-x	0.01	2.1072	0.01	0.01	3.1961	3.3515	0.709067	2.18587	1.62421	0.473561
MIR2275-y	0.01	13.6969	9.1567	12.7808	6.3922	4.4687	7.6212	7.88057	0.0482812	0.468425
MIR2592-y	0.01	104.308	0.01	0.01	336.653	23.4605	34.7758	120.041	1.78737	0.535009
MIR2592-z	0.01	2.1072	0.01	0.01	6.3922	0.01	0.709067	2.1374	1.59186	0.90114
MIR2611-x	0.01	2.1072	0.01	0.01	0.01	0.01	0.709067	0.01	-6.14785	0.373901
MIR2635-x	0.01	0.01	0.01	1.9663	0.01	0.01	0.01	0.6621	6.04898	0.373901
MIR2873-y	0.01	0.01	0.01	1.9663	0.01	0.01	0.01	0.6621	6.04898	0.373901
MIR2950-x	0.01	0.01	0.01	0.01	0.01	0.01	0.01	0.01	0	NA
MIR319-x	470.529	736.474	409.436	294.942	323.869	618.911	538.813	412.574	-0.385131	0.375227
MIR319-y	222313	138820	186724	157384	148531	157042	182619	154319	-0.242921	0.33964
MIR3446-x	0.01	0.01	0.01	0.01	0.01	2.2343	0.01	0.751433	6.23157	0.373901
MIR3512-y	13.4437	0.01	5.2324	2.9494	14.915	7.8202	6.2287	8.56153	0.458938	0.421869
MIR3710-x	3.3609	0.01	2.6162	0.01	0.01	0.01	1.9957	0.01	-7.64075	0.116309
MIR384-x	1776.25	411.962	1504.32	1907.29	990.784	1361.83	1230.84	1419.97	0.206212	0.600921
MIR390-x	199.975	171.739	124.27	388.34	191.765	412.235	165.328	330.78	1.00054	0.0807577
MIR390-y	342.814	213.883	236.766	408.986	349.438	646.841	264.488	468.421	0.824606	0.0756306
MIR393-x	9968.49	6525.01	9927.18	10798.8	9345.33	6732.06	8806.89	8958.72	0.0246601	0.935984
MIR393-y	4058.31	10599.3	3796.11	4484.09	8070.09	3561.53	6151.25	5371.91	-0.195445	0.857321
MIR394-x	1782.97	411.962	1509.55	1917.12	990.784	1376.35	1234.83	1428.08	0.209774	0.598599
MIR394-y	82.3426	99.0394	17.0053	50.14	47.9411	48.0383	66.1291	48.7065	-0.441172	0.918341
MIR395-x	68.8989	71.6455	120.345	70.786	92.6862	113.951	86.9632	92.4745	0.0886495	0.752123
MIR395-y	2431.63	1476.11	2554.72	2147.17	1404.14	1822.1	2154.15	1791.14	-0.266242	0.470389
MIR396-x	73397.5	116583	146677	103287	118129	113256	112219	111557	-0.00853576	0.884618
MIR396-y	6207.62	26302.3	4189.85	14708.7	24168.7	22364.6	12233.3	20414	0.73875	0.231014
MIR397-x	23.5264	136.969	100.724	69.8028	28.7647	43.5696	87.0732	47.379	-0.87798	0.50714
MIR397-y	132.756	311.869	442.138	266.43	240.771	360.846	295.588	289.349	-0.0307757	0.845939
MIR3979-x	0.01	2.1072	7.8486	0.01	2.1307	2.2343	3.32193	1.45833	-1.1877	0.885933
MIR398-x	193.253	601.612	272.085	203.51	232.248	193.27	355.65	209.676	-0.762296	0.291168
MIR398-y	270.554	482.554	627.889	264.464	199.222	274.824	460.332	246.17	-0.903021	0.0977713
MIR399-x	265.513	306.601	316.56	108.145	177.915	175.395	296.225	153.819	-0.945462	0.0170699
MIR399-y	2529.09	1298.05	2302.26	803.224	793.692	1338.37	2043.13	978.428	-1.06225	0.0547032
MIR408-x	0.01	22.1258	3.9243	5.8988	18.1111	3.3515	8.6867	9.12047	0.0702994	0.447399
MIR408-y	87.3839	153.827	146.507	77.6679	83.098	83.7876	129.239	81.5178	-0.664859	0.077624
MIR4249-x	0.01	0.01	2.6162	0.01	0.01	0.01	0.878733	0.01	-6.45735	0.373901
MIR435-y	8.4023	6.3217	7.8486	13.7639	10.6536	7.8202	7.5242	10.7459	0.514176	0.141669
MIR437-x	3.3609	7.3753	5.2324	7.8651	12.7843	8.9373	5.32287	9.86223	0.889711	0.075171
MIR437-y	70.5793	41.0908	53.6321	55.0557	25.5686	50.2726	55.1007	43.6323	-0.336675	0.41356
MIR444-y	6804.18	4763.37	9383.01	7839.54	8904.27	7605.68	6983.52	8116.5	0.216903	0.409154
MIR477-x	0.01	0.01	0.01	0.01	0.01	0.01	0.01	0.01	0	NA
MIR479-y	53.7747	79.0208	122.962	89.4656	91.6208	29.0464	85.2523	70.0443	-0.283472	0.590115
MIR482-x	0.01	0.01	0.01	0.01	2.1307	2.2343	0.01	1.45833	7.18818	0.116124
MIR4995-x	0.01	2.1072	0.01	0.01	0.01	0.01	0.709067	0.01	-6.14785	0.373901
MIR5019-y	0.01	0.01	7.8486	2.9494	2.1307	2.2343	2.62287	2.43813	-0.105367	0.216138
MIR5049-y	28.5678	10.5361	9.1567	16.7133	0.01	6.703	16.0869	7.80877	-1.04272	0.332667
MIR5054-y	388.186	323.459	486.613	257.582	267.405	275.941	399.419	266.976	-0.581195	0.0313876
MIR5055-x	0.01	0.01	0.01	0.01	0.01	0.01	0.01	0.01	0	NA
MIR5059-x	28.5678	9.4825	28.7782	6.882	27.6993	15.6404	22.2762	16.7406	-0.412153	0.589604
MIR5072-x	1016.68	478.339	1098.8	1048.03	925.797	920.547	864.608	964.79	0.158169	0.558434
MIR5073-x	0.01	0.01	2.6162	0.01	0.01	3.3515	0.878733	1.12383	0.354931	0.976928
MIR5077-x	25.2069	24.2331	20.9296	16.7133	11.7189	14.5232	23.4565	14.3185	-0.712113	0.0130967
MIR5079-x	0.01	0.01	2.6162	0.01	0.01	0.01	0.878733	0.01	-6.45735	0.373901
MIR5082-y	26.8874	20.0186	34.0106	113.061	59.6601	24.5777	26.9722	65.7662	1.28587	0.191853
MIR5083-y	8.4023	3.1608	0.01	54.0726	0.01	4.4687	3.8577	19.5171	2.33893	0.834739
MIR5139-x	337.772	193.864	487.922	261.515	187.503	303.87	339.853	250.963	-0.437438	0.449766
MIR5145-x	0.01	0.01	0.01	3.9326	0.01	0.01	0.01	1.31753	7.0417	0.373901
MIR5147-y	0.01	2.1072	0.01	0.01	0.01	0.01	0.709067	0.01	-6.14785	0.373901
MIR5168-x	5.0414	5.2681	5.2324	3.9326	2.1307	5.5858	5.18063	3.88303	-0.415944	0.267663
MIR5168-y	6310.13	4047.97	6545.74	3719.21	2345.92	2790.69	5634.61	2951.94	-0.932653	0.0349452
MIR5169-x	3.3609	6.3217	5.2324	14.7471	4.2614	6.703	4.97167	8.5705	0.78565	0.337811
MIR5174-x	3.3609	0.01	0.01	0.01	0.01	0.01	1.12697	0.01	-6.8163	0.373901
MIR5174-y	0.01	0.01	3.9243	0.01	0.01	0.01	1.31477	0.01	-7.03866	0.373901
MIR5181-y	0.01	0.01	0.01	0.01	0.01	0.01	0.01	0.01	0	NA
MIR5205-x	168.046	95.8786	166.129	84.5499	79.9019	141.88	143.351	102.111	-0.489419	0.258538
MIR5240-x	0.01	0.01	0.01	0.01	5.3268	0.01	0.01	1.78227	7.47757	0.373901
MIR528-x	42.0115	68.4847	68.0212	51.1232	36.2222	99.428	59.5058	62.2578	0.0652243	0.954845
MIR528-y	6.7218	63.2167	11.7729	9.8314	23.4379	14.5232	27.2371	15.9308	-0.773753	0.861158
MIR5281-y	3.3609	0.01	0.01	2.9494	0.01	0.01	1.12697	0.9898	-0.187236	0.98796
MIR529-x	35.2897	66.3775	155.664	33.4267	26.634	12.2889	85.7771	24.1165	-1.83057	0.090388
MIR529-y	35.2897	247.599	175.286	31.4604	34.0915	34.6322	152.725	33.3947	-2.19324	0.108072
MIR530-x	20.1655	14.7506	28.7782	31.4604	3.1961	11.1717	21.2314	15.2761	-0.474929	0.381315
MIR5302-x	0.01	0.01	0.01	0.01	0.01	0.01	0.01	0.01	0	NA
MIR5339-x	0.01	24.2331	0.01	0.01	17.0457	0.01	8.08437	5.68857	-0.50707	0.975516
MIR535-x	0.01	0.01	0.01	0.01	0.01	0.01	0.01	0.01	0	NA
MIR5381-y	0.01	0.01	0.01	0.01	0.01	0.01	0.01	0.01	0	NA
MIR5384-y	21.846	8.4289	18.3134	31.4604	39.4183	20.109	16.1961	30.3292	0.905063	0.131942
MIR5388-y	18.4851	10.5361	9.1567	6.882	9.5882	6.703	12.726	7.7244	-0.72028	0.129047
MIR5493-y	0.01	0.01	0.01	22.6122	0.01	2.2343	0.01	8.2855	9.69444	0.128322
MIR5494-x	0.01	0.01	0.01	0.01	0.01	0.01	0.01	0.01	0	NA
MIR5503-y	0.01	0.01	0.01	0.01	0.01	0.01	0.01	0.01	0	NA
MIR5505-y	0.01	0.01	0.01	0.01	0.01	2.2343	0.01	0.751433	6.23157	0.373901
MIR5532-y	3.3609	0.01	2.6162	0.01	0.01	2.2343	1.9957	0.751433	-1.40918	0.489234
MIR5538-x	0.01	0.01	0.01	0.01	0.01	0.01	0.01	0.01	0	NA
MIR5563-y	0.01	0.01	0.01	0.01	0.01	0.01	0.01	0.01	0	NA
MIR5564-x	47210.9	32212	42772.3	40010.8	36664.3	44120.3	40731.7	40265.1	-0.0166215	0.990152
MIR5564-y	0.01	0.01	0.01	1.9663	0.01	0.01	0.01	0.6621	6.04898	0.373901
MIR5565-x	13.4437	9.4825	10.4648	7.8651	12.7843	13.406	11.1303	11.3518	0.0284243	0.986998
MIR5565-y	1135.99	350.852	648.818	719.657	460.235	723.925	711.887	634.606	-0.165788	0.949116
MIR5566-x	0.01	0.01	2.6162	0.01	0.01	3.3515	0.878733	1.12383	0.354931	0.976928
MIR5567-x	104.189	42.1444	98.1076	91.4319	33.0261	105.014	81.4802	76.4906	-0.0911658	0.837708
MIR5568-x	441.961	366.657	332.258	349.997	326	285.995	380.292	320.664	-0.246044	0.178623
MIR5568-y	683.947	562.628	599.11	616.428	541.202	616.677	615.229	591.436	-0.0569014	0.626475
MIR5569-x	13.4437	15.8042	24.8539	3.9326	19.1765	4.4687	18.0339	9.1926	-0.972169	0.164883
MIR5570-x	0.01	0.01	2.6162	1.9663	0.01	0.01	0.878733	0.6621	-0.408376	0.972097
MIR5641-y	0.01	0.01	0.01	0.01	0.01	0.01	0.01	0.01	0	NA
MIR5649-y	0.01	11.5897	11.7729	0.01	0.01	0.01	7.79087	0.01	-9.60564	0.116117
MIR5653-y	0.01	0.01	0.01	0.01	10.6536	2.2343	0.01	4.2993	8.74796	0.122409
MIR5654-x	0.01	0.01	0.01	0.01	0.01	0.01	0.01	0.01	0	NA
MIR5658-x	0.01	5.2681	2.6162	0.01	0.01	0.01	2.63143	0.01	-8.03971	0.117506
MIR5711-y	0.01	0.01	0.01	0.01	0.01	0.01	0.01	0.01	0	NA
MIR5766-y	0.01	0.01	2.6162	0.01	0.01	0.01	0.878733	0.01	-6.45735	0.373901
MIR5819-x	0.01	0.01	0.01	0.01	0.01	0.01	0.01	0.01	0	NA
MIR5831-y	8.4023	4.2144	10.4648	7.8651	0.01	4.4687	7.69383	4.1146	-0.90295	0.341653
MIR6169-x	0.01	0.01	0.01	1.9663	2.1307	3.3515	0.01	2.48283	7.95584	4.99934e-06
MIR6217-x	3.3609	0.01	2.6162	5.8988	0.01	2.2343	1.9957	2.71437	0.443721	0.963179
MIR6217-y	126.034	51.6269	85.0266	95.3644	44.7451	116.186	87.5627	85.4317	-0.035545	0.929621
MIR6218-x	10.0828	20.0186	13.081	21.629	24.5032	8.9373	14.3941	18.3565	0.35081	0.630964
MIR6218-y	102.508	160.149	62.7888	85.533	183.242	107.248	108.482	125.341	0.208403	0.667667
MIR6219-x	144.52	25.2867	57.5564	74.7185	40.4836	88.2563	75.7876	67.8195	-0.160262	0.893339
MIR6219-y	112.591	64.2703	120.345	69.8028	93.7516	137.412	99.0688	100.322	0.0181358	0.971293
MIR6220-x	13.4437	22.1258	10.4648	32.4436	23.4379	30.1636	15.3448	28.6817	0.902384	0.0507788
MIR6220-y	551.191	249.706	514.084	347.048	258.882	410.001	438.327	338.644	-0.372239	0.489989
MIR6221-x	3.3609	0.01	0.01	0.01	5.3268	2.2343	1.12697	2.5237	1.1631	0.51751
MIR6221-y	0.01	0.01	0.01	0.01	0.01	0.01	0.01	0.01	0	NA
MIR6222-x	3.3609	2.1072	0.01	1.9663	6.3922	3.3515	1.82603	3.90333	1.09599	0.324478
MIR6222-y	3.3609	0.01	0.01	0.01	0.01	0.01	1.12697	0.01	-6.8163	0.373901
MIR6223-x	30.2483	17.9114	30.0863	23.5953	30.8954	39.1009	26.082	31.1972	0.258362	0.457792
MIR6223-y	16.8046	17.9114	18.3134	17.6965	20.2418	20.109	17.6765	19.3491	0.130437	0.153784
MIR6224-x	33.6092	12.6433	11.7729	13.7639	15.9804	25.6949	19.3418	18.4797	-0.0657781	0.921428
MIR6224-y	53.7747	32.6619	31.3944	48.1738	37.2876	60.3271	39.277	48.5962	0.307158	0.36784
MIR6225-x	1105.74	660.614	882.968	754.067	649.869	789.838	883.108	731.258	-0.27221	0.348108
MIR6225-y	26.8874	42.1444	40.5511	28.511	33.0261	24.5777	36.5276	28.7049	-0.34769	0.24332
MIR6226-x	21.846	11.5897	19.6215	10.8145	20.2418	20.109	17.6857	17.0551	-0.0523828	0.894563
MIR6226-y	26.8874	6.3217	15.6972	17.6965	8.5229	13.406	16.3021	13.2085	-0.303595	0.854615
MIR6227-x	6.7218	7.3753	2.6162	9.8314	2.1307	5.5858	5.5711	5.8493	0.0703018	0.953725
MIR6227-y	13.4437	6.3217	2.6162	1.9663	4.2614	11.1717	7.46053	5.7998	-0.363276	0.697502
MIR6228-x	0.01	0.01	0.01	0.01	2.1307	0.01	0.01	0.7169	6.1637	0.373901
MIR6229-x	72.2598	24.2331	45.7835	48.1738	17.0457	52.5069	47.4255	39.2421	-0.273258	0.689274
MIR6229-y	21.846	14.7506	15.6972	14.7471	18.1111	15.6404	17.4313	16.1662	-0.108697	0.664234
MIR6230-x	15.1241	13.6969	26.162	11.7977	22.3725	12.2889	18.3277	15.4864	-0.243024	0.585127
MIR6230-y	8.4023	3.1608	2.6162	10.8145	6.3922	7.8202	4.72643	8.3423	0.819693	0.156534
MIR6231-y	0.01	0.01	2.6162	1.9663	0.01	0.01	0.878733	0.6621	-0.408376	0.972097
MIR6232-x	13.4437	10.5361	11.7729	20.6459	20.2418	14.5232	11.9176	18.4703	0.632118	0.0325479
MIR6232-y	394.908	225.473	315.252	224.155	175.784	187.684	311.878	195.875	-0.67105	0.0672007
MIR6233-x	616.729	428.82	586.029	349.014	392.052	389.892	543.859	376.986	-0.528722	0.0411819
MIR6233-y	159.644	105.361	162.204	115.027	84.1633	125.123	142.403	108.104	-0.397554	0.218805
MIR6234-y	25.2069	10.5361	39.243	7.8651	6.3922	5.5858	24.9953	6.61437	-1.91798	0.0391679
MIR6235-x	652.019	278.153	477.457	475.839	254.621	551.881	469.21	427.447	-0.134487	0.814364
MIR6235-y	87.3839	41.0908	98.1076	62.9208	37.2876	79.319	75.5274	59.8425	-0.335831	0.578811
MIR6275-y	0.01	0.01	0.01	0.01	0.01	0.01	0.01	0.01	0	NA
MIR6300-y	3.3609	6.3217	15.6972	19.6628	4.2614	5.5858	8.45993	9.83667	0.217523	0.870411
MIR6441-y	0.01	11.5897	0.01	0.01	8.5229	0.01	3.8699	2.84763	-0.442533	0.976393
MIR6462-x	0.01	0.01	0.01	0.01	0.01	0.01	0.01	0.01	0	NA
MIR6478-x	90.7449	80.0744	156.972	113.061	86.2941	89.3735	109.264	96.2428	-0.183064	0.709137
MIR7517-y	0.01	0.01	0.01	0.01	0.01	2.2343	0.01	0.751433	6.23157	0.373901
MIR7710-x	3.3609	0.01	5.2324	1.9663	0.01	5.5858	2.86777	2.5207	-0.186103	0.958163
MIR7764-y	0.01	0.01	0.01	0.01	2.1307	0.01	0.01	0.7169	6.1637	0.373901
MIR7767-x	0.01	0.01	0.01	0.01	0.01	0.01	0.01	0.01	0	NA
MIR7782-y	0.01	0.01	0.01	0.01	0.01	0.01	0.01	0.01	0	NA
MIR782-x	0.01	2.1072	0.01	0.01	0.01	0.01	0.709067	0.01	-6.14785	0.373901
MIR7994-y	0.01	2.1072	0.01	0.01	0.01	0.01	0.709067	0.01	-6.14785	0.373901
MIR8005-x	0.01	0.01	0.01	0.01	0.01	0.01	0.01	0.01	0	NA
MIR8005-y	8.4023	0.01	5.2324	2.9494	0.01	2.2343	4.54823	1.73123	-1.39351	0.835333
MIR8007-x	0.01	2.1072	0.01	0.01	0.01	0.01	0.709067	0.01	-6.14785	0.373901
MIR812-y	0.01	0.01	2.6162	0.01	0.01	0.01	0.878733	0.01	-6.45735	0.373901
MIR8154-x	0.01	0.01	2.6162	0.01	0.01	0.01	0.878733	0.01	-6.45735	0.373901
MIR8155-y	278.956	168.578	443.446	225.139	177.915	263.652	296.993	222.235	-0.418344	0.494109
MIR8175-y	566.315	409.855	778.32	423.733	311.085	482.617	584.83	405.811	-0.527208	0.199118
MIR821-x	6.7218	8.4289	15.6972	9.8314	6.3922	5.5858	10.2826	7.2698	-0.500222	0.36785
MIR824-x	0.01	0.01	0.01	0.01	0.01	0.01	0.01	0.01	0	NA
MIR824-y	0.01	0.01	0.01	0.01	0.01	0.01	0.01	0.01	0	NA
MIR827-x	198.294	247.599	124.27	48.1738	53.2679	80.4361	190.054	60.6259	-1.6484	0.0117076
MIR827-y	3540.73	1974.47	2901.37	1092.27	683.96	1138.39	2805.52	971.541	-1.52992	0.0111183
MIR829-y	16.8046	0.01	0.01	0.01	0.01	2.2343	5.6082	0.751433	-2.89982	0.836928
MIR845-x	13.4437	14.7506	23.5458	7.8651	14.915	15.6404	17.2467	12.8068	-0.429407	0.330642
MIR845-y	10.0828	2.1072	5.2324	6.882	8.5229	8.9373	5.80747	8.11407	0.482516	0.324853
MIR857-y	0.01	17.9114	0.01	0.01	9.5882	0.01	5.97713	3.20273	-0.90015	0.953911
MIR858-x	25.2069	13.6969	11.7729	26.5447	34.0915	13.406	16.8922	24.6807	0.547025	0.372415
MIR8646-x	0.01	0.01	0.01	7.8651	0.01	0.01	0.01	2.62837	8.03802	0.373901
MIR8693-y	3.3609	0.01	0.01	0.01	0.01	0.01	1.12697	0.01	-6.8163	0.373901
MIR870-y	0.01	0.01	0.01	0.01	0.01	0.01	0.01	0.01	0	NA
MIR8709-y	0.01	2.1072	0.01	0.01	0.01	0.01	0.709067	0.01	-6.14785	0.373901
MIR894-x	1435.11	1436.07	2014.48	1203.36	1163.37	1260.17	1628.55	1208.97	-0.429817	0.0686016
MIR9408-y	0.01	0.01	0.01	0.01	0.01	0.01	0.01	0.01	0	NA
MIR9737-x	0.01	0.01	2.6162	0.01	0.01	0.01	0.878733	0.01	-6.45735	0.373901
MIR9773-y	354.577	211.776	341.414	524.013	274.863	472.562	302.589	423.812	0.486066	0.278681
MIR9774-y	0.01	0.01	3.9243	13.7639	6.3922	5.5858	1.31477	8.58063	2.70628	0.08044
novel-m0001-5p	8.4023	0.01	2.6162	0.01	0.01	0.01	3.67617	0.01	-8.52206	0.119683
novel-m0002-3p	3.3609	6.3217	3.9243	3.9326	5.3268	4.4687	4.53563	4.57603	0.0127935	0.862803
novel-m0003-3p	3.3609	0.01	0.01	3.9326	3.1961	0.01	1.12697	2.37957	1.07825	0.513222
novel-m0004-3p	0.01	0.01	0.01	0.01	2.1307	0.01	0.01	0.7169	6.1637	0.373901
novel-m0005-3p	8.4023	3.1608	22.2377	6.882	9.5882	5.5858	11.2669	7.352	-0.615886	0.801417
novel-m0006-5p	3.3609	0.01	0.01	3.9326	0.01	3.3515	1.12697	2.43137	1.10932	0.510819
novel-m0007-3p	189.892	83.2353	189.675	90.4487	64.9869	132.943	154.267	96.1262	-0.68243	0.262424
novel-m0008-3p	6.7218	0.01	0.01	5.8988	0.01	2.2343	2.24727	2.71437	0.272444	0.581876
novel-m0009-3p	0.01	3.1608	0.01	3.9326	5.3268	6.703	1.06027	5.3208	2.32722	0.0874563
novel-m0009-5p	8.4023	3.1608	0.01	6.882	7.4575	3.3515	3.8577	5.897	0.61224	0.365503
novel-m0010-5p	3.3609	2.1072	2.6162	4.9157	3.1961	2.2343	2.69477	3.4487	0.355892	0.466362
novel-m0011-3p	0.01	3.1608	6.5405	1.9663	5.3268	4.4687	3.2371	3.9206	0.276373	0.432577
novel-m0012-3p	10.0828	13.6969	20.9296	9.8314	12.7843	6.703	14.9031	9.7729	-0.608754	0.219856
novel-m0013-3p	3.3609	4.2144	0.01	0.01	0.01	5.5858	2.52843	1.8686	-0.436286	0.558011
novel-m0014-3p	0.01	6.3217	0.01	1.9663	0.01	3.3515	2.1139	1.77593	-0.25133	0.614457
novel-m0015-3p	35.2897	112.736	10.4648	46.2075	36.2222	74.8503	52.8303	52.4267	-0.0110648	0.636267
novel-m0016-5p	0.01	0.01	0.01	0.01	4.2614	0.01	0.01	1.42713	7.15698	0.373901
novel-m0017-3p	6.7218	0.01	11.7729	0.01	2.1307	2.2343	6.16823	1.45833	-2.08054	0.762314
novel-m0018-3p	0.01	0.01	2.6162	2.9494	0.01	5.5858	0.878733	2.8484	1.69665	0.476206
novel-m0019-5p	13.4437	5.2681	22.2377	7.8651	6.3922	10.0545	13.6498	8.10393	-0.752189	0.439543
novel-m0020-5p	18.4851	9.4825	10.4648	0.01	2.1307	6.703	12.8108	2.9479	-2.1196	0.192886
novel-m0021-5p	5.0414	3.1608	5.2324	5.8988	4.2614	7.8202	4.4782	5.99347	0.420472	0.297478
novel-m0022-5p	0.01	6.3217	0.01	0.01	2.1307	0.01	2.1139	0.7169	-1.56006	0.903085
novel-m0023-5p	0.01	2.1072	0.01	0.01	2.1307	0.01	0.709067	0.7169	0.0158506	0.998902
novel-m0024-5p	11.7632	6.3217	3.9243	6.882	14.915	11.1717	7.3364	10.9896	0.58299	0.306828
novel-m0025-5p	0.01	4.2144	0.01	0.01	3.1961	0.01	1.41147	1.07203	-0.396845	0.975175
novel-m0026-3p	3.3609	5.2681	7.8486	101.263	2.1307	12.2889	5.49253	38.5609	2.8116	0.438248
novel-m0027-3p	0.01	5.2681	0.01	21.629	9.5882	5.5858	1.7627	12.2677	2.799	0.0838562
novel-m0028-3p	0.01	6.3217	5.2324	6.882	8.5229	0.01	3.8547	5.1383	0.414673	0.953315
novel-m0029-3p	366.34	319.244	507.543	279.211	259.947	220.082	397.709	253.08	-0.652119	0.0472412
novel-m0030-3p	8.4023	3.1608	2.6162	3.9326	0.01	0.01	4.72643	1.31753	-1.84291	0.117483
novel-m0031-3p	0.01	3.1608	0.01	0.01	0.01	0.01	1.06027	0.01	-6.72828	0.373901
novel-m0032-3p	0.01	5.2681	6.5405	0.01	3.1961	5.5858	3.93953	2.93063	-0.426812	0.944036
novel-m0033-5p	3.3609	4.2144	3.9243	0.01	4.2614	2.2343	3.8332	2.16857	-0.821807	0.331029
novel-m0034-5p	3.3609	2.1072	0.01	1.9663	0.01	0.01	1.82603	0.6621	-1.46359	0.487
novel-m0035-3p	0.01	0.01	0.01	0.01	2.1307	0.01	0.01	0.7169	6.1637	0.373901
novel-m0036-3p	0.01	0.01	0.01	1.9663	2.1307	0.01	0.01	1.369	7.09698	0.116139
novel-m0037-3p	6.7218	5.2681	11.7729	5.8988	6.3922	11.1717	7.92093	7.8209	-0.0183358	0.991664
novel-m0038-3p	8.4023	2.1072	5.2324	3.9326	4.2614	0.01	5.2473	2.73467	-0.94021	0.361628
novel-m0039-3p	3.3609	0.01	3.9243	1.9663	2.1307	0.01	2.43173	1.369	-0.828863	0.892184
novel-m0039-5p	0.01	0.01	2.6162	0.01	3.1961	0.01	0.878733	1.07203	0.286852	0.981269
novel-m0040-3p	0.01	3.1608	0.01	0.01	2.1307	0.01	1.06027	0.7169	-0.564583	0.962419
novel-m0041-3p	0.01	7.3753	0.01	0.01	3.1961	0.01	2.4651	1.07203	-1.2013	0.928601
novel-m0042-5p	0.01	3.1608	0.01	0.01	4.2614	0.01	1.06027	1.42713	0.428693	0.973185
novel-m0043-5p	87.3839	152.774	90.259	68.8197	110.797	108.365	110.139	95.9941	-0.198305	0.625845
novel-m0044-3p	0.01	3.1608	0.01	0.01	2.1307	0.01	1.06027	0.7169	-0.564583	0.962419
novel-m0045-5p	8.4023	8.4289	2.6162	0.01	10.6536	14.5232	6.48247	8.3956	0.373091	0.544026
novel-m0046-5p	0.01	0.01	0.01	0.01	3.1961	5.5858	0.01	2.93063	8.19507	0.116964
novel-m0047-5p	0.01	2.1072	3.9243	0.01	0.01	0.01	2.01383	0.01	-7.6538	0.117315
novel-m0048-3p	28.5678	11.5897	24.8539	15.7302	14.915	24.5777	21.6705	18.4076	-0.235426	0.731454
novel-m0048-5p	8.4023	4.2144	2.6162	4.9157	8.5229	6.703	5.07763	6.71387	0.402988	0.379221
novel-m0049-5p	13.4437	4.2144	7.8486	15.7302	6.3922	7.8202	8.50223	9.98087	0.231323	0.682897
novel-m0050-3p	3.3609	0.01	2.6162	1.9663	0.01	2.2343	1.9957	1.40353	-0.507832	0.933497
novel-m0051-3p	3.3609	8.4289	2.6162	5.8988	7.4575	3.3515	4.802	5.56927	0.213852	0.620281
novel-m0052-3p	0.01	2.1072	0.01	0.01	2.1307	0.01	0.709067	0.7169	0.0158506	0.998902
novel-m0052-5p	0.01	0.01	0.01	0.01	2.1307	0.01	0.01	0.7169	6.1637	0.373901
novel-m0053-3p	0.01	2.1072	0.01	0.01	2.1307	0.01	0.709067	0.7169	0.0158506	0.998902
novel-m0054-3p	0.01	0.01	0.01	0.01	3.1961	0.01	0.01	1.07203	6.74421	0.373901
novel-m0054-5p	0.01	0.01	0.01	0.01	3.1961	0.01	0.01	1.07203	6.74421	0.373901
novel-m0055-3p	0.01	2.1072	0.01	0.01	2.1307	0.01	0.709067	0.7169	0.0158506	0.998902
novel-m0055-5p	0.01	0.01	0.01	0.01	2.1307	0.01	0.01	0.7169	6.1637	0.373901
novel-m0056-3p	33.6092	37.93	39.243	38.3424	49.0065	45.8039	36.9274	44.3843	0.265357	0.106136
novel-m0057-5p	5.0414	2.1072	7.8486	1.9663	3.1961	2.2343	4.99907	2.46557	-1.01974	0.223653
novel-m0058-3p	3.3609	5.2681	9.1567	0.01	2.1307	0.01	5.92857	0.7169	-3.04784	0.0672536
novel-m0059-3p	15.1241	3.1608	17.0053	4.9157	5.3268	7.8202	11.7634	6.0209	-0.966254	0.458677
novel-m0059-5p	3.3609	3.1608	3.9243	1.9663	0.01	2.2343	3.482	1.40353	-1.31085	0.269292
novel-m0060-5p	0.01	0.01	5.2324	2.9494	0.01	0.01	1.7508	0.9898	-0.822805	0.949211
novel-m0061-5p	0.01	0.01	3.9243	1.9663	0.01	0.01	1.31477	0.6621	-0.989686	0.935094
novel-m0062-5p	3.3609	2.1072	3.9243	0.01	4.2614	0.01	3.1308	1.42713	-1.13341	0.142368
novel-m0063-3p	6.7218	21.0722	6.5405	7.8651	4.2614	17.8747	11.4448	10.0004	-0.194639	0.810284
novel-m0064-5p	5.0414	0.01	0.01	3.9326	2.1307	2.2343	1.68713	2.76587	0.713158	0.167594
novel-m0065-5p	0.01	3.1608	3.9243	7.8651	4.2614	2.2343	2.36503	4.78693	1.01724	0.343697
novel-m0066-3p	5.0414	3.1608	2.6162	7.8651	3.1961	2.2343	3.60613	4.43183	0.297451	0.82547
novel-m0067-3p	379.784	322.405	516.7	278.228	266.34	226.785	406.296	257.118	-0.660103	0.0434571
novel-m0068-3p	0.01	0.01	0.01	2.9494	2.1307	0.01	0.01	1.6967	7.40659	0.116461
novel-m0069-3p	15.1241	11.5897	15.6972	32.4436	36.2222	42.4524	14.137	37.0394	1.38958	0.00143624
novel-m0070-5p	20.1655	16.8578	20.9296	12.7808	8.5229	15.6404	19.3176	12.3147	-0.649537	0.0667657
novel-m0071-3p	5.0414	27.3939	5.2324	14.7471	13.8497	3.3515	12.5559	10.6494	-0.237589	0.981671
novel-m0071-5p	0.01	4.2144	6.5405	1.9663	0.01	0.01	3.5883	0.6621	-2.43818	0.426909
novel-m0072-5p	21.846	17.9114	24.8539	10.8145	8.5229	7.8202	21.5371	9.05253	-1.25043	0.00309475
novel-m0073-5p	8.4023	2.1072	10.4648	5.8988	5.3268	3.3515	6.99143	4.85903	-0.524919	0.740732
novel-m0074-3p	8.4023	7.3753	3.9243	1.9663	2.1307	2.2343	6.5673	2.11043	-1.63776	0.0103252
novel-m0075-3p	0.01	2.1072	0.01	0.01	2.1307	0.01	0.709067	0.7169	0.0158506	0.998902
novel-m0076-5p	0.01	3.1608	0.01	3.9326	0.01	2.2343	1.06027	2.05897	0.957493	0.525919
novel-m0077-3p	0.01	0.01	9.1567	1.9663	6.3922	2.2343	3.0589	3.53093	0.207037	0.209271
novel-m0078-5p	0.01	0.01	0.01	0.01	2.1307	2.2343	0.01	1.45833	7.18818	0.116124
novel-m0079-5p	55.4552	42.1444	40.5511	36.3761	29.83	27.9292	46.0502	31.3784	-0.553435	0.0398286
novel-m0080-3p	0.01	2.1072	11.7729	1.9663	5.3268	2.2343	4.63003	3.1758	-0.543903	0.520078
novel-m0081-3p	0.01	4.2144	0.01	0.01	6.3922	0.01	1.41147	2.1374	0.598662	0.9647
novel-m0082-5p	6.7218	0.01	2.6162	4.9157	0.01	0.01	3.116	1.64523	-0.921403	0.535828
novel-m0083-5p	6.7218	0.01	2.6162	4.9157	0.01	0.01	3.116	1.64523	-0.921403	0.535828
novel-m0084-5p	3.3609	8.4289	7.8486	0.01	5.3268	3.3515	6.54613	2.8961	-1.17653	0.309183
novel-m0085-5p	223.501	104.308	206.68	141.572	166.196	151.935	178.163	153.234	-0.217458	0.707055
novel-m0086-3p	0.01	3.1608	0.01	3.9326	0.01	4.4687	1.06027	2.80377	1.40294	0.490864
novel-m0086-5p	18.4851	49.5197	2.6162	12.7808	23.4379	21.2262	23.5403	19.1483	-0.297918	0.73147
novel-m0087-3p	0.01	3.1608	0.01	3.9326	0.01	4.4687	1.06027	2.80377	1.40294	0.490864
novel-m0087-5p	18.4851	49.5197	2.6162	12.7808	23.4379	21.2262	23.5403	19.1483	-0.297918	0.73147
novel-m0088-3p	0.01	2.1072	2.6162	0.01	5.3268	2.2343	1.5778	2.5237	0.677626	0.928293
novel-m0089-3p	0.01	2.1072	2.6162	0.01	0.01	2.2343	1.5778	0.751433	-1.0702	0.513251
novel-m0090-5p	25.2069	21.0722	30.0863	33.4267	12.7843	22.3434	25.4551	22.8515	-0.15567	0.594241
novel-m0091-5p	25.2069	21.0722	30.0863	33.4267	12.7843	22.3434	25.4551	22.8515	-0.15567	0.594241
novel-m0092-3p	0.01	0.01	0.01	3.9326	2.1307	3.3515	0.01	3.13827	8.29382	6.32987e-06
novel-m0093-3p	131.076	219.151	74.5618	167.133	134.235	178.747	141.596	160.039	0.176636	0.552885
novel-m0093-5p	52.0943	75.86	52.324	78.6511	103.34	89.3735	60.0928	90.4548	0.590006	0.046818
novel-m0094-5p	5.0414	0.01	0.01	3.9326	0.01	3.3515	1.68713	2.43137	0.527193	0.551541
novel-m0095-3p	73.9403	89.5569	77.178	197.611	137.431	138.529	80.2251	157.857	0.976493	0.00749131
novel-m0095-5p	6.7218	0.01	5.2324	37.3593	7.4575	2.2343	3.98807	15.6837	1.9755	0.335772
novel-m0096-3p	0.01	18.965	0.01	0.01	8.5229	0.01	6.32833	2.84763	-1.15206	0.940826
novel-m0096-5p	25.2069	26.3403	35.3187	15.7302	10.6536	10.0545	28.9553	12.1461	-1.25333	0.00755216
novel-m0097-3p	50.4138	139.077	27.4701	62.9208	105.471	91.6078	72.3202	86.6664	0.261074	0.484256
novel-m0098-5p	0.01	0.01	2.6162	2.9494	2.1307	2.2343	0.878733	2.43813	1.47228	0.122478
novel-m0099-3p	0.01	3.1608	5.2324	0.01	0.01	4.4687	2.80107	1.49623	-0.904641	0.528321
novel-m0100-3p	0.01	3.1608	0.01	2.9494	0.01	2.2343	1.06027	1.73123	0.707373	0.540905
novel-m0101-5p	30.2483	15.8042	14.3891	10.8145	14.915	20.109	20.1472	15.2795	-0.398982	0.442558
novel-m0102-3p	0.01	3.1608	0.01	1.9663	0.01	0.01	1.06027	0.6621	-0.679306	0.954462
novel-m0103-5p	8.4023	5.2681	3.9243	2.9494	4.2614	3.3515	5.8649	3.52077	-0.736217	0.127882
novel-m0104-5p	5.0414	6.3217	0.01	49.1569	3.1961	0.01	3.79103	17.4543	2.20292	0.878977
novel-m0105-5p	0.01	0.01	0.01	1.9663	2.1307	0.01	0.01	1.369	7.09698	0.116139
novel-m0106-5p	11.7632	0.01	2.6162	2.9494	2.1307	4.4687	4.79647	3.18293	-0.591615	0.524637
novel-m0107-5p	5.0414	0.01	0.01	1.9663	0.01	2.2343	1.68713	1.40353	-0.265511	0.614998
novel-m0108-5p	15.1241	0.01	11.7729	8.8482	4.2614	5.5858	8.969	6.2318	-0.525298	0.545102
novel-m0109-3p	5.0414	0.01	2.6162	1.9663	2.1307	3.3515	2.55587	2.48283	-0.0418252	0.476123
novel-m0110-3p	199.975	108.522	137.351	103.23	113.993	106.131	148.616	107.785	-0.463436	0.183295
novel-m0111-3p	6.7218	0.01	2.6162	1.9663	8.5229	2.2343	3.116	4.24117	0.444766	0.439662
novel-m0112-5p	10.0828	6.3217	10.4648	9.8314	10.6536	0.01	8.95643	6.83167	-0.390687	0.405372
novel-m0113-5p	3.3609	0.01	0.01	0.01	0.01	2.2343	1.12697	0.751433	-0.584728	0.961473
novel-m0114-3p	0.01	6.3217	0.01	0.01	0.01	0.01	2.1139	0.01	-7.72376	0.373901
novel-m0115-5p	5.0414	3.1608	6.5405	0.01	10.6536	2.2343	4.91423	4.2993	-0.192865	0.393642
novel-m0116-5p	0.01	2.1072	0.01	0.01	4.2614	0.01	0.709067	1.42713	1.00913	0.934736
novel-m0117-3p	0.01	0.01	0.01	2.9494	2.1307	0.01	0.01	1.6967	7.40659	0.116461
novel-m0118-5p	0.01	3.1608	3.9243	0.01	2.1307	0.01	2.36503	0.7169	-1.72202	0.467985
novel-m0119-5p	0.01	0.01	0.01	2.9494	4.2614	0.01	0.01	2.40693	7.91105	0.116507
novel-m0120-5p	3.3609	2.1072	0.01	4.9157	3.1961	2.2343	1.82603	3.4487	0.91734	0.332967
novel-m0121-5p	11.7632	6.3217	6.5405	0.01	2.1307	0.01	8.20847	0.7169	-3.51727	0.0533452
novel-m0122-3p	10.0828	12.6433	11.7729	6.882	5.3268	16.7575	11.4997	9.65543	-0.252179	0.447238
novel-m0122-5p	0.01	2.1072	0.01	0.01	0.01	2.2343	0.709067	0.751433	0.0837238	0.994227
novel-m0123-5p	0.01	4.2144	0.01	1.9663	0.01	2.2343	1.41147	1.40353	-0.00813173	0.59555
novel-m0124-5p	43.692	36.8764	56.2483	28.511	34.0915	46.9211	45.6056	36.5079	-0.321003	0.295727
novel-m0125-3p	3.3609	91.6641	0.01	2.9494	34.0915	17.8747	31.6783	18.3052	-0.791243	0.485491
novel-m0125-5p	42.0115	18.965	54.9402	31.4604	26.634	48.0383	38.6389	35.3776	-0.127219	0.942539
novel-m0126-5p	3.3609	2.1072	0.01	0.01	0.01	3.3515	1.82603	1.12383	-0.700285	0.54346
novel-m0127-5p	8.4023	5.2681	15.6972	0.01	4.2614	4.4687	9.7892	2.91337	-1.7485	0.253331
novel-m0128-3p	3.3609	2.1072	0.01	0.01	2.1307	0.01	1.82603	0.7169	-1.34887	0.495488
novel-m0129-3p	0.01	3.1608	3.9243	0.01	3.1961	2.2343	2.36503	1.81347	-0.38311	0.948977
novel-m0130-5p	0.01	4.2144	0.01	0.01	2.1307	2.2343	1.41147	1.45833	0.0471255	0.590604
novel-m0131-3p	137.798	79.0208	79.7942	81.6005	61.7908	89.3735	98.8709	77.5883	-0.349708	0.365664
novel-m0131-5p	8.4023	5.2681	7.8486	10.8145	4.2614	10.0545	7.173	8.3768	0.223823	0.787194
novel-m0132-3p	5.0414	4.2144	0.01	5.8988	2.1307	3.3515	3.0886	3.79367	0.29664	0.441548
novel-m0133-3p	0.01	0.01	2.6162	1.9663	3.1961	5.5858	0.878733	3.58273	2.02756	0.104424
novel-m0134-5p	0.01	2.1072	0.01	1.9663	2.1307	0.01	0.709067	1.369	0.949129	0.521771
novel-m0135-5p	0.01	0.01	0.01	0.01	2.1307	0.01	0.01	0.7169	6.1637	0.373901
novel-m0136-5p	0.01	0.01	0.01	0.01	4.2614	0.01	0.01	1.42713	7.15698	0.373901
novel-m0137-5p	0.01	0.01	3.9243	0.01	0.01	8.9373	1.31477	2.98577	1.18329	0.931886
novel-m0138-3p	25.2069	5.2681	3.9243	6.882	0.01	4.4687	11.4664	3.7869	-1.59833	0.320488
novel-m0139-3p	0.01	2.1072	0.01	0.01	0.01	0.01	0.709067	0.01	-6.14785	0.373901
novel-m0140-3p	3.3609	0.01	2.6162	0.01	0.01	0.01	1.9957	0.01	-7.64075	0.116309
novel-m0140-5p	3.3609	0.01	2.6162	1.9663	0.01	0.01	1.9957	0.6621	-1.59177	0.475991
novel-m0141-3p	0.01	0.01	2.6162	0.01	0.01	2.2343	0.878733	0.751433	-0.22578	0.984754
novel-m0142-3p	5.0414	0.01	0.01	1.9663	0.01	2.2343	1.68713	1.40353	-0.265511	0.614998
novel-m0143-5p	5.0414	7.3753	14.3891	8.8482	2.1307	2.2343	8.93527	4.4044	-1.02057	0.203879
novel-m0144-5p	0.01	4.2144	0.01	1.9663	0.01	2.2343	1.41147	1.40353	-0.00813173	0.59555
novel-m0145-5p	6.7218	3.1608	6.5405	5.8988	3.1961	4.4687	5.47437	4.5212	-0.275986	0.612434
novel-m0146-3p	8.4023	0.01	5.2324	4.9157	2.1307	5.5858	4.54823	4.21073	-0.111235	0.498134
novel-m0147-5p	0.01	3.1608	0.01	0.01	0.01	0.01	1.06027	0.01	-6.72828	0.373901
novel-m0148-3p	0.01	2.1072	10.4648	9.8314	0.01	0.01	4.194	3.2838	-0.352961	0.593332
novel-m0149-3p	5.0414	3.1608	2.6162	0.01	0.01	0.01	3.60613	0.01	-8.49431	7.35036e-06
novel-m0150-3p	42.0115	189.65	27.4701	31.4604	68.183	40.2181	86.3772	46.6205	-0.889686	0.647634
novel-m0151-5p	0.01	0.01	0.01	0.01	2.1307	0.01	0.01	0.7169	6.1637	0.373901
novel-m0152-3p	5.0414	0.01	0.01	0.01	3.1961	3.3515	1.68713	2.18587	0.373631	0.562648
novel-m0153-3p	10.0828	0.01	3.9243	3.9326	2.1307	0.01	4.67237	2.02443	-1.20664	0.866112
novel-m0154-3p	0.01	0.01	0.01	0.01	3.1961	0.01	0.01	1.07203	6.74421	0.373901
novel-m0155-3p	5.0414	15.8042	13.081	12.7808	19.1765	17.8747	11.3089	16.6107	0.554656	0.271
novel-m0155-5p	3.3609	8.4289	0.01	5.8988	2.1307	0.01	3.93327	2.67983	-0.553585	0.929879
novel-m0156-3p	21.846	26.3403	27.4701	15.7302	27.6993	24.5777	25.2188	22.6691	-0.153775	0.523758
novel-m0157-5p	11.7632	0.01	2.6162	2.9494	2.1307	4.4687	4.79647	3.18293	-0.591615	0.524637
novel-m0158-5p	3.3609	0.01	0.01	2.9494	3.1961	0.01	1.12697	2.05183	0.864469	0.52789
novel-m0159-3p	0.01	2.1072	2.6162	2.9494	2.1307	5.5858	1.5778	3.5553	1.17206	0.307664
novel-m0160-3p	10.0828	6.3217	0.01	3.9326	0.01	2.2343	5.4715	2.05897	-1.41002	0.832893
novel-m0161-3p	6.7218	3.1608	0.01	0.01	0.01	0.01	3.29753	0.01	-8.36524	0.117619
novel-m0162-3p	13.4437	4.2144	5.2324	0.01	0.01	4.4687	7.63017	1.49623	-2.35038	0.096474
novel-m0163-5p	221.821	103.254	213.22	148.454	157.673	153.052	179.432	153.06	-0.229341	0.699804
novel-m0164-5p	3.3609	0.01	0.01	0.01	0.01	3.3515	1.12697	1.12383	-0.00401675	0.999745
novel-m0165-5p	0.01	2.1072	0.01	0.01	3.1961	0.01	0.709067	1.07203	0.596357	0.960309
novel-m0166-5p	0.01	3.1608	0.01	0.01	2.1307	0.01	1.06027	0.7169	-0.564583	0.962419
novel-m0167-5p	11.7632	6.3217	6.5405	3.9326	4.2614	8.9373	8.20847	5.71043	-0.523513	0.299941
novel-m0168-5p	0.01	0.01	11.7729	3.9326	6.3922	10.0545	3.93097	6.7931	0.789186	0.159636
novel-m0169-5p	0.01	0.01	7.8486	1.9663	10.6536	5.5858	2.62287	6.06857	1.21021	0.155954
novel-m0170-3p	3.3609	0.01	5.2324	0.01	2.1307	0.01	2.86777	0.7169	-2.00008	0.452852
novel-m0171-3p	0.01	0.01	0.01	0.01	3.1961	0.01	0.01	1.07203	6.74421	0.373901
novel-m0172-3p	0.01	3.1608	7.8486	0.01	0.01	0.01	3.67313	0.01	-8.52087	0.118245
novel-m0173-3p	5.0414	3.1608	5.2324	1.9663	5.3268	5.5858	4.4782	4.29297	-0.060944	0.769796
novel-m0174-3p	5.0414	0.01	6.5405	4.9157	2.1307	2.2343	3.86397	3.09357	-0.320812	0.542394
novel-m0175-5p	0.01	3.1608	0.01	1.9663	7.4575	4.4687	1.06027	4.63083	2.12684	0.105476
novel-m0176-5p	3.3609	0.01	0.01	0.01	0.01	0.01	1.12697	0.01	-6.8163	0.373901
novel-m0177-3p	0.01	0.01	3.9243	1.9663	5.3268	2.2343	1.31477	3.1758	1.27231	0.143078
novel-m0178-5p	5.0414	7.3753	14.3891	8.8482	2.1307	2.2343	8.93527	4.4044	-1.02057	0.203879
novel-m0179-5p	6.7218	4.2144	5.2324	17.6965	3.1961	11.1717	5.38953	10.6881	0.987773	0.412471
novel-m0180-5p	6.7218	4.2144	5.2324	17.6965	3.1961	11.1717	5.38953	10.6881	0.987773	0.412471
novel-m0181-5p	5.0414	2.1072	9.1567	18.6796	7.4575	18.9919	5.4351	15.043	1.46871	0.104758
novel-m0182-5p	0.01	3.1608	0.01	10.8145	5.3268	8.9373	1.06027	8.35953	2.979	0.0689478
novel-m0183-3p	492.375	1451.88	370.193	655.753	1240.08	923.899	771.481	939.91	0.284891	0.487325
novel-m0183-5p	57594.4	42306.7	54054.7	50598.2	48438.7	44395.2	51318.6	47810.7	-0.102149	0.564872
novel-m0184-5p	3.3609	0.01	2.6162	0.01	0.01	0.01	1.9957	0.01	-7.64075	0.116309
novel-m0185-5p	0.01	3.1608	2.6162	0.01	0.01	2.2343	1.929	0.751433	-1.36014	0.492213
novel-m0186-5p	0.01	0.01	0.01	2.9494	0.01	0.01	0.01	0.9898	6.62907	0.373901
novel-m0187-3p	5.0414	0.01	2.6162	2.9494	0.01	0.01	2.55587	0.9898	-1.3686	0.498576
novel-m0188-3p	42.0115	26.3403	66.7131	46.2075	22.3725	42.4524	45.0216	37.0108	-0.282672	0.648791
novel-m0189-3p	45.3724	26.3403	66.7131	46.2075	24.5032	44.6867	46.1419	38.4658	-0.262502	0.67817
novel-m0190-3p	8.4023	2.1072	6.5405	0.01	0.01	8.9373	5.68333	2.98577	-0.928636	0.163861
novel-m0191-3p	13.4437	2.1072	2.6162	3.9326	2.1307	3.3515	6.0557	3.13827	-0.948326	0.625688
novel-m0192-3p	3.3609	2.1072	0.01	3.9326	2.1307	3.3515	1.82603	3.13827	0.781255	0.3475
novel-m0193-5p	0.01	2.1072	0.01	1.9663	0.01	2.2343	0.709067	1.40353	0.98507	0.51915
novel-m0194-5p	5.0414	0.01	2.6162	0.01	2.1307	0.01	2.55587	0.7169	-1.83397	0.466124
novel-m0195-5p	18.4851	13.6969	10.4648	7.8651	8.5229	6.703	14.2156	7.697	-0.885107	0.0297329
novel-m0196-5p	0.01	0.01	0.01	0.01	0.01	4.4687	0.01	1.49623	7.22519	0.373901
novel-m0197-5p	3.3609	0.01	0.01	3.9326	4.2614	3.3515	1.12697	3.8485	1.77185	0.107722
novel-m0198-3p	0.01	7.3753	0.01	0.01	2.1307	0.01	2.4651	0.7169	-1.7818	0.890999
novel-m0199-3p	0.01	10.5361	0.01	0.01	0.01	0.01	3.5187	0.01	-8.4589	0.373901
novel-m0200-3p	0.01	0.01	2.6162	1.9663	0.01	0.01	0.878733	0.6621	-0.408376	0.972097
novel-m0201-3p	11.7632	14.7506	23.5458	11.7977	10.6536	0.01	16.6865	7.4871	-1.15621	0.315273
novel-m0202-5p	0.01	2.1072	2.6162	0.01	0.01	10.0545	1.5778	3.35817	1.08976	0.673051
novel-m0203-3p	0.01	2.1072	0.01	4.9157	0.01	3.3515	0.709067	2.75907	1.96019	0.454476
novel-m0204-5p	0.01	2.1072	0.01	8.8482	3.1961	4.4687	0.709067	5.50433	2.95657	0.0702815
novel-m0205-3p	0.01	2.1072	0.01	4.9157	0.01	3.3515	0.709067	2.75907	1.96019	0.454476
novel-m0206-3p	6.7218	4.2144	2.6162	3.9326	3.1961	3.3515	4.51747	3.4934	-0.370882	0.537445
novel-m0207-5p	3.3609	8.4289	3.9243	10.8145	7.4575	4.4687	5.23803	7.58023	0.533217	0.363467
novel-m0208-3p	5.0414	5.2681	10.4648	6.882	12.7843	13.406	6.92477	11.0241	0.670824	0.205969
novel-m0209-5p	3098.77	1728.98	2960.23	3261.07	2064.67	2800.74	2595.99	2708.83	0.0613813	0.8147
novel-m0210-3p	11.7632	3.1608	5.2324	2.9494	4.2614	10.0545	6.7188	5.7551	-0.223363	0.798726
novel-m0211-3p	58.8161	24.2331	52.324	27.5279	18.1111	32.3979	45.1244	26.0123	-0.794714	0.194627
novel-m0212-3p	6.7218	7.3753	9.1567	2.9494	8.5229	10.0545	7.75127	7.1756	-0.111333	0.647089
novel-m0213-3p	0.01	4.2144	0.01	0.01	2.1307	0.01	1.41147	0.7169	-0.977351	0.936778
novel-m0214-5p	8.4023	0.01	2.6162	104.213	2.1307	0.01	3.67617	35.4511	3.26956	0.831386
novel-m0215-5p	8.4023	3.1608	7.8486	1.9663	3.1961	7.8202	6.47057	4.32753	-0.580347	0.400662
novel-m0216-3p	0.01	0.01	0.01	4.9157	2.1307	0.01	0.01	2.35213	7.87783	0.118193
novel-m0217-3p	10.0828	8.4289	10.4648	2.9494	6.3922	7.8202	9.65883	5.7206	-0.755682	0.120631
novel-m0218-3p	30.2483	6.3217	20.9296	10.8145	7.4575	11.1717	19.1665	9.81457	-0.965593	0.367794
novel-m0219-3p	65.538	52.6805	64.0969	63.904	45.8104	54.7413	60.7718	54.8186	-0.148737	0.415599
novel-m0220-5p	3.3609	0.01	5.2324	0.01	0.01	3.3515	2.86777	1.12383	-1.3515	0.496957
novel-m0221-5p	3.3609	3.1608	5.2324	0.01	4.2614	0.01	3.91803	1.42713	-1.45701	0.124469
novel-m0222-5p	53.7747	99.0394	62.7888	52.1063	45.8104	49.1554	71.8676	49.024	-0.551853	0.135366
novel-m0223-5p	0.01	0.01	7.8486	3.9326	0.01	3.3515	2.62287	2.43137	-0.109377	0.595632
novel-m0224-3p	11.7632	12.6433	0.01	9.8314	9.5882	10.0545	8.13883	9.8247	0.271591	0.414946
novel-m0224-5p	3.3609	3.1608	2.6162	1.9663	7.4575	2.2343	3.04597	3.88603	0.351398	0.904943
novel-m0225-3p	11.7632	12.6433	0.01	9.8314	9.5882	10.0545	8.13883	9.8247	0.271591	0.414946

## Sheet: EI_vs_EIII.exp.AOV
ID	EI.1	EI.2	EI.3	EIII.1	EIII.2	EIII.3	control_mean	treatment_mean	log2_FC(treatment_mean/control_mean)	Pvalue
MIR1056-y	0.01	14.7506	0.01	0.01	0.01	0.01	4.92353	0.01	-8.94355	0.373901
MIR1106-y	0.01	3.1608	0.01	0.01	0.01	0.01	1.06027	0.01	-6.72828	0.373901
MIR1118-x	0.01	2.1072	2.6162	3.3831	0.01	1.5382	1.5778	1.64377	0.0590912	0.994405
MIR1120-y	20.1655	21.0722	19.6215	16.9155	27.5387	21.5345	20.2864	21.9962	0.116744	0.68705
MIR1122-y	13.4437	6.3217	2.6162	2.5373	5.9543	10.7673	7.46053	6.41963	-0.216788	0.877123
MIR1127-x	0.01	0.01	0.01	0.01	1.4886	0.01	0.01	0.502867	5.6521	0.373901
MIR1127-y	6.7218	0.01	3.9243	1.6916	1.4886	7.6909	3.55203	3.6237	0.0288184	0.542151
MIR1128-x	0.01	0.01	0.01	0.01	1.4886	0.01	0.01	0.502867	5.6521	0.373901
MIR1130-y	16.8046	21.0722	19.6215	16.9155	27.5387	17.6891	19.1661	20.7144	0.11208	0.753882
MIR1133-x	0.01	0.01	0.01	0.01	0.01	0.01	0.01	0.01	0	NA
MIR1140-y	0.01	0.01	0.01	0.01	0.01	1.5382	0.01	0.5194	5.69877	0.373901
MIR1171-x	0.01	0.01	2.6162	0.01	2.9772	0.01	0.878733	0.999067	0.185156	0.987829
MIR1320-x	5.0414	0.01	0.01	0.01	0.01	0.01	1.68713	0.01	-7.39843	0.373901
MIR1426-x	0.01	0.01	0.01	0.01	0.01	0.01	0.01	0.01	0	NA
MIR1429-x	0.01	0.01	0.01	0.01	1.4886	0.01	0.01	0.502867	5.6521	0.373901
MIR1432-x	152.922	70.5919	367.576	29.6021	33.4931	27.6872	197.03	30.2608	-2.70289	0.0259421
MIR1435-x	0.01	0.01	0.01	0.01	0.01	0.01	0.01	0.01	0	NA
MIR1436-y	0.01	0.01	0.01	0.01	2.9772	2.3073	0.01	1.76483	7.46339	0.116325
MIR1507-y	0.01	0.01	0.01	0.01	2.9772	0.01	0.01	0.999067	6.64251	0.373901
MIR1509-x	0.01	0.01	0.01	0.01	0.01	2.3073	0.01	0.775767	6.27755	0.373901
MIR1511-y	169.726	70.5919	262.928	124.329	125.785	83.8307	167.749	111.315	-0.591657	0.514365
MIR1520-x	0.01	0.01	0.01	0.01	0.01	0.01	0.01	0.01	0	NA
MIR156-x	75.6207	173.846	235.458	80.3487	49.1232	83.0617	161.642	70.8445	-1.19007	0.119985
MIR156-y	1055.33	1230.62	1338.19	654.63	569.382	604.504	1208.04	609.505	-0.986963	0.00106607
MIR157-x	0.01	0.01	0.01	0.01	1.4886	5.3836	0.01	2.29407	7.84176	0.121246
MIR157-y	0.01	0.01	0.01	0.01	0.01	2.3073	0.01	0.775767	6.27755	0.373901
MIR158-x	0.01	0.01	0.01	0.01	2.2329	13.8436	0.01	5.36217	9.06667	0.124336
MIR158-y	0.01	0.01	0.01	0.01	1.4886	21.5345	0.01	7.6777	9.58453	0.133474
MIR159-x	912.49	3565.42	860.73	1448.81	569.382	1485.88	1779.55	1168.03	-0.607438	0.649458
MIR159-y	23536.5	30936.1	21339.1	18474.3	15670.3	19154.2	25270.6	17766.2	-0.508319	0.0540208
MIR160-x	5490.06	4572.67	5347.52	3913.4	3818.21	4703.75	5136.75	4145.12	-0.309442	0.0684786
MIR160-y	339.453	1065.2	257.696	415.276	128.762	346.859	554.116	296.966	-0.899893	0.396238
MIR161-x	0.01	0.01	0.01	0.01	0.01	1.5382	0.01	0.5194	5.69877	0.373901
MIR162-x	26.8874	85.3425	10.4648	43.1345	21.5844	38.4545	40.8982	34.3911	-0.250002	0.846206
MIR162-y	10249.1	10697.3	10385	11072	9809.74	7627.83	10443.8	9503.21	-0.136163	0.391704
MIR164-x	5493.43	12797.2	10832.4	13249.1	10969.3	11885.5	9707.66	12034.6	0.309998	0.360061
MIR164-y	342.814	3302.02	235.458	2697.18	634.135	1568.17	1293.43	1633.16	0.336466	0.452911
MIR165-x	3.3609	0.01	0.01	1.6916	0.01	0.01	1.12697	0.570533	-0.982062	0.933727
MIR165-y	206.697	245.491	257.696	181.842	224.031	149.972	236.628	185.282	-0.352899	0.130919
MIR166-x	3624.75	2816.3	1819.57	2075.53	1731.22	1985.79	2753.54	1930.85	-0.512054	0.201012
MIR166-y	61116.7	63415.8	71873.6	49250.3	53799.5	43998.1	65468.7	49016	-0.417553	0.0188662
MIR166-z	384.825	581.593	461.76	430.5	472.624	350.705	476.059	417.943	-0.187836	0.452376
MIR167-x	1873.71	4472.58	5180.08	2040.01	2351.21	2266.51	3842.12	2219.24	-0.791836	0.222895
MIR167-y	178.129	1718.44	283.858	1091.9	380.332	899.835	726.809	790.688	0.121532	0.558754
MIR168-x	282771	258424	247766	312541	335141	319221	262987	322301	0.293417	0.00977099
MIR168-y	76061	119272	74318.4	156170	149518	165040	89883.8	156910	0.8038	0.0206406
MIR169-x	2144.27	932.446	2100.81	545.525	802.345	714.484	1725.84	687.451	-1.32797	0.0434831
MIR169-y	361.299	360.335	506.235	313.783	316.323	364.548	409.29	331.551	-0.303889	0.179315
MIR170-x	0.01	0.01	0.01	0.01	0.01	1.5382	0.01	0.5194	5.69877	0.373901
MIR171-x	241.986	819.709	334.874	926.97	394.474	584.508	465.523	635.317	0.448624	0.426464
MIR171-y	478.931	535.234	579.489	431.346	512.072	507.599	531.218	483.672	-0.135275	0.298355
MIR171-z	505.819	423.552	341.414	268.957	216.588	282.256	423.595	255.934	-0.726915	0.0236157
MIR172-x	1093.98	2242.08	1292.4	8935.62	4644.37	5372.09	1542.82	6317.36	2.03375	0.00849663
MIR172-y	853.674	414.069	693.293	913.437	1260.08	1090.57	653.679	1088.03	0.735064	0.0807877
MIR1848-x	0.01	5.2681	5.2324	4.2289	1.4886	0.01	3.5035	1.90917	-0.875854	0.869002
MIR1856-x	3.3609	0.01	0.01	0.01	2.2329	1.5382	1.12697	1.26037	0.161399	0.58608
MIR1861-x	0.01	2.1072	0.01	0.01	0.01	0.01	0.709067	0.01	-6.14785	0.373901
MIR1878-x	1500.65	858.693	1240.08	959.955	1214.68	880.607	1199.81	1018.41	-0.236478	0.480991
MIR1878-y	2194.68	1848.03	1913.75	1541.85	2022.98	1694.3	1985.49	1753.04	-0.179632	0.250141
MIR2108-x	6.7218	2.1072	2.6162	0.01	0.01	0.01	3.81507	0.01	-8.57556	8.26527e-05
MIR2118-x	3.3609	4.2144	2.6162	1.6916	2.9772	3.0764	3.39717	2.58173	-0.395992	0.289034
MIR2118-y	13.4437	8.4289	5.2324	27.9106	19.3515	27.6872	9.035	24.9831	1.46736	0.0225432
MIR2118-z	0.01	0.01	0.01	11.8409	4.4657	12.3054	0.01	9.53733	9.89744	3.41166e-05
MIR2120-y	23.5264	6.3217	11.7729	11.8409	10.4201	14.6127	13.8737	12.2912	-0.174719	0.981338
MIR2218-y	0.01	0.01	0.01	0.01	1.4886	2.3073	0.01	1.26863	6.98713	0.116816
MIR2275-x	0.01	2.1072	0.01	1.6916	0.01	0.01	0.709067	0.570533	-0.31361	0.977778
MIR2275-y	0.01	13.6969	9.1567	1.6916	5.9543	6.1527	7.6212	4.59953	-0.728531	0.614145
MIR2592-y	0.01	104.308	0.01	354.38	0.01	123.823	34.7758	159.404	2.19653	0.477985
MIR2592-z	0.01	2.1072	0.01	8.4578	0.01	2.3073	0.709067	3.5917	2.34067	0.450892
MIR2611-x	0.01	2.1072	0.01	0.01	0.01	0.01	0.709067	0.01	-6.14785	0.373901
MIR2635-x	0.01	0.01	0.01	0.01	0.01	0.01	0.01	0.01	0	NA
MIR2873-y	0.01	0.01	0.01	0.01	0.01	1.5382	0.01	0.5194	5.69877	0.373901
MIR2950-x	0.01	0.01	0.01	0.01	7.4429	14.6127	0.01	7.3552	9.52262	0.117053
MIR319-x	470.529	736.474	409.436	356.071	272.41	270.719	538.813	299.734	-0.846103	0.047433
MIR319-y	222313	138820	186724	73317.7	94569.5	94452.6	182619	87446.6	-1.06236	0.0109006
MIR3446-x	0.01	0.01	0.01	0.01	0.01	0.01	0.01	0.01	0	NA
MIR3512-y	13.4437	0.01	5.2324	0.01	5.9543	3.8454	6.2287	3.2699	-0.929685	0.90855
MIR3710-x	3.3609	0.01	2.6162	0.01	1.4886	0.01	1.9957	0.502867	-1.98865	0.447335
MIR384-x	1776.25	411.962	1504.32	595.426	798.623	700.64	1230.84	698.23	-0.817871	0.444088
MIR390-x	199.975	171.739	124.27	308.708	290.273	283.025	165.328	294.002	0.830498	0.014086
MIR390-y	342.814	213.883	236.766	363.683	317.812	283.025	264.488	321.507	0.281648	0.25886
MIR393-x	9968.49	6525.01	9927.18	7098.59	9674.28	6630.32	8806.89	7801.07	-0.174962	0.557966
MIR393-y	4058.31	10599.3	3796.11	9124.23	4765.69	5832.77	6151.25	6574.23	0.0959425	0.721189
MIR394-x	1782.97	411.962	1509.55	598.809	798.623	705.255	1234.83	700.896	-0.817036	0.446662
MIR394-y	82.3426	99.0394	17.0053	22.8359	19.3515	45.3763	66.1291	29.1879	-1.17991	0.355101
MIR395-x	68.8989	71.6455	120.345	123.483	119.831	80.7544	86.9632	108.023	0.312858	0.360713
MIR395-y	2431.63	1476.11	2554.72	3168.27	2960.79	2491.08	2154.15	2873.38	0.415629	0.174786
MIR396-x	73397.5	116583	146677	134573	135293	126705	112219	132190	0.236295	0.377678
MIR396-y	6207.62	26302.3	4189.85	34639.6	22610.8	31286.6	12233.3	29512.3	1.27051	0.105851
MIR397-x	23.5264	136.969	100.724	47.3634	37.2145	48.4526	87.0732	44.3435	-0.973506	0.463649
MIR397-y	132.756	311.869	442.138	179.304	124.296	247.647	295.588	183.749	-0.685848	0.383922
MIR3979-x	0.01	2.1072	7.8486	0.01	0.01	0.01	3.32193	0.01	-8.37588	0.120858
MIR398-x	193.253	601.612	272.085	131.941	110.899	178.429	355.65	140.423	-1.34068	0.0843239
MIR398-y	270.554	482.554	627.889	103.185	148.858	163.816	460.332	138.62	-1.73154	0.0153056
MIR399-x	265.513	306.601	316.56	191.991	123.552	299.176	296.225	204.906	-0.531727	0.174858
MIR399-y	2529.09	1298.05	2302.26	575.973	503.885	1041.35	2043.13	707.068	-1.53086	0.0245627
MIR408-x	0.01	22.1258	3.9243	22.8359	1.4886	22.3036	8.6867	15.5427	0.839357	0.418108
MIR408-y	87.3839	153.827	146.507	77.8113	59.5432	114.594	129.239	83.9829	-0.621879	0.171201
MIR4249-x	0.01	0.01	2.6162	0.01	0.01	0.01	0.878733	0.01	-6.45735	0.373901
MIR435-y	8.4023	6.3217	7.8486	3.3831	9.6758	6.1527	7.5242	6.40387	-0.232595	0.485843
MIR437-x	3.3609	7.3753	5.2324	1.6916	3.7215	5.3836	5.32287	3.5989	-0.564647	0.33682
MIR437-y	70.5793	41.0908	53.6321	23.6817	26.0502	36.1472	55.1007	28.6264	-0.944727	0.032721
MIR444-y	6804.18	4763.37	9383.01	4235.64	5320.19	5466.69	6983.52	5007.51	-0.479863	0.228119
MIR477-x	0.01	0.01	0.01	0.01	0.01	1.5382	0.01	0.5194	5.69877	0.373901
MIR479-y	53.7747	79.0208	122.962	93.0353	91.5477	66.9108	85.2523	83.8313	-0.0242509	0.917349
MIR482-x	0.01	0.01	0.01	0.01	0.01	0.01	0.01	0.01	0	NA
MIR4995-x	0.01	2.1072	0.01	0.01	1.4886	0.01	0.709067	0.502867	-0.495745	0.964435
MIR5019-y	0.01	0.01	7.8486	1.6916	1.4886	1.5382	2.62287	1.5728	-0.737809	0.271124
MIR5049-y	28.5678	10.5361	9.1567	0.01	8.1872	7.6909	16.0869	5.29603	-1.6029	0.282821
MIR5054-y	388.186	323.459	486.613	237.663	349.072	267.643	399.419	284.793	-0.487992	0.108631
MIR5055-x	0.01	0.01	0.01	0.01	0.01	1.5382	0.01	0.5194	5.69877	0.373901
MIR5059-x	28.5678	9.4825	28.7782	25.3733	28.283	15.3818	22.2762	23.0127	0.0469293	0.793239
MIR5072-x	1016.68	478.339	1098.8	595.426	768.107	452.225	864.608	605.253	-0.514508	0.359792
MIR5073-x	0.01	0.01	2.6162	0.01	0.01	1.5382	0.878733	0.5194	-0.758579	0.946991
MIR5077-x	25.2069	24.2331	20.9296	16.0697	20.0958	11.5363	23.4565	15.9006	-0.560909	0.0739086
MIR5079-x	0.01	0.01	2.6162	0.01	0.01	0.01	0.878733	0.01	-6.45735	0.373901
MIR5082-y	26.8874	20.0186	34.0106	38.0599	206.913	36.9163	26.9722	93.963	1.80062	0.193154
MIR5083-y	8.4023	3.1608	0.01	6.7662	2.9772	9.2291	3.8577	6.32417	0.713134	0.362727
MIR5139-x	337.772	193.864	487.922	206.369	258.269	175.352	339.853	213.33	-0.671823	0.231628
MIR5145-x	0.01	0.01	0.01	0.01	0.01	0.01	0.01	0.01	0	NA
MIR5147-y	0.01	2.1072	0.01	0.01	0.01	0.01	0.709067	0.01	-6.14785	0.373901
MIR5168-x	5.0414	5.2681	5.2324	1.6916	0.01	3.0764	5.18063	1.59267	-1.70168	0.22159
MIR5168-y	6310.13	4047.97	6545.74	3013.5	3577.8	3221.72	5634.61	3271.01	-0.784582	0.0320725
MIR5169-x	3.3609	6.3217	5.2324	2.5373	2.9772	0.01	4.97167	1.8415	-1.43285	0.26597
MIR5174-x	3.3609	0.01	0.01	0.01	0.01	0.01	1.12697	0.01	-6.8163	0.373901
MIR5174-y	0.01	0.01	3.9243	0.01	0.01	0.01	1.31477	0.01	-7.03866	0.373901
MIR5181-y	0.01	0.01	0.01	0.01	0.01	2.3073	0.01	0.775767	6.27755	0.373901
MIR5205-x	168.046	95.8786	166.129	100.647	72.9404	85.3689	143.351	86.3189	-0.731805	0.079749
MIR5240-x	0.01	0.01	0.01	3.3831	0.01	2.3073	0.01	1.90013	7.56996	0.116575
MIR528-x	42.0115	68.4847	68.0212	27.0648	21.5844	22.3036	59.5058	23.6509	-1.33113	0.00690104
MIR528-y	6.7218	63.2167	11.7729	22.8359	3.7215	6.9218	27.2371	11.1597	-1.28727	0.452583
MIR5281-y	3.3609	0.01	0.01	0.01	1.4886	2.3073	1.12697	1.26863	0.17083	0.586197
MIR529-x	35.2897	66.3775	155.664	33.831	31.2602	56.1435	85.7771	40.4116	-1.08582	0.265277
MIR529-y	35.2897	247.599	175.286	76.1198	40.936	96.9053	152.725	71.3204	-1.09855	0.453612
MIR530-x	20.1655	14.7506	28.7782	7.612	13.3972	6.9218	21.2314	9.31033	-1.1893	0.0421638
MIR5302-x	0.01	0.01	0.01	1.6916	0.01	1.5382	0.01	1.07993	6.7548	0.116151
MIR5339-x	0.01	24.2331	0.01	10.9951	0.01	5.3836	8.08437	5.4629	-0.565468	0.620456
MIR535-x	0.01	0.01	0.01	0.01	3.7215	9.2291	0.01	4.3202	8.75495	0.118132
MIR5381-y	0.01	0.01	0.01	0.01	1.4886	0.01	0.01	0.502867	5.6521	0.373901
MIR5384-y	21.846	8.4289	18.3134	22.8359	16.3744	18.4581	16.1961	19.2228	0.247172	0.481876
MIR5388-y	18.4851	10.5361	9.1567	2.5373	7.4429	4.6145	12.726	4.8649	-1.38729	0.0563241
MIR5493-y	0.01	0.01	0.01	1.6916	0.01	1.5382	0.01	1.07993	6.7548	0.116151
MIR5494-x	0.01	0.01	0.01	0.01	0.01	1.5382	0.01	0.5194	5.69877	0.373901
MIR5503-y	0.01	0.01	0.01	0.01	1.4886	0.01	0.01	0.502867	5.6521	0.373901
MIR5505-y	0.01	0.01	0.01	0.01	0.01	0.01	0.01	0.01	0	NA
MIR5532-y	3.3609	0.01	2.6162	0.01	1.4886	2.3073	1.9957	1.26863	-0.65362	0.909158
MIR5538-x	0.01	0.01	0.01	1.6916	0.01	0.01	0.01	0.570533	5.83424	0.373901
MIR5563-y	0.01	0.01	0.01	1.6916	0.01	0.01	0.01	0.570533	5.83424	0.373901
MIR5564-x	47210.9	32212	42772.3	30277.1	30552.4	28259.4	40731.7	29696.3	-0.455871	0.0605007
MIR5564-y	0.01	0.01	0.01	0.01	0.01	0.01	0.01	0.01	0	NA
MIR5565-x	13.4437	9.4825	10.4648	7.612	8.1872	4.6145	11.1303	6.80457	-0.709922	0.0697755
MIR5565-y	1135.99	350.852	648.818	280.797	474.857	471.452	711.887	409.035	-0.799423	0.283919
MIR5566-x	0.01	0.01	2.6162	4.2289	1.4886	0.01	0.878733	1.90917	1.11945	0.525596
MIR5567-x	104.189	42.1444	98.1076	32.9852	58.7989	48.4526	81.4802	46.7456	-0.801619	0.207601
MIR5568-x	441.961	366.657	332.258	271.494	276.876	282.256	380.292	276.875	-0.457871	0.0212563
MIR5568-y	683.947	562.628	599.11	485.475	451.04	472.99	615.229	469.835	-0.388968	0.0122452
MIR5569-x	13.4437	15.8042	24.8539	15.224	4.4657	10.7673	18.0339	10.1523	-0.828903	0.182386
MIR5570-x	0.01	0.01	2.6162	0.01	0.01	0.01	0.878733	0.01	-6.45735	0.373901
MIR5641-y	0.01	0.01	0.01	1.6916	0.01	0.01	0.01	0.570533	5.83424	0.373901
MIR5649-y	0.01	11.5897	11.7729	8.4578	1.4886	0.01	7.79087	3.3188	-1.23112	0.810554
MIR5653-y	0.01	0.01	0.01	5.0747	0.01	0.01	0.01	1.69823	7.40789	0.373901
MIR5654-x	0.01	0.01	0.01	0.01	0.01	3.0764	0.01	1.03213	6.68949	0.373901
MIR5658-x	0.01	5.2681	2.6162	4.2289	0.01	0.01	2.63143	1.4163	-0.893722	0.532556
MIR5711-y	0.01	0.01	0.01	0.01	0.01	4.6145	0.01	1.54483	7.27131	0.373901
MIR5766-y	0.01	0.01	2.6162	0.01	0.01	0.01	0.878733	0.01	-6.45735	0.373901
MIR5819-x	0.01	0.01	0.01	0.01	1.4886	0.01	0.01	0.502867	5.6521	0.373901
MIR5831-y	8.4023	4.2144	10.4648	2.5373	2.9772	5.3836	7.69383	3.6327	-1.08266	0.108058
MIR6169-x	0.01	0.01	0.01	0.01	0.01	1.5382	0.01	0.5194	5.69877	0.373901
MIR6217-x	3.3609	0.01	2.6162	1.6916	0.01	0.01	1.9957	0.570533	-1.80651	0.460459
MIR6217-y	126.034	51.6269	85.0266	54.1296	44.6574	45.3763	87.5627	48.0544	-0.865646	0.112004
MIR6218-x	10.0828	20.0186	13.081	23.6817	13.3972	18.4581	14.3941	18.5123	0.363006	0.363391
MIR6218-y	102.508	160.149	62.7888	189.454	72.1961	100.751	108.482	120.8	0.155168	0.816837
MIR6219-x	144.52	25.2867	57.5564	32.1395	35.7259	30.7636	75.7876	32.8763	-1.20491	0.304561
MIR6219-y	112.591	64.2703	120.345	43.9803	47.6346	56.1435	99.0688	49.2528	-1.00823	0.0343442
MIR6220-x	13.4437	22.1258	10.4648	27.9106	19.3515	24.6109	15.3448	23.9577	0.642741	0.119331
MIR6220-y	551.191	249.706	514.084	229.205	280.597	279.179	438.327	262.994	-0.736977	0.155651
MIR6221-x	3.3609	0.01	0.01	0.01	0.01	3.0764	1.12697	1.03213	-0.126815	0.991875
MIR6221-y	0.01	0.01	0.01	0.01	0.01	1.5382	0.01	0.5194	5.69877	0.373901
MIR6222-x	3.3609	2.1072	0.01	6.7662	4.4657	3.0764	1.82603	4.76943	1.3851	0.271977
MIR6222-y	3.3609	0.01	0.01	0.01	1.4886	0.01	1.12697	0.502867	-1.1642	0.920583
MIR6223-x	30.2483	17.9114	30.0863	32.1395	26.0502	32.3018	26.082	30.1638	0.209765	0.419375
MIR6223-y	16.8046	17.9114	18.3134	15.224	19.3515	13.8436	17.6765	16.1397	-0.131216	0.384532
MIR6224-x	33.6092	12.6433	11.7729	9.3035	17.863	6.9218	19.3418	11.3628	-0.767408	0.327147
MIR6224-y	53.7747	32.6619	31.3944	46.5176	41.6802	52.2981	39.277	46.832	0.253809	0.334362
MIR6225-x	1105.74	660.614	882.968	527.764	602.131	544.515	883.108	558.137	-0.661972	0.0467631
MIR6225-y	26.8874	42.1444	40.5511	41.443	32.0045	39.2236	36.5276	37.557	0.0400948	0.8131
MIR6226-x	21.846	11.5897	19.6215	7.612	7.4429	5.3836	17.6857	6.81283	-1.37626	0.0145732
MIR6226-y	26.8874	6.3217	15.6972	5.0747	5.21	8.46	16.3021	6.24823	-1.38354	0.14284
MIR6227-x	6.7218	7.3753	2.6162	0.01	2.2329	3.0764	5.5711	1.7731	-1.65169	0.253704
MIR6227-y	13.4437	6.3217	2.6162	0.01	2.9772	4.6145	7.46053	2.5339	-1.55792	0.292083
MIR6228-x	0.01	0.01	0.01	0.01	0.01	0.01	0.01	0.01	0	NA
MIR6229-x	72.2598	24.2331	45.7835	32.1395	23.8173	26.9181	47.4255	27.625	-0.779689	0.240143
MIR6229-y	21.846	14.7506	15.6972	9.3035	9.6758	16.1509	17.4313	11.7101	-0.573928	0.125983
MIR6230-x	15.1241	13.6969	26.162	1.6916	8.9315	6.1527	18.3277	5.59193	-1.7126	0.0670079
MIR6230-y	8.4023	3.1608	2.6162	0.01	1.4886	5.3836	4.72643	2.29407	-1.04284	0.312293
MIR6231-y	0.01	0.01	2.6162	0.01	1.4886	0.01	0.878733	0.502867	-0.805249	0.943563
MIR6232-x	13.4437	10.5361	11.7729	13.5324	15.6301	12.3054	11.9176	13.8226	0.213943	0.208145
MIR6232-y	394.908	225.473	315.252	164.926	183.84	185.351	311.878	178.039	-0.808789	0.0326441
MIR6233-x	616.729	428.82	586.029	233.434	284.319	236.88	543.859	251.544	-1.11242	0.00422435
MIR6233-y	159.644	105.361	162.204	72.7367	86.3377	82.2926	142.403	80.4557	-0.823715	0.0209693
MIR6234-y	25.2069	10.5361	39.243	10.9951	12.6529	13.0745	24.9953	12.2408	-1.02996	0.209896
MIR6235-x	652.019	278.153	477.457	264.728	327.488	337.63	469.21	309.949	-0.598204	0.237265
MIR6235-y	87.3839	41.0908	98.1076	36.3683	46.146	43.8381	75.5274	42.1175	-0.842582	0.13809
MIR6275-y	0.01	0.01	0.01	1.6916	0.01	0.01	0.01	0.570533	5.83424	0.373901
MIR6300-y	3.3609	6.3217	15.6972	10.9951	14.8858	9.2291	8.45993	11.7033	0.468201	0.343107
MIR6441-y	0.01	11.5897	0.01	10.9951	0.01	6.1527	3.8699	5.71927	0.563534	0.549274
MIR6462-x	0.01	0.01	0.01	1.6916	0.01	2.3073	0.01	1.3363	7.0621	0.116459
MIR6478-x	90.7449	80.0744	156.972	84.5775	119.831	98.4434	109.264	100.951	-0.114167	0.855639
MIR7517-y	0.01	0.01	0.01	0.01	0.01	0.01	0.01	0.01	0	NA
MIR7710-x	3.3609	0.01	5.2324	0.01	0.01	0.01	2.86777	0.01	-8.16378	0.116651
MIR7764-y	0.01	0.01	0.01	0.01	0.01	0.01	0.01	0.01	0	NA
MIR7767-x	0.01	0.01	0.01	0.01	1.4886	1.5382	0.01	1.01227	6.66145	0.116121
MIR7782-y	0.01	0.01	0.01	1.6916	3.7215	2.3073	0.01	2.57347	8.00757	1.79604e-05
MIR782-x	0.01	2.1072	0.01	0.01	0.01	0.01	0.709067	0.01	-6.14785	0.373901
MIR7994-y	0.01	2.1072	0.01	2.5373	0.01	0.01	0.709067	0.852433	0.265666	0.981909
MIR8005-x	0.01	0.01	0.01	1.6916	0.01	0.01	0.01	0.570533	5.83424	0.373901
MIR8005-y	8.4023	0.01	5.2324	0.01	5.9543	4.6145	4.54823	3.52627	-0.367165	0.961003
MIR8007-x	0.01	2.1072	0.01	0.01	0.01	0.01	0.709067	0.01	-6.14785	0.373901
MIR812-y	0.01	0.01	2.6162	0.01	0.01	0.01	0.878733	0.01	-6.45735	0.373901
MIR8154-x	0.01	0.01	2.6162	0.01	0.01	0.01	0.878733	0.01	-6.45735	0.373901
MIR8155-y	278.956	168.578	443.446	193.683	224.776	159.202	296.993	192.553	-0.625174	0.283434
MIR8175-y	566.315	409.855	778.32	358.609	550.03	313.788	584.83	407.476	-0.521303	0.227737
MIR821-x	6.7218	8.4289	15.6972	5.0747	0.01	2.3073	10.2826	2.464	-2.06114	0.205974
MIR824-x	0.01	0.01	0.01	0.01	0.01	23.8418	0.01	7.95393	9.63552	0.373901
MIR824-y	0.01	0.01	0.01	0.01	1.4886	7.6909	0.01	3.06317	8.25888	0.123962
MIR827-x	198.294	247.599	124.27	63.4332	58.0546	179.967	190.054	100.485	-0.919432	0.150062
MIR827-y	3540.73	1974.47	2901.37	449.107	889.427	2826.4	2805.52	1388.31	-1.01494	0.162718
MIR829-y	16.8046	0.01	0.01	0.01	0.01	0.01	5.6082	0.01	-9.13139	0.373901
MIR845-x	13.4437	14.7506	23.5458	12.6866	11.9086	3.8454	17.2467	9.4802	-0.863331	0.177312
MIR845-y	10.0828	2.1072	5.2324	1.6916	1.4886	3.0764	5.80747	2.08553	-1.47749	0.154168
MIR857-y	0.01	17.9114	0.01	15.224	0.01	5.3836	5.97713	6.87253	0.201388	0.579142
MIR858-x	25.2069	13.6969	11.7729	5.9204	6.6986	11.5363	16.8922	8.05177	-1.06898	0.0786577
MIR8646-x	0.01	0.01	0.01	1.6916	0.01	2.3073	0.01	1.3363	7.0621	0.116459
MIR8693-y	3.3609	0.01	0.01	0.01	0.01	0.01	1.12697	0.01	-6.8163	0.373901
MIR870-y	0.01	0.01	0.01	1.6916	0.01	0.01	0.01	0.570533	5.83424	0.373901
MIR8709-y	0.01	2.1072	0.01	0.01	0.01	0.01	0.709067	0.01	-6.14785	0.373901
MIR894-x	1435.11	1436.07	2014.48	1282.2	1565.99	1151.33	1628.55	1333.17	-0.288731	0.248099
MIR9408-y	0.01	0.01	0.01	0.01	0.01	2.3073	0.01	0.775767	6.27755	0.373901
MIR9737-x	0.01	0.01	2.6162	0.01	0.01	1.5382	0.878733	0.5194	-0.758579	0.946991
MIR9773-y	354.577	211.776	341.414	290.947	377.355	329.17	302.589	332.491	0.135954	0.563707
MIR9774-y	0.01	0.01	3.9243	20.2986	14.1415	16.1509	1.31477	16.8637	3.68104	0.0528301
novel-m0001-5p	8.4023	0.01	2.6162	3.3831	0.01	0.01	3.67617	1.13437	-1.69632	0.489986
novel-m0002-3p	3.3609	6.3217	3.9243	1.6916	5.21	3.0764	4.53563	3.326	-0.447516	0.376205
novel-m0003-3p	3.3609	0.01	0.01	0.01	0.01	2.3073	1.12697	0.775767	-0.53875	0.964601
novel-m0004-3p	0.01	0.01	0.01	2.5373	0.01	3.8454	0.01	2.1309	7.73532	0.116637
novel-m0005-3p	8.4023	3.1608	22.2377	4.2289	8.1872	3.0764	11.2669	5.16417	-1.12549	0.417859
novel-m0006-5p	3.3609	0.01	0.01	0.01	2.2329	0.01	1.12697	0.750967	-0.585624	0.961412
novel-m0007-3p	189.892	83.2353	189.675	37.2141	42.4245	43.069	154.267	40.9025	-1.91517	0.0105805
novel-m0008-3p	6.7218	0.01	0.01	0.01	2.9772	3.0764	2.24727	2.0212	-0.152959	0.600768
novel-m0009-3p	0.01	3.1608	0.01	4.2289	8.9315	4.6145	1.06027	5.92497	2.48238	0.0848244
novel-m0009-5p	8.4023	3.1608	0.01	10.1493	14.8858	15.3818	3.8577	13.4723	1.80418	0.22397
novel-m0010-5p	3.3609	2.1072	2.6162	0.01	0.01	0.01	2.69477	0.01	-8.07402	2.04339e-06
novel-m0011-3p	0.01	3.1608	6.5405	4.2289	1.4886	1.5382	3.2371	2.41857	-0.42055	0.57078
novel-m0012-3p	10.0828	13.6969	20.9296	9.3035	10.4201	6.9218	14.9031	8.8818	-0.746688	0.117147
novel-m0013-3p	3.3609	4.2144	0.01	2.5373	2.2329	1.5382	2.52843	2.1028	-0.265932	0.526867
novel-m0014-3p	0.01	6.3217	0.01	4.2289	2.2329	0.01	2.1139	2.15727	0.0292974	0.593488
novel-m0015-3p	35.2897	112.736	10.4648	28.7564	6.6986	21.5345	52.8303	18.9965	-1.47563	0.400583
novel-m0016-5p	0.01	0.01	0.01	1.6916	0.01	3.0764	0.01	1.59267	7.3153	0.117322
novel-m0017-3p	6.7218	0.01	11.7729	3.3831	4.4657	0.01	6.16823	2.6196	-1.23551	0.863766
novel-m0018-3p	0.01	0.01	2.6162	0.01	0.01	0.01	0.878733	0.01	-6.45735	0.373901
novel-m0019-5p	13.4437	5.2681	22.2377	7.612	4.4657	3.0764	13.6498	5.05137	-1.43414	0.143146
novel-m0020-5p	18.4851	9.4825	10.4648	3.3831	8.1872	0.01	12.8108	3.8601	-1.73065	0.237716
novel-m0021-5p	5.0414	3.1608	5.2324	6.7662	1.4886	3.8454	4.4782	4.0334	-0.150922	0.615899
novel-m0022-5p	0.01	6.3217	0.01	4.2289	0.01	8.46	2.1139	4.23297	1.00176	0.524504
novel-m0023-5p	0.01	2.1072	0.01	2.5373	0.01	3.8454	0.709067	2.1309	1.58747	0.478411
novel-m0024-5p	11.7632	6.3217	3.9243	8.4578	1.4886	6.9218	7.3364	5.62273	-0.383801	0.559771
novel-m0025-5p	0.01	4.2144	0.01	0.01	0.01	1.5382	1.41147	0.5194	-1.44228	0.904236
novel-m0026-3p	3.3609	5.2681	7.8486	5.9204	13.3972	5.3836	5.49253	8.23373	0.584075	0.379528
novel-m0027-3p	0.01	5.2681	0.01	6.7662	7.4429	10.7673	1.7627	8.32547	2.23974	0.0922316
novel-m0028-3p	0.01	6.3217	5.2324	3.3831	5.21	4.6145	3.8547	4.40253	0.191715	0.436122
novel-m0029-3p	366.34	319.244	507.543	250.35	273.154	236.11	397.709	253.205	-0.651409	0.0392816
novel-m0030-3p	8.4023	3.1608	2.6162	0.01	2.9772	0.01	4.72643	0.999067	-2.2421	0.100022
novel-m0031-3p	0.01	3.1608	0.01	1.6916	0.01	5.3836	1.06027	2.36173	1.15542	0.526301
novel-m0032-3p	0.01	5.2681	6.5405	4.2289	4.4657	7.6909	3.93953	5.46183	0.471361	0.398688
novel-m0033-5p	3.3609	4.2144	3.9243	0.01	0.01	0.01	3.8332	0.01	-8.58241	9.55854e-08
novel-m0034-5p	3.3609	2.1072	0.01	1.6916	3.7215	2.3073	1.82603	2.57347	0.495	0.398727
novel-m0035-3p	0.01	0.01	0.01	1.6916	2.2329	2.3073	0.01	2.07727	7.69854	6.98762e-07
novel-m0036-3p	0.01	0.01	0.01	3.3831	0.01	1.5382	0.01	1.64377	7.36086	0.118208
novel-m0037-3p	6.7218	5.2681	11.7729	5.0747	5.21	1.5382	7.92093	3.94097	-1.00712	0.172362
novel-m0038-3p	8.4023	2.1072	5.2324	1.6916	0.01	2.3073	5.2473	1.3363	-1.97333	0.225664
novel-m0039-3p	3.3609	0.01	3.9243	2.5373	0.01	0.01	2.43173	0.852433	-1.51233	0.482574
novel-m0039-5p	0.01	0.01	2.6162	0.01	1.4886	1.5382	0.878733	1.01227	0.204092	0.582902
novel-m0040-3p	0.01	3.1608	0.01	0.01	0.01	3.0764	1.06027	1.03213	-0.0387978	0.9975
novel-m0041-3p	0.01	7.3753	0.01	3.3831	0.01	7.6909	2.4651	3.69467	0.583798	0.554678
novel-m0042-5p	0.01	3.1608	0.01	3.3831	0.01	4.6145	1.06027	2.6692	1.33198	0.496623
novel-m0043-5p	87.3839	152.774	90.259	104.03	68.4747	88.4453	110.139	86.9835	-0.34051	0.377933
novel-m0044-3p	0.01	3.1608	0.01	0.01	0.01	3.0764	1.06027	1.03213	-0.0387978	0.9975
novel-m0045-5p	8.4023	8.4289	2.6162	5.9204	9.6758	7.6909	6.48247	7.76237	0.259954	0.524437
novel-m0046-5p	0.01	0.01	0.01	0.01	1.4886	3.0764	0.01	1.525	7.25267	0.117933
novel-m0047-5p	0.01	2.1072	3.9243	0.01	1.4886	1.5382	2.01383	1.01227	-0.992355	0.873787
novel-m0048-3p	28.5678	11.5897	24.8539	25.3733	15.6301	16.92	21.6705	19.3078	-0.166546	0.84113
novel-m0048-5p	8.4023	4.2144	2.6162	3.3831	3.7215	7.6909	5.07763	4.93183	-0.0420322	0.974089
novel-m0049-5p	13.4437	4.2144	7.8486	6.7662	6.6986	3.0764	8.50223	5.51373	-0.624812	0.414315
novel-m0050-3p	3.3609	0.01	2.6162	0.01	2.2329	1.5382	1.9957	1.26037	-0.663051	0.909127
novel-m0051-3p	3.3609	8.4289	2.6162	12.6866	6.6986	13.0745	4.802	10.8199	1.17198	0.0965356
novel-m0052-3p	0.01	2.1072	0.01	0.01	0.01	4.6145	0.709067	1.54483	1.12346	0.927917
novel-m0052-5p	0.01	0.01	0.01	3.3831	0.01	4.6145	0.01	2.6692	8.06026	0.116384
novel-m0053-3p	0.01	2.1072	0.01	0.01	0.01	7.6909	0.709067	2.5703	1.85794	0.886729
novel-m0054-3p	0.01	0.01	0.01	0.01	0.01	4.6145	0.01	1.54483	7.27131	0.373901
novel-m0054-5p	0.01	0.01	0.01	0.01	0.01	5.3836	0.01	1.8012	7.49281	0.373901
novel-m0055-3p	0.01	2.1072	0.01	0.01	0.01	4.6145	0.709067	1.54483	1.12346	0.927917
novel-m0055-5p	0.01	0.01	0.01	3.3831	0.01	4.6145	0.01	2.6692	8.06026	0.116384
novel-m0056-3p	33.6092	37.93	39.243	27.0648	17.1187	23.0727	36.9274	22.4187	-0.719987	0.0224255
novel-m0057-5p	5.0414	2.1072	7.8486	2.5373	2.2329	2.3073	4.99907	2.35917	-1.08338	0.186809
novel-m0058-3p	3.3609	5.2681	9.1567	0.01	5.21	3.8454	5.92857	3.0218	-0.972275	0.338915
novel-m0059-3p	15.1241	3.1608	17.0053	5.0747	4.4657	3.0764	11.7634	4.2056	-1.48392	0.219437
novel-m0059-5p	3.3609	3.1608	3.9243	0.01	0.01	0.01	3.482	0.01	-8.44377	8.80086e-08
novel-m0060-5p	0.01	0.01	5.2324	1.6916	2.2329	3.8454	1.7508	2.58997	0.564919	0.179788
novel-m0061-5p	0.01	0.01	3.9243	3.3831	1.4886	5.3836	1.31477	3.41843	1.37853	0.140671
novel-m0062-5p	3.3609	2.1072	3.9243	1.6916	0.01	1.5382	3.1308	1.07993	-1.53559	0.244443
novel-m0063-3p	6.7218	21.0722	6.5405	9.3035	8.9315	10.7673	11.4448	9.66743	-0.243492	0.977654
novel-m0064-5p	5.0414	0.01	0.01	0.01	2.2329	3.0764	1.68713	1.7731	0.0716999	0.588008
novel-m0065-5p	0.01	3.1608	3.9243	2.5373	2.9772	3.8454	2.36503	3.11997	0.39967	0.40586
novel-m0066-3p	5.0414	3.1608	2.6162	0.01	1.4886	0.01	3.60613	0.502867	-2.8422	0.0674782
novel-m0067-3p	379.784	322.405	516.7	261.345	276.132	234.572	406.296	257.35	-0.658803	0.0398078
novel-m0068-3p	0.01	0.01	0.01	1.6916	9.6758	4.6145	0.01	5.3273	9.05726	0.000279557
novel-m0069-3p	15.1241	11.5897	15.6972	10.9951	14.1415	11.5363	14.137	12.2243	-0.209724	0.310037
novel-m0070-5p	20.1655	16.8578	20.9296	5.0747	6.6986	8.46	19.3176	6.74443	-1.51815	0.00273533
novel-m0071-3p	5.0414	27.3939	5.2324	29.6021	6.6986	13.8436	12.5559	16.7148	0.412758	0.561701
novel-m0071-5p	0.01	4.2144	6.5405	3.3831	2.9772	0.01	3.5883	2.12343	-0.756902	0.91162
novel-m0072-5p	21.846	17.9114	24.8539	8.4578	6.6986	14.6127	21.5371	9.92303	-1.11797	0.0303696
novel-m0073-5p	8.4023	2.1072	10.4648	3.3831	6.6986	8.46	6.99143	6.18057	-0.177849	0.985074
novel-m0074-3p	8.4023	7.3753	3.9243	3.3831	1.4886	2.3073	6.5673	2.393	-1.45648	0.0385655
novel-m0075-3p	0.01	2.1072	0.01	5.9204	0.01	2.3073	0.709067	2.7459	1.95329	0.464553
novel-m0076-5p	0.01	3.1608	0.01	0.01	0.01	0.01	1.06027	0.01	-6.72828	0.373901
novel-m0077-3p	0.01	0.01	9.1567	4.2289	4.4657	0.01	3.0589	2.90153	-0.0761974	0.590869
novel-m0078-5p	0.01	0.01	0.01	0.01	3.7215	0.01	0.01	1.24717	6.96251	0.373901
novel-m0079-5p	55.4552	42.1444	40.5511	17.7613	27.5387	20.7654	46.0502	22.0218	-1.06428	0.0100243
novel-m0080-3p	0.01	2.1072	11.7729	1.6916	3.7215	1.5382	4.63003	2.3171	-0.998702	0.599885
novel-m0081-3p	0.01	4.2144	0.01	5.9204	0.01	13.8436	1.41147	6.59133	2.22338	0.453637
novel-m0082-5p	6.7218	0.01	2.6162	2.5373	0.01	1.5382	3.116	1.36183	-1.19415	0.861247
novel-m0083-5p	6.7218	0.01	2.6162	2.5373	0.01	1.5382	3.116	1.36183	-1.19415	0.861247
novel-m0084-5p	3.3609	8.4289	7.8486	3.3831	1.4886	8.46	6.54613	4.4439	-0.558817	0.397783
novel-m0085-5p	223.501	104.308	206.68	84.5775	119.086	101.52	178.163	101.728	-0.808481	0.119296
novel-m0086-3p	0.01	3.1608	0.01	1.6916	0.01	0.01	1.06027	0.570533	-0.894044	0.939277
novel-m0086-5p	18.4851	49.5197	2.6162	24.5275	11.1644	23.8418	23.5403	19.8446	-0.246391	0.729645
novel-m0087-3p	0.01	3.1608	0.01	1.6916	0.01	0.01	1.06027	0.570533	-0.894044	0.939277
novel-m0087-5p	18.4851	49.5197	2.6162	24.5275	11.1644	23.8418	23.5403	19.8446	-0.246391	0.729645
novel-m0088-3p	0.01	2.1072	2.6162	0.01	0.01	0.01	1.5778	0.01	-7.30177	0.116273
novel-m0089-3p	0.01	2.1072	2.6162	0.01	2.9772	0.01	1.5778	0.999067	-0.659261	0.544386
novel-m0090-5p	25.2069	21.0722	30.0863	10.1493	12.6529	14.6127	25.4551	12.4716	-1.02931	0.00842726
novel-m0091-5p	25.2069	21.0722	30.0863	10.1493	12.6529	14.6127	25.4551	12.4716	-1.02931	0.00842726
novel-m0092-3p	0.01	0.01	0.01	0.01	0.01	0.01	0.01	0.01	0	NA
novel-m0093-3p	131.076	219.151	74.5618	73.5825	37.2145	39.2236	141.596	50.0069	-1.50159	0.0587525
novel-m0093-5p	52.0943	75.86	52.324	21.9902	32.0045	25.3799	60.0928	26.4582	-1.18348	0.00789788
novel-m0094-5p	5.0414	0.01	0.01	0.01	0.01	0.01	1.68713	0.01	-7.39843	0.373901
novel-m0095-3p	73.9403	89.5569	77.178	205.523	229.241	196.887	80.2251	210.551	1.39204	0.000194786
novel-m0095-5p	6.7218	0.01	5.2324	2.5373	0.01	2.3073	3.98807	1.6182	-1.3013	0.841839
novel-m0096-3p	0.01	18.965	0.01	12.6866	0.01	15.3818	6.32833	9.35947	0.564601	0.543569
novel-m0096-5p	25.2069	26.3403	35.3187	18.6071	25.3059	33.0708	28.9553	25.6613	-0.174235	0.526626
novel-m0097-3p	50.4138	139.077	27.4701	121.792	42.4245	71.5253	72.3202	78.5805	0.119773	0.719062
novel-m0098-5p	0.01	0.01	2.6162	0.01	2.2329	1.5382	0.878733	1.26037	0.520346	0.557919
novel-m0099-3p	0.01	3.1608	5.2324	1.6916	2.9772	1.5382	2.80107	2.069	-0.437043	0.55979
novel-m0100-3p	0.01	3.1608	0.01	1.6916	2.2329	1.5382	1.06027	1.8209	0.780225	0.163778
novel-m0101-5p	30.2483	15.8042	14.3891	5.9204	3.7215	7.6909	20.1472	5.7776	-1.80204	0.0173735
novel-m0102-3p	0.01	3.1608	0.01	0.01	1.4886	2.3073	1.06027	1.26863	0.258848	0.579321
novel-m0103-5p	8.4023	5.2681	3.9243	2.5373	1.4886	0.01	5.8649	1.3453	-2.12418	0.188844
novel-m0104-5p	5.0414	6.3217	0.01	5.0747	8.1872	4.6145	3.79103	5.9588	0.652431	0.371331
novel-m0105-5p	0.01	0.01	0.01	0.01	2.9772	2.3073	0.01	1.76483	7.46339	0.116325
novel-m0106-5p	11.7632	0.01	2.6162	4.2289	0.01	1.5382	4.79647	1.9257	-1.31659	0.864593
novel-m0107-5p	5.0414	0.01	0.01	1.6916	0.01	1.5382	1.68713	1.07993	-0.643632	0.649283
novel-m0108-5p	15.1241	0.01	11.7729	1.6916	6.6986	1.5382	8.969	3.30947	-1.43835	0.771457
novel-m0109-3p	5.0414	0.01	2.6162	0.01	2.9772	1.5382	2.55587	1.50847	-0.76073	0.901337
novel-m0110-3p	199.975	108.522	137.351	86.2691	75.9176	83.0617	148.616	81.7495	-0.862306	0.0356744
novel-m0111-3p	6.7218	0.01	2.6162	0.01	1.4886	0.01	3.116	0.502867	-2.63145	0.4203
novel-m0112-5p	10.0828	6.3217	10.4648	2.5373	7.4429	3.8454	8.95643	4.60853	-0.958617	0.104215
novel-m0113-5p	3.3609	0.01	0.01	0.01	1.4886	2.3073	1.12697	1.26863	0.17083	0.586197
novel-m0114-3p	0.01	6.3217	0.01	0.01	0.01	3.8454	2.1139	1.28847	-0.714252	0.957545
novel-m0115-5p	5.0414	3.1608	6.5405	0.01	0.01	0.01	4.91423	0.01	-8.94082	8.49841e-06
novel-m0116-5p	0.01	2.1072	0.01	4.2289	0.01	4.6145	0.709067	2.95113	2.05728	0.446911
novel-m0117-3p	0.01	0.01	0.01	1.6916	9.6758	4.6145	0.01	5.3273	9.05726	0.000279557
novel-m0118-5p	0.01	3.1608	3.9243	0.01	2.2329	0.01	2.36503	0.750967	-1.65504	0.472683
novel-m0119-5p	0.01	0.01	0.01	1.6916	0.01	0.01	0.01	0.570533	5.83424	0.373901
novel-m0120-5p	3.3609	2.1072	0.01	2.5373	3.7215	3.8454	1.82603	3.36807	0.883208	0.328588
novel-m0121-5p	11.7632	6.3217	6.5405	8.4578	2.9772	3.8454	8.20847	5.09347	-0.688465	0.222954
novel-m0122-3p	10.0828	12.6433	11.7729	8.4578	13.3972	17.6891	11.4997	13.1814	0.196908	0.690627
novel-m0122-5p	0.01	2.1072	0.01	2.5373	2.2329	2.3073	0.709067	2.35917	1.73428	0.108204
novel-m0123-5p	0.01	4.2144	0.01	0.01	1.4886	0.01	1.41147	0.502867	-1.48895	0.900882
novel-m0124-5p	43.692	36.8764	56.2483	7.612	25.3059	26.9181	45.6056	19.9453	-1.19316	0.0903283
novel-m0125-3p	3.3609	91.6641	0.01	60.0501	7.4429	16.92	31.6783	28.1377	-0.170994	0.395302
novel-m0125-5p	42.0115	18.965	54.9402	34.6768	29.7716	28.4563	38.6389	30.9682	-0.319265	0.703413
novel-m0126-5p	3.3609	2.1072	0.01	1.6916	1.4886	3.0764	1.82603	2.08553	0.191703	0.451883
novel-m0127-5p	8.4023	5.2681	15.6972	3.3831	3.7215	3.8454	9.7892	3.65	-1.42329	0.0494627
novel-m0128-3p	3.3609	2.1072	0.01	0.01	2.2329	0.01	1.82603	0.750967	-1.28189	0.500446
novel-m0129-3p	0.01	3.1608	3.9243	0.01	0.01	0.01	2.36503	0.01	-7.88572	0.116252
novel-m0130-5p	0.01	4.2144	0.01	0.01	0.01	3.8454	1.41147	1.28847	-0.13154	0.991899
novel-m0131-3p	137.798	79.0208	79.7942	84.5775	84.1048	92.2907	98.8709	86.991	-0.18468	0.642208
novel-m0131-5p	8.4023	5.2681	7.8486	3.3831	4.4657	3.0764	7.173	3.64173	-0.977951	0.0217181
novel-m0132-3p	5.0414	4.2144	0.01	5.0747	2.2329	0.01	3.0886	2.4392	-0.340545	0.944503
novel-m0133-3p	0.01	0.01	2.6162	0.01	2.2329	2.3073	0.878733	1.51673	0.78747	0.534033
novel-m0134-5p	0.01	2.1072	0.01	2.5373	0.01	3.8454	0.709067	2.1309	1.58747	0.478411
novel-m0135-5p	0.01	0.01	0.01	0.01	0.01	6.1527	0.01	2.05757	7.6848	0.373901
novel-m0136-5p	0.01	0.01	0.01	2.5373	0.01	3.8454	0.01	2.1309	7.73532	0.116637
novel-m0137-5p	0.01	0.01	3.9243	0.01	0.01	0.01	1.31477	0.01	-7.03866	0.373901
novel-m0138-3p	25.2069	5.2681	3.9243	2.5373	1.4886	1.5382	11.4664	1.8547	-2.62816	0.0676339
novel-m0139-3p	0.01	2.1072	0.01	2.5373	0.01	4.6145	0.709067	2.38727	1.75137	0.470293
novel-m0140-3p	3.3609	0.01	2.6162	4.2289	2.2329	3.0764	1.9957	3.1794	0.67186	0.36815
novel-m0140-5p	3.3609	0.01	2.6162	1.6916	2.2329	1.5382	1.9957	1.8209	-0.132243	0.50341
novel-m0141-3p	0.01	0.01	2.6162	4.2289	1.4886	5.3836	0.878733	3.70037	2.07417	0.107427
novel-m0142-3p	5.0414	0.01	0.01	0.01	0.01	1.5382	1.68713	0.5194	-1.69966	0.889291
novel-m0143-5p	5.0414	7.3753	14.3891	4.2289	8.9315	3.0764	8.93527	5.41227	-0.723278	0.311893
novel-m0144-5p	0.01	4.2144	0.01	0.01	1.4886	0.01	1.41147	0.502867	-1.48895	0.900882
novel-m0145-5p	6.7218	3.1608	6.5405	1.6916	0.01	2.3073	5.47437	1.3363	-2.03445	0.200737
novel-m0146-3p	8.4023	0.01	5.2324	1.6916	5.21	0.01	4.54823	2.30387	-0.981249	0.862476
novel-m0147-5p	0.01	3.1608	0.01	1.6916	1.4886	1.5382	1.06027	1.5728	0.568908	0.177363
novel-m0148-3p	0.01	2.1072	10.4648	3.3831	3.7215	2.3073	4.194	3.1373	-0.418803	0.483155
novel-m0149-3p	5.0414	3.1608	2.6162	0.01	0.01	1.5382	3.60613	0.5194	-2.79553	0.0691225
novel-m0150-3p	42.0115	189.65	27.4701	93.0353	20.8401	75.3708	86.3772	63.0821	-0.453421	0.866219
novel-m0151-5p	0.01	0.01	0.01	4.2289	1.4886	1.5382	0.01	2.41857	7.91801	9.74521e-05
novel-m0152-3p	5.0414	0.01	0.01	0.01	0.01	0.01	1.68713	0.01	-7.39843	0.373901
novel-m0153-3p	10.0828	0.01	3.9243	3.3831	4.4657	0.01	4.67237	2.6196	-0.834807	0.91834
novel-m0154-3p	0.01	0.01	0.01	1.6916	0.01	3.0764	0.01	1.59267	7.3153	0.117322
novel-m0155-3p	5.0414	15.8042	13.081	15.224	14.8858	10.7673	11.3089	13.6257	0.268876	0.487137
novel-m0155-5p	3.3609	8.4289	0.01	8.4578	1.4886	8.46	3.93327	6.13547	0.641445	0.417269
novel-m0156-3p	21.846	26.3403	27.4701	8.4578	17.863	11.5363	25.2188	12.619	-0.998898	0.0321737
novel-m0157-5p	11.7632	0.01	2.6162	4.2289	0.01	1.5382	4.79647	1.9257	-1.31659	0.864593
novel-m0158-5p	3.3609	0.01	0.01	3.3831	0.01	1.5382	1.12697	1.64377	0.544561	0.562106
novel-m0159-3p	0.01	2.1072	2.6162	0.01	0.01	0.01	1.5778	0.01	-7.30177	0.116273
novel-m0160-3p	10.0828	6.3217	0.01	2.5373	2.2329	3.0764	5.4715	2.61553	-1.06483	0.647358
novel-m0161-3p	6.7218	3.1608	0.01	0.01	0.01	1.5382	3.29753	0.5194	-2.66647	0.415195
novel-m0162-3p	13.4437	4.2144	5.2324	0.01	2.9772	0.01	7.63017	0.999067	-2.93306	0.075733
novel-m0163-5p	221.821	103.254	213.22	86.2691	121.319	101.52	179.432	103.036	-0.800286	0.129993
novel-m0164-5p	3.3609	0.01	0.01	0.01	0.01	3.0764	1.12697	1.03213	-0.126815	0.991875
novel-m0165-5p	0.01	2.1072	0.01	1.6916	2.2329	0.01	0.709067	1.3115	0.887225	0.527812
novel-m0166-5p	0.01	3.1608	0.01	0.01	0.01	3.0764	1.06027	1.03213	-0.0387978	0.9975
novel-m0167-5p	11.7632	6.3217	6.5405	2.5373	4.4657	3.8454	8.20847	3.61613	-1.18266	0.0377905
novel-m0168-5p	0.01	0.01	11.7729	0.01	0.01	1.5382	3.93097	0.5194	-2.91997	0.826151
novel-m0169-5p	0.01	0.01	7.8486	1.6916	2.9772	1.5382	2.62287	2.069	-0.342211	0.241426
novel-m0170-3p	3.3609	0.01	5.2324	0.01	1.4886	0.01	2.86777	0.502867	-2.51168	0.41851
novel-m0171-3p	0.01	0.01	0.01	2.5373	2.2329	0.01	0.01	1.5934	7.31596	0.116171
novel-m0172-3p	0.01	3.1608	7.8486	1.6916	2.2329	0.01	3.67313	1.3115	-1.48579	0.829441
novel-m0173-3p	5.0414	3.1608	5.2324	0.01	1.4886	0.01	4.4782	0.502867	-3.15467	0.0579937
novel-m0174-3p	5.0414	0.01	6.5405	0.01	1.4886	1.5382	3.86397	1.01227	-1.93249	0.758452
novel-m0175-5p	0.01	3.1608	0.01	3.3831	2.2329	0.01	1.06027	1.87533	0.82272	0.533652
novel-m0176-5p	3.3609	0.01	0.01	0.01	4.4657	7.6909	1.12697	4.05553	1.84745	0.467579
novel-m0177-3p	0.01	0.01	3.9243	0.01	0.01	3.0764	1.31477	1.03213	-0.349177	0.977943
novel-m0178-5p	5.0414	7.3753	14.3891	4.2289	8.9315	3.0764	8.93527	5.41227	-0.723278	0.311893
novel-m0179-5p	6.7218	4.2144	5.2324	23.6817	22.3287	19.2272	5.38953	21.7459	2.01251	0.000687152
novel-m0180-5p	6.7218	4.2144	5.2324	23.6817	22.3287	19.2272	5.38953	21.7459	2.01251	0.000687152
novel-m0181-5p	5.0414	2.1072	9.1567	5.0747	7.4429	12.3054	5.4351	8.27433	0.606336	0.354024
novel-m0182-5p	0.01	3.1608	0.01	4.2289	2.9772	3.8454	1.06027	3.68383	1.79678	0.10709
novel-m0183-3p	492.375	1451.88	370.193	966.721	643.811	822.157	771.481	810.896	0.0718866	0.63819
novel-m0183-5p	57594.4	42306.7	54054.7	45586.4	43270.1	40281.1	51318.6	43045.9	-0.253607	0.169511
novel-m0184-5p	3.3609	0.01	2.6162	5.0747	3.7215	0.01	1.9957	2.9354	0.556662	0.931305
novel-m0185-5p	0.01	3.1608	2.6162	2.5373	3.7215	0.01	1.929	2.0896	0.115374	0.987658
novel-m0186-5p	0.01	0.01	0.01	1.6916	1.4886	1.5382	0.01	1.5728	7.29719	1.98153e-08
novel-m0187-3p	5.0414	0.01	2.6162	0.01	0.01	1.5382	2.55587	0.5194	-2.29889	0.433971
novel-m0188-3p	42.0115	26.3403	66.7131	27.0648	17.863	26.149	45.0216	23.6923	-0.926202	0.120984
novel-m0189-3p	45.3724	26.3403	66.7131	28.7564	19.3515	28.4563	46.1419	25.5214	-0.854371	0.146314
novel-m0190-3p	8.4023	2.1072	6.5405	4.2289	10.4201	9.2291	5.68333	7.95937	0.485916	0.458369
novel-m0191-3p	13.4437	2.1072	2.6162	0.01	2.2329	1.5382	6.0557	1.26037	-2.26445	0.23658
novel-m0192-3p	3.3609	2.1072	0.01	1.6916	1.4886	2.3073	1.82603	1.82917	0.00247343	0.476187
novel-m0193-5p	0.01	2.1072	0.01	2.5373	0.01	0.01	0.709067	0.852433	0.265666	0.981909
novel-m0194-5p	5.0414	0.01	2.6162	2.5373	0.01	0.01	2.55587	0.852433	-1.58415	0.483525
novel-m0195-5p	18.4851	13.6969	10.4648	5.9204	5.9543	3.8454	14.2156	5.24003	-1.43983	0.0106229
novel-m0196-5p	0.01	0.01	0.01	0.01	2.9772	2.3073	0.01	1.76483	7.46339	0.116325
novel-m0197-5p	3.3609	0.01	0.01	0.01	2.2329	1.5382	1.12697	1.26037	0.161399	0.58608
novel-m0198-3p	0.01	7.3753	0.01	1.6916	0.01	3.0764	2.4651	1.59267	-0.630202	0.645283
novel-m0199-3p	0.01	10.5361	0.01	0.01	0.01	0.01	3.5187	0.01	-8.4589	0.373901
novel-m0200-3p	0.01	0.01	2.6162	3.3831	0.01	1.5382	0.878733	1.64377	0.903508	0.534957
novel-m0201-3p	11.7632	14.7506	23.5458	6.7662	8.9315	5.3836	16.6865	7.0271	-1.24768	0.0284171
novel-m0202-5p	0.01	2.1072	2.6162	5.0747	2.2329	2.3073	1.5778	3.20497	1.0224	0.326913
novel-m0203-3p	0.01	2.1072	0.01	0.01	2.2329	2.3073	0.709067	1.51673	1.09697	0.510402
novel-m0204-5p	0.01	2.1072	0.01	2.5373	2.2329	3.0764	0.709067	2.61553	1.88311	0.1021
novel-m0205-3p	0.01	2.1072	0.01	0.01	2.2329	2.3073	0.709067	1.51673	1.09697	0.510402
novel-m0206-3p	6.7218	4.2144	2.6162	4.2289	1.4886	6.9218	4.51747	4.2131	-0.100632	0.754529
novel-m0207-5p	3.3609	8.4289	3.9243	5.9204	2.9772	9.9982	5.23803	6.2986	0.266006	0.750831
novel-m0208-3p	5.0414	5.2681	10.4648	3.3831	5.9543	3.0764	6.92477	4.13793	-0.742855	0.185997
novel-m0209-5p	3098.77	1728.98	2960.23	1814.19	2043.82	1803.51	2595.99	1887.17	-0.460058	0.207621
novel-m0210-3p	11.7632	3.1608	5.2324	0.01	2.9772	2.3073	6.7188	1.76483	-1.92867	0.23495
novel-m0211-3p	58.8161	24.2331	52.324	18.6071	26.0502	24.6109	45.1244	23.0894	-0.966677	0.108759
novel-m0212-3p	6.7218	7.3753	9.1567	3.3831	2.9772	3.0764	7.75127	3.14557	-1.30111	0.000839151
novel-m0213-3p	0.01	4.2144	0.01	1.6916	0.01	1.5382	1.41147	1.07993	-0.386253	0.629213
novel-m0214-5p	8.4023	0.01	2.6162	3.3831	2.9772	3.0764	3.67617	3.14557	-0.224882	0.471737
novel-m0215-5p	8.4023	3.1608	7.8486	4.2289	2.9772	2.3073	6.47057	3.17113	-1.02889	0.142755
novel-m0216-3p	0.01	0.01	0.01	0.01	0.01	2.3073	0.01	0.775767	6.27755	0.373901
novel-m0217-3p	10.0828	8.4289	10.4648	2.5373	5.21	4.6145	9.65883	4.1206	-1.22899	0.0183506
novel-m0218-3p	30.2483	6.3217	20.9296	5.0747	5.21	3.8454	19.1665	4.71003	-2.02478	0.0641352
novel-m0219-3p	65.538	52.6805	64.0969	35.5226	54.3332	43.8381	60.7718	44.5646	-0.447503	0.0853598
novel-m0220-5p	3.3609	0.01	5.2324	0.01	0.01	0.01	2.86777	0.01	-8.16378	0.116651
novel-m0221-5p	3.3609	3.1608	5.2324	2.5373	1.4886	3.0764	3.91803	2.36743	-0.726806	0.124415
novel-m0222-5p	53.7747	99.0394	62.7888	49.055	46.8903	54.6053	71.8676	50.1835	-0.518128	0.158848
novel-m0223-5p	0.01	0.01	7.8486	1.6916	0.01	3.0764	2.62287	1.59267	-0.7197	0.651754
novel-m0224-3p	11.7632	12.6433	0.01	5.0747	6.6986	9.2291	8.13883	7.0008	-0.217302	0.494387
novel-m0224-5p	3.3609	3.1608	2.6162	7.612	1.4886	0.01	3.04597	3.03687	-0.00431659	0.410458
novel-m0225-3p	11.7632	12.6433	0.01	5.0747	6.6986	9.2291	8.13883	7.0008	-0.217302	0.494387

## Sheet: Sheet2
ID	EII.1	EII.2	EII.3	EIII.1	EIII.2	EIII.3	control_mean	treatment_mean	log2_FC(treatment_mean/control_mean)	Pvalue
miR1056-y	0.01	7.4575	0.01	0.01	0.01	0.01	2.4925	0.01	-7.96145	0.373901
miR1106-y	0.01	4.2614	0.01	0.01	0.01	0.01	1.42713	0.01	-7.15698	0.373901
miR1118-x	0.01	0.01	3.3515	3.3831	0.01	1.5382	1.12383	1.64377	0.548577	0.561803
miR1120-y	21.629	24.5032	30.1636	16.9155	27.5387	21.5345	25.4319	21.9962	-0.209385	0.414793
miR1122-y	11.7977	2.1307	13.406	2.5373	5.9543	10.7673	9.11147	6.41963	-0.505192	0.754981
miR1127-x	0.01	0.01	0.01	0.01	1.4886	0.01	0.01	0.502867	5.6521	0.373901
miR1127-y	2.9494	0.01	0.01	1.6916	1.4886	7.6909	0.9898	3.6237	1.87225	0.133409
miR1128-x	0.01	0.01	0.01	0.01	1.4886	0.01	0.01	0.502867	5.6521	0.373901
miR1130-y	21.629	21.3072	32.3979	16.9155	27.5387	17.6891	25.1114	20.7144	-0.277704	0.39359
miR1133-x	0.01	0.01	2.2343	0.01	0.01	0.01	0.751433	0.01	-6.23157	0.373901
miR1140-y	0.01	0.01	0.01	0.01	0.01	1.5382	0.01	0.5194	5.69877	0.373901
miR1171-x	1.9663	0.01	0.01	0.01	2.9772	0.01	0.6621	0.999067	0.593532	0.959971
miR1320-x	0.01	0.01	2.2343	0.01	0.01	0.01	0.751433	0.01	-6.23157	0.373901
miR1426-x	0.01	2.1307	0.01	0.01	0.01	0.01	0.7169	0.01	-6.1637	0.373901
miR1429-x	0.01	0.01	0.01	0.01	1.4886	0.01	0.01	0.502867	5.6521	0.373901
miR1432-x	78.6511	23.4379	23.4605	29.6021	33.4931	27.6872	41.8498	30.2608	-0.467772	0.728722
miR1435-x	0.01	2.1307	0.01	0.01	0.01	0.01	0.7169	0.01	-6.1637	0.373901
miR1436-y	4.9157	2.1307	2.2343	0.01	2.9772	2.3073	3.09357	1.76483	-0.809739	0.359012
miR1507-y	0.01	0.01	0.01	0.01	2.9772	0.01	0.01	0.999067	6.64251	0.373901
miR1509-x	0.01	0.01	0.01	0.01	0.01	2.3073	0.01	0.775767	6.27755	0.373901
miR1511-y	123.875	109.732	155.286	124.329	125.785	83.8307	129.631	111.315	-0.219767	0.397506
miR1520-x	1.9663	0.01	0.01	0.01	0.01	0.01	0.6621	0.01	-6.04898	0.373901
miR156-x	72.7522	70.3137	92.725	80.3487	49.1232	83.0617	78.597	70.8445	-0.149817	0.553986
miR156-y	556.456	646.673	617.794	654.63	569.382	604.504	606.974	609.505	0.00600349	0.944121
miR157-x	0.01	0.01	0.01	0.01	1.4886	5.3836	0.01	2.29407	7.84176	0.121246
miR157-y	0.01	0.01	0.01	0.01	0.01	2.3073	0.01	0.775767	6.27755	0.373901
miR158-x	0.01	0.01	0.01	0.01	2.2329	13.8436	0.01	5.36217	9.06667	0.124336
miR158-y	0.01	0.01	0.01	0.01	1.4886	21.5345	0.01	7.6777	9.58453	0.133474
miR159-x	827.802	1485.11	1530.52	1448.81	569.382	1485.88	1281.14	1168.03	-0.133362	0.721674
miR159-y	16598.3	20909.8	19594	18474.3	15670.3	19154.2	19034	17766.2	-0.0994437	0.502578
miR160-x	4269.77	4867.62	5036.2	3913.4	3818.21	4703.75	4724.53	4145.12	-0.188757	0.184311
miR160-y	231.037	864.006	360.846	415.276	128.762	346.859	485.296	296.966	-0.708569	0.442825
miR161-x	0.01	0.01	0.01	0.01	0.01	1.5382	0.01	0.5194	5.69877	0.373901
miR162-x	16.7133	49.0065	25.6949	43.1345	21.5844	38.4545	30.4716	34.3911	0.174573	0.664583
miR162-y	8931.81	11919.2	11904.5	11072	9809.74	7627.83	10918.5	9503.21	-0.200293	0.386124
miR164-x	10379	13211.5	8560.86	13249.1	10969.3	11885.5	10717.1	12034.6	0.167276	0.400264
miR164-y	446.345	2484.42	717.222	2697.18	634.135	1568.17	1215.99	1633.16	0.425531	0.574414
miR165-x	0.01	0.01	0.01	1.6916	0.01	0.01	0.01	0.570533	5.83424	0.373901
miR165-y	155.336	221.595	168.692	181.842	224.031	149.972	181.874	185.282	0.0267795	0.919704
miR166-x	2792.11	2429.02	3055.46	2075.53	1731.22	1985.79	2758.86	1930.85	-0.51484	0.0145984
miR166-y	42475.5	51941.6	54171.5	49250.3	53799.5	43998.1	49529.5	49016	-0.0150366	0.934628
miR166-z	290.026	385.66	366.431	430.5	472.624	350.705	347.372	417.943	0.266823	0.21136
miR167-x	1922.04	2544.08	1648.94	2040.01	2351.21	2266.51	2038.35	2219.24	0.122665	0.498241
miR167-y	252.667	546.529	235.723	1091.9	380.332	899.835	344.973	790.688	1.19663	0.125826
miR168-x	328319	304764	317137	312541	335141	319221	316740	322301	0.02511	0.590215
miR168-y	106567	99840.1	87958	156170	149518	165040	98121.8	156910	0.677287	0.00171863
miR169-x	1242.69	1003.57	1863.44	545.525	802.345	714.484	1369.9	687.451	-0.994738	0.0356167
miR169-y	241.852	157.673	294.933	313.783	316.323	364.548	231.486	331.551	0.518309	0.111141
miR170-x	0.01	0.01	0.01	0.01	0.01	1.5382	0.01	0.5194	5.69877	0.373901
miR171-x	341.149	481.542	230.137	926.97	394.474	584.508	350.943	635.317	0.856242	0.151479
miR171-y	583.001	416.555	347.439	431.346	512.072	507.599	448.999	483.672	0.107318	0.589043
miR171-z	293.958	378.202	316.159	268.957	216.588	282.256	329.44	255.934	-0.364245	0.0839139
miR172-x	2283.83	3088.47	5222.76	8935.62	4644.37	5372.09	3531.69	6317.36	0.838963	0.12736
miR172-y	1219.09	1113.3	923.899	913.437	1260.08	1090.57	1085.43	1088.03	0.00345152	0.997868
miR1848-x	402.103	8.5229	0.01	4.2289	1.4886	0.01	136.879	1.90917	-6.16381	0.592662
miR1856-x	0.01	4.2614	4.4687	0.01	2.2329	1.5382	2.91337	1.26037	-1.20884	0.841337
miR1861-x	0.01	0.01	0.01	0.01	0.01	0.01	0.01	0.01	0	NA
miR1878-x	1655.6	1311.46	1718.21	959.955	1214.68	880.607	1561.76	1018.41	-0.616844	0.0283164
miR1878-y	3368.23	2383.21	3035.35	1541.85	2022.98	1694.3	2928.93	1753.04	-0.740511	0.0171616
miR2108-x	2.9494	4.2614	0.01	0.01	0.01	0.01	2.40693	0.01	-7.91105	0.116507
miR2118-x	7.8651	0.01	7.8202	1.6916	2.9772	3.0764	5.23177	2.58173	-1.01896	0.654818
miR2118-y	13.7639	14.915	15.6404	27.9106	19.3515	27.6872	14.7731	24.9831	0.75798	0.0153809
miR2118-z	0.01	2.1307	0.01	11.8409	4.4657	12.3054	0.7169	9.53733	3.73374	0.0520009
miR2120-y	17.6965	13.8497	8.9373	11.8409	10.4201	14.6127	13.4945	12.2912	-0.134742	0.785336
miR2218-y	0.01	0.01	0.01	0.01	1.4886	2.3073	0.01	1.26863	6.98713	0.116816
miR2275-x	0.01	3.1961	3.3515	1.6916	0.01	0.01	2.18587	0.570533	-1.93782	0.451308
miR2275-y	12.7808	6.3922	4.4687	1.6916	5.9543	6.1527	7.88057	4.59953	-0.776812	0.32329
miR2592-y	0.01	336.653	23.4605	354.38	0.01	123.823	120.041	159.404	0.409161	0.906458
miR2592-z	0.01	6.3922	0.01	8.4578	0.01	2.3073	2.1374	3.5917	0.74881	0.557423
miR2611-x	0.01	0.01	0.01	0.01	0.01	0.01	0.01	0.01	0	NA
miR2635-x	1.9663	0.01	0.01	0.01	0.01	0.01	0.6621	0.01	-6.04898	0.373901
miR2873-y	1.9663	0.01	0.01	0.01	0.01	1.5382	0.6621	0.5194	-0.350203	0.97477
miR2950-x	0.01	0.01	0.01	0.01	7.4429	14.6127	0.01	7.3552	9.52262	0.117053
miR319-x	294.942	323.869	618.911	356.071	272.41	270.719	412.574	299.734	-0.460971	0.339979
miR319-y	157384	148531	157042	73317.7	94569.5	94452.6	154319	87446.6	-0.819439	0.00269292
miR3446-x	0.01	0.01	2.2343	0.01	0.01	0.01	0.751433	0.01	-6.23157	0.373901
miR3512-y	2.9494	14.915	7.8202	0.01	5.9543	3.8454	8.56153	3.2699	-1.38862	0.312959
miR3710-x	0.01	0.01	0.01	0.01	1.4886	0.01	0.01	0.502867	5.6521	0.373901
miR384-x	1907.29	990.784	1361.83	595.426	798.623	700.64	1419.97	698.23	-1.02408	0.0302868
miR390-x	388.34	191.765	412.235	308.708	290.273	283.025	330.78	294.002	-0.170045	0.809404
miR390-y	408.986	349.438	646.841	363.683	317.812	283.025	468.421	321.507	-0.542958	0.155874
miR393-x	10798.8	9345.33	6732.06	7098.59	9674.28	6630.32	8958.72	7801.07	-0.199622	0.50384
miR393-y	4484.09	8070.09	3561.53	9124.23	4765.69	5832.77	5371.91	6574.23	0.291388	0.507039
miR394-x	1917.12	990.784	1376.35	598.809	798.623	705.255	1428.08	700.896	-1.02681	0.0304451
miR394-y	50.14	47.9411	48.0383	22.8359	19.3515	45.3763	48.7065	29.1879	-0.738743	0.0892849
miR395-x	70.786	92.6862	113.951	123.483	119.831	80.7544	92.4745	108.023	0.224208	0.466044
miR395-y	2147.17	1404.14	1822.1	3168.27	2960.79	2491.08	1791.14	2873.38	0.681871	0.027849
miR396-x	103287	118129	113256	134573	135293	126705	111557	132190	0.244831	0.0189986
miR396-y	14708.7	24168.7	22364.6	34639.6	22610.8	31286.6	20414	29512.3	0.531757	0.135106
miR397-x	69.8028	28.7647	43.5696	47.3634	37.2145	48.4526	47.379	44.3435	-0.0955261	0.977708
miR397-y	266.43	240.771	360.846	179.304	124.296	247.647	289.349	183.749	-0.655073	0.10989
miR3979-x	0.01	2.1307	2.2343	0.01	0.01	0.01	1.45833	0.01	-7.18818	0.116124
miR398-x	203.51	232.248	193.27	131.941	110.899	178.429	209.676	140.423	-0.578383	0.0490136
miR398-y	264.464	199.222	274.824	103.185	148.858	163.816	246.17	138.62	-0.828524	0.0282895
miR399-x	108.145	177.915	175.395	191.991	123.552	299.176	153.819	204.906	0.413735	0.459732
miR399-y	803.224	793.692	1338.37	575.973	503.885	1041.35	978.428	707.068	-0.468616	0.286882
miR408-x	5.8988	18.1111	3.3515	22.8359	1.4886	22.3036	9.12047	15.5427	0.769058	0.820617
miR408-y	77.6679	83.098	83.7876	77.8113	59.5432	114.594	81.5178	83.9829	0.0429805	0.976042
miR4249-x	0.01	0.01	0.01	0.01	0.01	0.01	0.01	0.01	0	NA
miR435-y	13.7639	10.6536	7.8202	3.3831	9.6758	6.1527	10.7459	6.40387	-0.746771	0.168562
miR437-x	7.8651	12.7843	8.9373	1.6916	3.7215	5.3836	9.86223	3.5989	-1.45436	0.0422094
miR437-y	55.0557	25.5686	50.2726	23.6817	26.0502	36.1472	43.6323	28.6264	-0.608052	0.232384
miR444-y	7839.54	8904.27	7605.68	4235.64	5320.19	5466.69	8116.5	5007.51	-0.696765	0.00665913
miR477-x	0.01	0.01	0.01	0.01	0.01	1.5382	0.01	0.5194	5.69877	0.373901
miR479-y	89.4656	91.6208	29.0464	93.0353	91.5477	66.9108	70.0443	83.8313	0.259221	0.501155
miR482-x	0.01	2.1307	2.2343	0.01	0.01	0.01	1.45833	0.01	-7.18818	0.116124
miR4995-x	0.01	0.01	0.01	0.01	1.4886	0.01	0.01	0.502867	5.6521	0.373901
miR5019-y	2.9494	2.1307	2.2343	1.6916	1.4886	1.5382	2.43813	1.5728	-0.632442	0.016678
miR5049-y	16.7133	0.01	6.703	0.01	8.1872	7.6909	7.80877	5.29603	-0.560183	0.955395
miR5054-y	257.582	267.405	275.941	237.663	349.072	267.643	266.976	284.793	0.0932023	0.676502
miR5055-x	0.01	0.01	0.01	0.01	0.01	1.5382	0.01	0.5194	5.69877	0.373901
miR5059-x	6.882	27.6993	15.6404	25.3733	28.283	15.3818	16.7406	23.0127	0.459082	0.382865
miR5072-x	1048.03	925.797	920.547	595.426	768.107	452.225	964.79	605.253	-0.672677	0.0372023
miR5073-x	0.01	0.01	3.3515	0.01	0.01	1.5382	1.12383	0.5194	-1.11351	0.924227
miR5077-x	16.7133	11.7189	14.5232	16.0697	20.0958	11.5363	14.3185	15.9006	0.151204	0.662988
miR5079-x	0.01	0.01	0.01	0.01	0.01	0.01	0.01	0.01	0	NA
miR5082-y	113.061	59.6601	24.5777	38.0599	206.913	36.9163	65.7662	93.963	0.514745	0.807985
miR5083-y	54.0726	0.01	4.4687	6.7662	2.9772	9.2291	19.5171	6.32417	-1.62579	0.60404
miR5139-x	261.515	187.503	303.87	206.369	258.269	175.352	250.963	213.33	-0.234385	0.439997
miR5145-x	3.9326	0.01	0.01	0.01	0.01	0.01	1.31753	0.01	-7.0417	0.373901
miR5147-y	0.01	0.01	0.01	0.01	0.01	0.01	0.01	0.01	0	NA
miR5168-x	3.9326	2.1307	5.5858	1.6916	0.01	3.0764	3.88303	1.59267	-1.28574	0.285323
miR5168-y	3719.21	2345.92	2790.69	3013.5	3577.8	3221.72	2951.94	3271.01	0.148071	0.455167
miR5169-x	14.7471	4.2614	6.703	2.5373	2.9772	0.01	8.5705	1.8415	-2.2185	0.20617
miR5174-x	0.01	0.01	0.01	0.01	0.01	0.01	0.01	0.01	0	NA
miR5174-y	0.01	0.01	0.01	0.01	0.01	0.01	0.01	0.01	0	NA
miR5181-y	0.01	0.01	0.01	0.01	0.01	2.3073	0.01	0.775767	6.27755	0.373901
miR5205-x	84.5499	79.9019	141.88	100.647	72.9404	85.3689	102.111	86.3189	-0.242387	0.527633
miR5240-x	0.01	5.3268	0.01	3.3831	0.01	2.3073	1.78227	1.90013	0.0923874	0.586391
miR528-x	51.1232	36.2222	99.428	27.0648	21.5844	22.3036	62.2578	23.6509	-1.39636	0.0442151
miR528-y	9.8314	23.4379	14.5232	22.8359	3.7215	6.9218	15.9308	11.1597	-0.513519	0.38062
miR5281-y	2.9494	0.01	0.01	0.01	1.4886	2.3073	0.9898	1.26863	0.358066	0.571549
miR529-x	33.4267	26.634	12.2889	33.831	31.2602	56.1435	24.1165	40.4116	0.744746	0.186552
miR529-y	31.4604	34.0915	34.6322	76.1198	40.936	96.9053	33.3947	71.3204	1.09469	0.0538974
miR530-x	31.4604	3.1961	11.1717	7.612	13.3972	6.9218	15.2761	9.31033	-0.714368	0.834002
miR5302-x	0.01	0.01	0.01	1.6916	0.01	1.5382	0.01	1.07993	6.7548	0.116151
miR5339-x	0.01	17.0457	0.01	10.9951	0.01	5.3836	5.68857	5.4629	-0.0583982	0.589802
miR535-x	0.01	0.01	0.01	0.01	3.7215	9.2291	0.01	4.3202	8.75495	0.118132
miR5381-y	0.01	0.01	0.01	0.01	1.4886	0.01	0.01	0.502867	5.6521	0.373901
miR5384-y	31.4604	39.4183	20.109	22.8359	16.3744	18.4581	30.3292	19.2228	-0.657891	0.123993
miR5388-y	6.882	9.5882	6.703	2.5373	7.4429	4.6145	7.7244	4.8649	-0.667013	0.178163
miR5493-y	22.6122	0.01	2.2343	1.6916	0.01	1.5382	8.2855	1.07993	-2.93965	0.745938
miR5494-x	0.01	0.01	0.01	0.01	0.01	1.5382	0.01	0.5194	5.69877	0.373901
miR5503-y	0.01	0.01	0.01	0.01	1.4886	0.01	0.01	0.502867	5.6521	0.373901
miR5505-y	0.01	0.01	2.2343	0.01	0.01	0.01	0.751433	0.01	-6.23157	0.373901
miR5532-y	0.01	0.01	2.2343	0.01	1.4886	2.3073	0.751433	1.26863	0.755558	0.540216
miR5538-x	0.01	0.01	0.01	1.6916	0.01	0.01	0.01	0.570533	5.83424	0.373901
miR5563-y	0.01	0.01	0.01	1.6916	0.01	0.01	0.01	0.570533	5.83424	0.373901
miR5564-x	40010.8	36664.3	44120.3	30277.1	30552.4	28259.4	40265.1	29696.3	-0.439249	0.00682207
miR5564-y	1.9663	0.01	0.01	0.01	0.01	0.01	0.6621	0.01	-6.04898	0.373901
miR5565-x	7.8651	12.7843	13.406	7.612	8.1872	4.6145	11.3518	6.80457	-0.738346	0.106468
miR5565-y	719.657	460.235	723.925	280.797	474.857	471.452	634.606	409.035	-0.633635	0.123975
miR5566-x	0.01	0.01	3.3515	4.2289	1.4886	0.01	1.12383	1.90917	0.764515	0.551938
miR5567-x	91.4319	33.0261	105.014	32.9852	58.7989	48.4526	76.4906	46.7456	-0.710454	0.370639
miR5568-x	349.997	326	285.995	271.494	276.876	282.256	320.664	276.875	-0.211827	0.0756995
miR5568-y	616.428	541.202	616.677	485.475	451.04	472.99	591.436	469.835	-0.332067	0.00918895
miR5569-x	3.9326	19.1765	4.4687	15.224	4.4657	10.7673	9.1926	10.1523	0.143266	0.700609
miR5570-x	1.9663	0.01	0.01	0.01	0.01	0.01	0.6621	0.01	-6.04898	0.373901
miR5641-y	0.01	0.01	0.01	1.6916	0.01	0.01	0.01	0.570533	5.83424	0.373901
miR5649-y	0.01	0.01	0.01	8.4578	1.4886	0.01	0.01	3.3188	8.37452	0.124748
miR5653-y	0.01	10.6536	2.2343	5.0747	0.01	0.01	4.2993	1.69823	-1.34007	0.526886
miR5654-x	0.01	0.01	0.01	0.01	0.01	3.0764	0.01	1.03213	6.68949	0.373901
miR5658-x	0.01	0.01	0.01	4.2289	0.01	0.01	0.01	1.4163	7.14598	0.373901
miR5711-y	0.01	0.01	0.01	0.01	0.01	4.6145	0.01	1.54483	7.27131	0.373901
miR5766-y	0.01	0.01	0.01	0.01	0.01	0.01	0.01	0.01	0	NA
miR5819-x	0.01	0.01	0.01	0.01	1.4886	0.01	0.01	0.502867	5.6521	0.373901
miR5831-y	7.8651	0.01	4.4687	2.5373	2.9772	5.3836	4.1146	3.6327	-0.17971	0.50163
miR6169-x	1.9663	2.1307	3.3515	0.01	0.01	1.5382	2.48283	0.5194	-2.25707	0.0869584
miR6217-x	5.8988	0.01	2.2343	1.6916	0.01	0.01	2.71437	0.570533	-2.25023	0.444643
miR6217-y	95.3644	44.7451	116.186	54.1296	44.6574	45.3763	85.4317	48.0544	-0.830101	0.165989
miR6218-x	21.629	24.5032	8.9373	23.6817	13.3972	18.4581	18.3565	18.5123	0.0121957	0.852905
miR6218-y	85.533	183.242	107.248	189.454	72.1961	100.751	125.341	120.8	-0.0532356	0.863755
miR6219-x	74.7185	40.4836	88.2563	32.1395	35.7259	30.7636	67.8195	32.8763	-1.04465	0.048983
miR6219-y	69.8028	93.7516	137.412	43.9803	47.6346	56.1435	100.322	49.2528	-1.02636	0.0314678
miR6220-x	32.4436	23.4379	30.1636	27.9106	19.3515	24.6109	28.6817	23.9577	-0.259643	0.280253
miR6220-y	347.048	258.882	410.001	229.205	280.597	279.179	338.644	262.994	-0.364738	0.185504
miR6221-x	0.01	5.3268	2.2343	0.01	0.01	3.0764	2.5237	1.03213	-1.28991	0.508583
miR6221-y	0.01	0.01	0.01	0.01	0.01	1.5382	0.01	0.5194	5.69877	0.373901
miR6222-x	1.9663	6.3922	3.3515	6.7662	4.4657	3.0764	3.90333	4.76943	0.289111	0.554826
miR6222-y	0.01	0.01	0.01	0.01	1.4886	0.01	0.01	0.502867	5.6521	0.373901
miR6223-x	23.5953	30.8954	39.1009	32.1395	26.0502	32.3018	31.1972	30.1638	-0.0485968	0.919186
miR6223-y	17.6965	20.2418	20.109	15.224	19.3515	13.8436	19.3491	16.1397	-0.261653	0.156445
miR6224-x	13.7639	15.9804	25.6949	9.3035	17.863	6.9218	18.4797	11.3628	-0.70163	0.19091
miR6224-y	48.1738	37.2876	60.3271	46.5176	41.6802	52.2981	48.5962	46.832	-0.0533489	0.892365
miR6225-x	754.067	649.869	789.838	527.764	602.131	544.515	731.258	558.137	-0.389762	0.0194571
miR6225-y	28.511	33.0261	24.5777	41.443	32.0045	39.2236	28.7049	37.557	0.387784	0.0804237
miR6226-x	10.8145	20.2418	20.109	7.612	7.4429	5.3836	17.0551	6.81283	-1.32388	0.0196166
miR6226-y	17.6965	8.5229	13.406	5.0747	5.21	8.46	13.2085	6.24823	-1.07994	0.0531355
miR6227-x	9.8314	2.1307	5.5858	0.01	2.2329	3.0764	5.8493	1.7731	-1.72199	0.264215
miR6227-y	1.9663	4.2614	11.1717	0.01	2.9772	4.6145	5.7998	2.5339	-1.19464	0.346207
miR6228-x	0.01	2.1307	0.01	0.01	0.01	0.01	0.7169	0.01	-6.1637	0.373901
miR6229-x	48.1738	17.0457	52.5069	32.1395	23.8173	26.9181	39.2421	27.625	-0.506431	0.544218
miR6229-y	14.7471	18.1111	15.6404	9.3035	9.6758	16.1509	16.1662	11.7101	-0.465231	0.134459
miR6230-x	11.7977	22.3725	12.2889	1.6916	8.9315	6.1527	15.4864	5.59193	-1.46958	0.0954921
miR6230-y	10.8145	6.3922	7.8202	0.01	1.4886	5.3836	8.3423	2.29407	-1.86254	0.201406
miR6231-y	1.9663	0.01	0.01	0.01	1.4886	0.01	0.6621	0.502867	-0.396873	0.971315
miR6232-x	20.6459	20.2418	14.5232	13.5324	15.6301	12.3054	18.4703	13.8226	-0.418175	0.102231
miR6232-y	224.155	175.784	187.684	164.926	183.84	185.351	195.875	178.039	-0.137739	0.325805
miR6233-x	349.014	392.052	389.892	233.434	284.319	236.88	376.986	251.544	-0.5837	0.0052835
miR6233-y	115.027	84.1633	125.123	72.7367	86.3377	82.2926	108.104	80.4557	-0.42616	0.096057
miR6234-y	7.8651	6.3922	5.5858	10.9951	12.6529	13.0745	6.61437	12.2408	0.888027	0.00525824
miR6235-x	475.839	254.621	551.881	264.728	327.488	337.63	427.447	309.949	-0.463717	0.330955
miR6235-y	62.9208	37.2876	79.319	36.3683	46.146	43.8381	59.8425	42.1175	-0.506751	0.257886
miR6275-y	0.01	0.01	0.01	1.6916	0.01	0.01	0.01	0.570533	5.83424	0.373901
miR6300-y	19.6628	4.2614	5.5858	10.9951	14.8858	9.2291	9.83667	11.7033	0.250678	0.471222
miR6441-y	0.01	8.5229	0.01	10.9951	0.01	6.1527	2.84763	5.71927	1.00607	0.522208
miR6462-x	0.01	0.01	0.01	1.6916	0.01	2.3073	0.01	1.3363	7.0621	0.116459
miR6478-x	113.061	86.2941	89.3735	84.5775	119.831	98.4434	96.2428	100.951	0.0688975	0.750424
miR7517-y	0.01	0.01	2.2343	0.01	0.01	0.01	0.751433	0.01	-6.23157	0.373901
miR7710-x	1.9663	0.01	5.5858	0.01	0.01	0.01	2.5207	0.01	-7.97768	0.119325
miR7764-y	0.01	2.1307	0.01	0.01	0.01	0.01	0.7169	0.01	-6.1637	0.373901
miR7767-x	0.01	0.01	0.01	0.01	1.4886	1.5382	0.01	1.01227	6.66145	0.116121
miR7782-y	0.01	0.01	0.01	1.6916	3.7215	2.3073	0.01	2.57347	8.00757	1.79604e-05
miR782-x	0.01	0.01	0.01	0.01	0.01	0.01	0.01	0.01	0	NA
miR7994-y	0.01	0.01	0.01	2.5373	0.01	0.01	0.01	0.852433	6.41352	0.373901
miR8005-x	0.01	0.01	0.01	1.6916	0.01	0.01	0.01	0.570533	5.83424	0.373901
miR8005-y	2.9494	0.01	2.2343	0.01	5.9543	4.6145	1.73123	3.52627	1.02634	0.872867
miR8007-x	0.01	0.01	0.01	0.01	0.01	0.01	0.01	0.01	0	NA
miR812-y	0.01	0.01	0.01	0.01	0.01	0.01	0.01	0.01	0	NA
miR8154-x	0.01	0.01	0.01	0.01	0.01	0.01	0.01	0.01	0	NA
miR8155-y	225.139	177.915	263.652	193.683	224.776	159.202	222.235	192.553	-0.206829	0.407336
miR8175-y	423.733	311.085	482.617	358.609	550.03	313.788	405.811	407.476	0.00590534	0.967862
miR821-x	9.8314	6.3922	5.5858	5.0747	0.01	2.3073	7.2698	2.464	-1.56091	0.246157
miR824-x	0.01	0.01	0.01	0.01	0.01	23.8418	0.01	7.95393	9.63552	0.373901
miR824-y	0.01	0.01	0.01	0.01	1.4886	7.6909	0.01	3.06317	8.25888	0.123962
miR827-x	48.1738	53.2679	80.4361	63.4332	58.0546	179.967	60.6259	100.485	0.728972	0.381377
miR827-y	1092.27	683.96	1138.39	449.107	889.427	2826.4	971.541	1388.31	0.514986	0.874517
miR829-y	0.01	0.01	2.2343	0.01	0.01	0.01	0.751433	0.01	-6.23157	0.373901
miR845-x	7.8651	14.915	15.6404	12.6866	11.9086	3.8454	12.8068	9.4802	-0.433924	0.439153
miR845-y	6.882	8.5229	8.9373	1.6916	1.4886	3.0764	8.11407	2.08553	-1.96001	0.00410462
miR857-y	0.01	9.5882	0.01	15.224	0.01	5.3836	3.20273	6.87253	1.10154	0.52521
miR858-x	26.5447	34.0915	13.406	5.9204	6.6986	11.5363	24.6807	8.05177	-1.61601	0.0342879
miR8646-x	7.8651	0.01	0.01	1.6916	0.01	2.3073	2.62837	1.3363	-0.975923	0.6703
miR8693-y	0.01	0.01	0.01	0.01	0.01	0.01	0.01	0.01	0	NA
miR870-y	0.01	0.01	0.01	1.6916	0.01	0.01	0.01	0.570533	5.83424	0.373901
miR8709-y	0.01	0.01	0.01	0.01	0.01	0.01	0.01	0.01	0	NA
miR894-x	1203.36	1163.37	1260.17	1282.2	1565.99	1151.33	1208.97	1333.17	0.141086	0.387687
miR9408-y	0.01	0.01	0.01	0.01	0.01	2.3073	0.01	0.775767	6.27755	0.373901
miR9737-x	0.01	0.01	0.01	0.01	0.01	1.5382	0.01	0.5194	5.69877	0.373901
miR9773-y	524.013	274.863	472.562	290.947	377.355	329.17	423.812	332.491	-0.350112	0.37937
miR9774-y	13.7639	6.3922	5.5858	20.2986	14.1415	16.1509	8.58063	16.8637	0.974762	0.067235
novel-m0001-5p	0.01	0.01	0.01	3.3831	0.01	0.01	0.01	1.13437	6.82574	0.373901
novel-m0002-3p	3.9326	5.3268	4.4687	1.6916	5.21	3.0764	4.57603	3.326	-0.460309	0.28712
novel-m0003-3p	3.9326	3.1961	0.01	0.01	0.01	2.3073	2.37957	0.775767	-1.617	0.475349
novel-m0004-3p	0.01	2.1307	0.01	2.5373	0.01	3.8454	0.7169	2.1309	1.57162	0.479548
novel-m0005-3p	6.882	9.5882	5.5858	4.2289	8.1872	3.0764	7.352	5.16417	-0.509601	0.27615
novel-m0006-5p	3.9326	0.01	3.3515	0.01	2.2329	0.01	2.43137	0.750967	-1.69495	0.469837
novel-m0007-3p	90.4487	64.9869	132.943	37.2141	42.4245	43.069	96.1262	40.9025	-1.23274	0.0184609
novel-m0008-3p	5.8988	0.01	2.2343	0.01	2.9772	3.0764	2.71437	2.0212	-0.425404	0.966934
novel-m0009-3p	3.9326	5.3268	6.703	4.2289	8.9315	4.6145	5.3208	5.92497	0.155164	0.810995
novel-m0009-5p	6.882	7.4575	3.3515	10.1493	14.8858	15.3818	5.897	13.4723	1.19194	0.0390902
novel-m0010-5p	4.9157	3.1961	2.2343	0.01	0.01	0.01	3.4487	0.01	-8.42991	1.42524e-05
novel-m0011-3p	1.9663	5.3268	4.4687	4.2289	1.4886	1.5382	3.9206	2.41857	-0.696922	0.317445
novel-m0012-3p	9.8314	12.7843	6.703	9.3035	10.4201	6.9218	9.7729	8.8818	-0.137935	0.751535
novel-m0013-3p	0.01	0.01	5.5858	2.5373	2.2329	1.5382	1.8686	2.1028	0.170354	0.202532
novel-m0014-3p	1.9663	0.01	3.3515	4.2289	2.2329	0.01	1.77593	2.15727	0.280627	0.966322
novel-m0015-3p	46.2075	36.2222	74.8503	28.7564	6.6986	21.5345	52.4267	18.9965	-1.46457	0.0828905
novel-m0016-5p	0.01	4.2614	0.01	1.6916	0.01	3.0764	1.42713	1.59267	0.158324	0.587141
novel-m0017-3p	0.01	2.1307	2.2343	3.3831	4.4657	0.01	1.45833	2.6196	0.845026	0.892712
novel-m0018-3p	2.9494	0.01	5.5858	0.01	0.01	0.01	2.8484	0.01	-8.15401	0.11724
novel-m0019-5p	7.8651	6.3922	10.0545	7.612	4.4657	3.0764	8.10393	5.05137	-0.681949	0.148239
novel-m0020-5p	0.01	2.1307	6.703	3.3831	8.1872	0.01	2.9479	3.8601	0.388951	0.943105
novel-m0021-5p	5.8988	4.2614	7.8202	6.7662	1.4886	3.8454	5.99347	4.0334	-0.571394	0.318202
novel-m0022-5p	0.01	2.1307	0.01	4.2289	0.01	8.46	0.7169	4.23297	2.56183	0.42488
novel-m0023-5p	0.01	2.1307	0.01	2.5373	0.01	3.8454	0.7169	2.1309	1.57162	0.479548
novel-m0024-5p	6.882	14.915	11.1717	8.4578	1.4886	6.9218	10.9896	5.62273	-0.966791	0.221234
novel-m0025-5p	0.01	3.1961	0.01	0.01	0.01	1.5382	1.07203	0.5194	-1.04543	0.928497
novel-m0026-3p	101.263	2.1307	12.2889	5.9204	13.3972	5.3836	38.5609	8.23373	-2.22752	0.625525
novel-m0027-3p	21.629	9.5882	5.5858	6.7662	7.4429	10.7673	12.2677	8.32547	-0.559258	0.577784
novel-m0028-3p	6.882	8.5229	0.01	3.3831	5.21	4.6145	5.1383	4.40253	-0.222957	0.499762
novel-m0029-3p	279.211	259.947	220.082	250.35	273.154	236.11	253.08	253.205	0.000709543	0.967345
novel-m0030-3p	3.9326	0.01	0.01	0.01	2.9772	0.01	1.31753	0.999067	-0.399187	0.974719
novel-m0031-3p	0.01	0.01	0.01	1.6916	0.01	5.3836	0.01	2.36173	7.8837	0.120188
novel-m0032-3p	0.01	3.1961	5.5858	4.2289	4.4657	7.6909	2.93063	5.46183	0.898173	0.333107
novel-m0033-5p	0.01	4.2614	2.2343	0.01	0.01	0.01	2.16857	0.01	-7.7606	0.117377
novel-m0034-5p	1.9663	0.01	0.01	1.6916	3.7215	2.3073	0.6621	2.57347	1.95859	0.103093
novel-m0035-3p	0.01	2.1307	0.01	1.6916	2.2329	2.3073	0.7169	2.07727	1.53484	0.119135
novel-m0036-3p	1.9663	2.1307	0.01	3.3831	0.01	1.5382	1.369	1.64377	0.263883	0.978703
novel-m0037-3p	5.8988	6.3922	11.1717	5.0747	5.21	1.5382	7.8209	3.94097	-0.988785	0.158146
novel-m0038-3p	3.9326	4.2614	0.01	1.6916	0.01	2.3073	2.73467	1.3363	-1.03312	0.864532
novel-m0039-3p	1.9663	2.1307	0.01	2.5373	0.01	0.01	1.369	0.852433	-0.683464	0.54244
novel-m0039-5p	0.01	3.1961	0.01	0.01	1.4886	1.5382	1.07203	1.01227	-0.0827604	0.606155
novel-m0040-3p	0.01	2.1307	0.01	0.01	0.01	3.0764	0.7169	1.03213	0.525786	0.964907
novel-m0041-3p	0.01	3.1961	0.01	3.3831	0.01	7.6909	1.07203	3.69467	1.78509	0.475615
novel-m0042-5p	0.01	4.2614	0.01	3.3831	0.01	4.6145	1.42713	2.6692	0.903287	0.526206
novel-m0043-5p	68.8197	110.797	108.365	104.03	68.4747	88.4453	95.9941	86.9835	-0.142205	0.670523
novel-m0044-3p	0.01	2.1307	0.01	0.01	0.01	3.0764	0.7169	1.03213	0.525786	0.964907
novel-m0045-5p	0.01	10.6536	14.5232	5.9204	9.6758	7.6909	8.3956	7.76237	-0.113137	0.473137
novel-m0046-5p	0.01	3.1961	5.5858	0.01	1.4886	3.0764	2.93063	1.525	-0.942403	0.875104
novel-m0047-5p	0.01	0.01	0.01	0.01	1.4886	1.5382	0.01	1.01227	6.66145	0.116121
novel-m0048-3p	15.7302	14.915	24.5777	25.3733	15.6301	16.92	18.4076	19.3078	0.0688796	0.828184
novel-m0048-5p	4.9157	8.5229	6.703	3.3831	3.7215	7.6909	6.71387	4.93183	-0.44502	0.308314
novel-m0049-5p	15.7302	6.3922	7.8202	6.7662	6.6986	3.0764	9.98087	5.51373	-0.856136	0.201498
novel-m0050-3p	1.9663	0.01	2.2343	0.01	2.2329	1.5382	1.40353	1.26037	-0.15522	0.975325
novel-m0051-3p	5.8988	7.4575	3.3515	12.6866	6.6986	13.0745	5.56927	10.8199	0.958128	0.104999
novel-m0052-3p	0.01	2.1307	0.01	0.01	0.01	4.6145	0.7169	1.54483	1.10761	0.928997
novel-m0052-5p	0.01	2.1307	0.01	3.3831	0.01	4.6145	0.7169	2.6692	1.89656	0.457786
novel-m0053-3p	0.01	2.1307	0.01	0.01	0.01	7.6909	0.7169	2.5703	1.84209	0.887781
novel-m0054-3p	0.01	3.1961	0.01	0.01	0.01	4.6145	1.07203	1.54483	0.527101	0.967297
novel-m0054-5p	0.01	3.1961	0.01	0.01	0.01	5.3836	1.07203	1.8012	0.748609	0.954203
novel-m0055-3p	0.01	2.1307	0.01	0.01	0.01	4.6145	0.7169	1.54483	1.10761	0.928997
novel-m0055-5p	0.01	2.1307	0.01	3.3831	0.01	4.6145	0.7169	2.6692	1.89656	0.457786
novel-m0056-3p	38.3424	49.0065	45.8039	27.0648	17.1187	23.0727	44.3843	22.4187	-0.985344	0.0104382
novel-m0057-5p	1.9663	3.1961	2.2343	2.5373	2.2329	2.3073	2.46557	2.35917	-0.0636419	0.881677
novel-m0058-3p	0.01	2.1307	0.01	0.01	5.21	3.8454	0.7169	3.0218	2.07556	0.447068
novel-m0059-3p	4.9157	5.3268	7.8202	5.0747	4.4657	3.0764	6.0209	4.2056	-0.517668	0.158559
novel-m0059-5p	1.9663	0.01	2.2343	0.01	0.01	0.01	1.40353	0.01	-7.13292	0.116173
novel-m0060-5p	2.9494	0.01	0.01	1.6916	2.2329	3.8454	0.9898	2.58997	1.38772	0.13255
novel-m0061-5p	1.9663	0.01	0.01	3.3831	1.4886	5.3836	0.6621	3.41843	2.36821	0.0935479
novel-m0062-5p	0.01	4.2614	0.01	1.6916	0.01	1.5382	1.42713	1.07993	-0.402178	0.630462
novel-m0063-3p	7.8651	4.2614	17.8747	9.3035	8.9315	10.7673	10.0004	9.66743	-0.0488529	0.765753
novel-m0064-5p	3.9326	2.1307	2.2343	0.01	2.2329	3.0764	2.76587	1.7731	-0.641458	0.373825
novel-m0065-5p	7.8651	4.2614	2.2343	2.5373	2.9772	3.8454	4.78693	3.11997	-0.617571	0.456122
novel-m0066-3p	7.8651	3.1961	2.2343	0.01	1.4886	0.01	4.43183	0.502867	-3.13966	0.0664615
novel-m0067-3p	278.228	266.34	226.785	261.345	276.132	234.572	257.118	257.35	0.00130042	0.976863
novel-m0068-3p	2.9494	2.1307	0.01	1.6916	9.6758	4.6145	1.6967	5.3273	1.65067	0.283922
novel-m0069-3p	32.4436	36.2222	42.4524	10.9951	14.1415	11.5363	37.0394	12.2243	-1.59931	0.0005403
novel-m0070-5p	12.7808	8.5229	15.6404	5.0747	6.6986	8.46	12.3147	6.74443	-0.868612	0.062675
novel-m0071-3p	14.7471	13.8497	3.3515	29.6021	6.6986	13.8436	10.6494	16.7148	0.650347	0.513563
novel-m0071-5p	1.9663	0.01	0.01	3.3831	2.9772	0.01	0.6621	2.12343	1.68128	0.469432
novel-m0072-5p	10.8145	8.5229	7.8202	8.4578	6.6986	14.6127	9.05253	9.92303	0.13246	0.86281
novel-m0073-5p	5.8988	5.3268	3.3515	3.3831	6.6986	8.46	4.85903	6.18057	0.34707	0.572571
novel-m0074-3p	1.9663	2.1307	2.2343	3.3831	1.4886	2.3073	2.11043	2.393	0.181281	0.779024
novel-m0075-3p	0.01	2.1307	0.01	5.9204	0.01	2.3073	0.7169	2.7459	1.93744	0.465648
novel-m0076-5p	3.9326	0.01	2.2343	0.01	0.01	0.01	2.05897	0.01	-7.68578	0.117097
novel-m0077-3p	1.9663	6.3922	2.2343	4.2289	4.4657	0.01	3.53093	2.90153	-0.283234	0.463493
novel-m0078-5p	0.01	2.1307	2.2343	0.01	3.7215	0.01	1.45833	1.24717	-0.225666	0.577083
novel-m0079-5p	36.3761	29.83	27.9292	17.7613	27.5387	20.7654	31.3784	22.0218	-0.510841	0.0731946
novel-m0080-3p	1.9663	5.3268	2.2343	1.6916	3.7215	1.5382	3.1758	2.3171	-0.4548	0.522343
novel-m0081-3p	0.01	6.3922	0.01	5.9204	0.01	13.8436	2.1374	6.59133	1.62471	0.489501
novel-m0082-5p	4.9157	0.01	0.01	2.5373	0.01	1.5382	1.64523	1.36183	-0.272742	0.620208
novel-m0083-5p	4.9157	0.01	0.01	2.5373	0.01	1.5382	1.64523	1.36183	-0.272742	0.620208
novel-m0084-5p	0.01	5.3268	3.3515	3.3831	1.4886	8.46	2.8961	4.4439	0.617715	0.430063
novel-m0085-5p	141.572	166.196	151.935	84.5775	119.086	101.52	153.234	101.728	-0.591024	0.0187683
novel-m0086-3p	3.9326	0.01	4.4687	1.6916	0.01	0.01	2.80377	0.570533	-2.29698	0.430246
novel-m0086-5p	12.7808	23.4379	21.2262	24.5275	11.1644	23.8418	19.1483	19.8446	0.0515277	0.979285
novel-m0087-3p	3.9326	0.01	4.4687	1.6916	0.01	0.01	2.80377	0.570533	-2.29698	0.430246
novel-m0087-5p	12.7808	23.4379	21.2262	24.5275	11.1644	23.8418	19.1483	19.8446	0.0515277	0.979285
novel-m0088-3p	0.01	5.3268	2.2343	0.01	0.01	0.01	2.5237	0.01	-7.9794	0.11831
novel-m0089-3p	0.01	0.01	2.2343	0.01	2.9772	0.01	0.751433	0.999067	0.410936	0.9726
novel-m0090-5p	33.4267	12.7843	22.3434	10.1493	12.6529	14.6127	22.8515	12.4716	-0.873636	0.143048
novel-m0091-5p	33.4267	12.7843	22.3434	10.1493	12.6529	14.6127	22.8515	12.4716	-0.873636	0.143048
novel-m0092-3p	3.9326	2.1307	3.3515	0.01	0.01	0.01	3.13827	0.01	-8.29382	6.32987e-06
novel-m0093-3p	167.133	134.235	178.747	73.5825	37.2145	39.2236	160.039	50.0069	-1.67822	0.00686283
novel-m0093-5p	78.6511	103.34	89.3735	21.9902	32.0045	25.3799	90.4548	26.4582	-1.77348	0.000787806
novel-m0094-5p	3.9326	0.01	3.3515	0.01	0.01	0.01	2.43137	0.01	-7.92562	0.11619
novel-m0095-3p	197.611	137.431	138.529	205.523	229.241	196.887	157.857	210.551	0.415549	0.0785522
novel-m0095-5p	37.3593	7.4575	2.2343	2.5373	0.01	2.3073	15.6837	1.6182	-3.2768	0.19779
novel-m0096-3p	0.01	8.5229	0.01	12.6866	0.01	15.3818	2.84763	9.35947	1.71666	0.478214
novel-m0096-5p	15.7302	10.6536	10.0545	18.6071	25.3059	33.0708	12.1461	25.6613	1.0791	0.0271227
novel-m0097-3p	62.9208	105.471	91.6078	121.792	42.4245	71.5253	86.6664	78.5805	-0.141301	0.652264
novel-m0098-5p	2.9494	2.1307	2.2343	0.01	2.2329	1.5382	2.43813	1.26037	-0.951934	0.315192
novel-m0099-3p	0.01	0.01	4.4687	1.6916	2.9772	1.5382	1.49623	2.069	0.467598	0.186745
novel-m0100-3p	2.9494	0.01	2.2343	1.6916	2.2329	1.5382	1.73123	1.8209	0.0728515	0.465871
novel-m0101-5p	10.8145	14.915	20.109	5.9204	3.7215	7.6909	15.2795	5.7776	-1.40306	0.0239501
novel-m0102-3p	1.9663	0.01	0.01	0.01	1.4886	2.3073	0.6621	1.26863	0.938154	0.525747
novel-m0103-5p	2.9494	4.2614	3.3515	2.5373	1.4886	0.01	3.52077	1.3453	-1.38796	0.256095
novel-m0104-5p	49.1569	3.1961	0.01	5.0747	8.1872	4.6145	17.4543	5.9588	-1.55049	0.558402
novel-m0105-5p	1.9663	2.1307	0.01	0.01	2.9772	2.3073	1.369	1.76483	0.366409	0.951917
novel-m0106-5p	2.9494	2.1307	4.4687	4.2289	0.01	1.5382	3.18293	1.9257	-0.724974	0.343088
novel-m0107-5p	1.9663	0.01	2.2343	1.6916	0.01	1.5382	1.40353	1.07993	-0.378121	0.946808
novel-m0108-5p	8.8482	4.2614	5.5858	1.6916	6.6986	1.5382	6.2318	3.30947	-0.91305	0.186114
novel-m0109-3p	1.9663	2.1307	3.3515	0.01	2.9772	1.5382	2.48283	1.50847	-0.718905	0.350316
novel-m0110-3p	103.23	113.993	106.131	86.2691	75.9176	83.0617	107.785	81.7495	-0.39887	0.0044953
novel-m0111-3p	1.9663	8.5229	2.2343	0.01	1.4886	0.01	4.24117	0.502867	-3.07621	0.0749442
novel-m0112-5p	9.8314	10.6536	0.01	2.5373	7.4429	3.8454	6.83167	4.60853	-0.56793	0.577209
novel-m0113-5p	0.01	0.01	2.2343	0.01	1.4886	2.3073	0.751433	1.26863	0.755558	0.540216
novel-m0114-3p	0.01	0.01	0.01	0.01	0.01	3.8454	0.01	1.28847	7.00951	0.373901
novel-m0115-5p	0.01	10.6536	2.2343	0.01	0.01	0.01	4.2993	0.01	-8.74796	0.122409
novel-m0116-5p	0.01	4.2614	0.01	4.2289	0.01	4.6145	1.42713	2.95113	1.04815	0.515034
novel-m0117-3p	2.9494	2.1307	0.01	1.6916	9.6758	4.6145	1.6967	5.3273	1.65067	0.283922
novel-m0118-5p	0.01	2.1307	0.01	0.01	2.2329	0.01	0.7169	0.750967	0.066977	0.995386
novel-m0119-5p	2.9494	4.2614	0.01	1.6916	0.01	0.01	2.40693	0.570533	-2.07681	0.44462
novel-m0120-5p	4.9157	3.1961	2.2343	2.5373	3.7215	3.8454	3.4487	3.36807	-0.0341319	0.968011
novel-m0121-5p	0.01	2.1307	0.01	8.4578	2.9772	3.8454	0.7169	5.09347	2.8288	0.0749275
novel-m0122-3p	6.882	5.3268	16.7575	8.4578	13.3972	17.6891	9.65543	13.1814	0.449087	0.38925
novel-m0122-5p	0.01	0.01	2.2343	2.5373	2.2329	2.3073	0.751433	2.35917	1.65056	0.112356
novel-m0123-5p	1.9663	0.01	2.2343	0.01	1.4886	0.01	1.40353	0.502867	-1.48082	0.480683
novel-m0124-5p	28.511	34.0915	46.9211	7.612	25.3059	26.9181	36.5079	19.9453	-0.872156	0.171929
novel-m0125-3p	2.9494	34.0915	17.8747	60.0501	7.4429	16.92	18.3052	28.1377	0.620249	0.641106
novel-m0125-5p	31.4604	26.634	48.0383	34.6768	29.7716	28.4563	35.3776	30.9682	-0.192046	0.601637
novel-m0126-5p	0.01	0.01	3.3515	1.6916	1.4886	3.0764	1.12383	2.08553	0.891988	0.16117
novel-m0127-5p	0.01	4.2614	4.4687	3.3831	3.7215	3.8454	2.91337	3.65	0.325209	0.413859
novel-m0128-3p	0.01	2.1307	0.01	0.01	2.2329	0.01	0.7169	0.750967	0.066977	0.995386
novel-m0129-3p	0.01	3.1961	2.2343	0.01	0.01	0.01	1.81347	0.01	-7.50261	0.116524
novel-m0130-5p	0.01	2.1307	2.2343	0.01	0.01	3.8454	1.45833	1.28847	-0.178665	0.580649
novel-m0131-3p	81.6005	61.7908	89.3735	84.5775	84.1048	92.2907	77.5883	86.991	0.165028	0.336779
novel-m0131-5p	10.8145	4.2614	10.0545	3.3831	4.4657	3.0764	8.3768	3.64173	-1.20177	0.0742741
novel-m0132-3p	5.8988	2.1307	3.3515	5.0747	2.2329	0.01	3.79367	2.4392	-0.637185	0.374644
novel-m0133-3p	1.9663	3.1961	5.5858	0.01	2.2329	2.3073	3.58273	1.51673	-1.24009	0.301178
novel-m0134-5p	1.9663	2.1307	0.01	2.5373	0.01	3.8454	1.369	2.1309	0.63834	0.919313
novel-m0135-5p	0.01	2.1307	0.01	0.01	0.01	6.1527	0.7169	2.05757	1.5211	0.90525
novel-m0136-5p	0.01	4.2614	0.01	2.5373	0.01	3.8454	1.42713	2.1309	0.578343	0.550883
novel-m0137-5p	0.01	0.01	8.9373	0.01	0.01	0.01	2.98577	0.01	-8.22196	0.373901
novel-m0138-3p	6.882	0.01	4.4687	2.5373	1.4886	1.5382	3.7869	1.8547	-1.02983	0.667589
novel-m0139-3p	0.01	0.01	0.01	2.5373	0.01	4.6145	0.01	2.38727	7.89922	0.11716
novel-m0140-3p	0.01	0.01	0.01	4.2289	2.2329	3.0764	0.01	3.1794	8.31261	6.39384e-06
novel-m0140-5p	1.9663	0.01	0.01	1.6916	2.2329	1.5382	0.6621	1.8209	1.45953	0.123641
novel-m0141-3p	0.01	0.01	2.2343	4.2289	1.4886	5.3836	0.751433	3.70037	2.29995	0.0974885
novel-m0142-3p	1.9663	0.01	2.2343	0.01	0.01	1.5382	1.40353	0.5194	-1.43415	0.484302
novel-m0143-5p	8.8482	2.1307	2.2343	4.2289	8.9315	3.0764	4.4044	5.41227	0.297287	0.580831
novel-m0144-5p	1.9663	0.01	2.2343	0.01	1.4886	0.01	1.40353	0.502867	-1.48082	0.480683
novel-m0145-5p	5.8988	3.1961	4.4687	1.6916	0.01	2.3073	4.5212	1.3363	-1.75846	0.222439
novel-m0146-3p	4.9157	2.1307	5.5858	1.6916	5.21	0.01	4.21073	2.30387	-0.870014	0.328699
novel-m0147-5p	0.01	0.01	0.01	1.6916	1.4886	1.5382	0.01	1.5728	7.29719	1.98153e-08
novel-m0148-3p	9.8314	0.01	0.01	3.3831	3.7215	2.3073	3.2838	3.1373	-0.0658428	0.210264
novel-m0149-3p	0.01	0.01	0.01	0.01	0.01	1.5382	0.01	0.5194	5.69877	0.373901
novel-m0150-3p	31.4604	68.183	40.2181	93.0353	20.8401	75.3708	46.6205	63.0821	0.436265	0.752595
novel-m0151-5p	0.01	2.1307	0.01	4.2289	1.4886	1.5382	0.7169	2.41857	1.75431	0.120942
novel-m0152-3p	0.01	3.1961	3.3515	0.01	0.01	0.01	2.18587	0.01	-7.77206	0.116123
novel-m0153-3p	3.9326	2.1307	0.01	3.3831	4.4657	0.01	2.02443	2.6196	0.371828	0.946453
novel-m0154-3p	0.01	3.1961	0.01	1.6916	0.01	3.0764	1.07203	1.59267	0.571095	0.556076
novel-m0155-3p	12.7808	19.1765	17.8747	15.224	14.8858	10.7673	16.6107	13.6257	-0.28578	0.309916
novel-m0155-5p	5.8988	2.1307	0.01	8.4578	1.4886	8.46	2.67983	6.13547	1.19503	0.336984
novel-m0156-3p	15.7302	27.6993	24.5777	8.4578	17.863	11.5363	22.6691	12.619	-0.845124	0.0941597
novel-m0157-5p	2.9494	2.1307	4.4687	4.2289	0.01	1.5382	3.18293	1.9257	-0.724974	0.343088
novel-m0158-5p	2.9494	3.1961	0.01	3.3831	0.01	1.5382	2.05183	1.64377	-0.319908	0.943815
novel-m0159-3p	2.9494	2.1307	5.5858	0.01	0.01	0.01	3.5553	0.01	-8.47383	3.37146e-05
novel-m0160-3p	3.9326	0.01	2.2343	2.5373	2.2329	3.0764	2.05897	2.61553	0.345185	0.407364
novel-m0161-3p	0.01	0.01	0.01	0.01	0.01	1.5382	0.01	0.5194	5.69877	0.373901
novel-m0162-3p	0.01	0.01	4.4687	0.01	2.9772	0.01	1.49623	0.999067	-0.582682	0.963531
novel-m0163-5p	148.454	157.673	153.052	86.2691	121.319	101.52	153.06	103.036	-0.570945	0.0154488
novel-m0164-5p	0.01	0.01	3.3515	0.01	0.01	3.0764	1.12383	1.03213	-0.122799	0.992131
novel-m0165-5p	0.01	3.1961	0.01	1.6916	2.2329	0.01	1.07203	1.3115	0.290868	0.574464
novel-m0166-5p	0.01	2.1307	0.01	0.01	0.01	3.0764	0.7169	1.03213	0.525786	0.964907
novel-m0167-5p	3.9326	4.2614	8.9373	2.5373	4.4657	3.8454	5.71043	3.61613	-0.659152	0.256596
novel-m0168-5p	3.9326	6.3922	10.0545	0.01	0.01	1.5382	6.7931	0.5194	-3.70915	0.0485267
novel-m0169-5p	1.9663	10.6536	5.5858	1.6916	2.9772	1.5382	6.06857	2.069	-1.55242	0.165179
novel-m0170-3p	0.01	2.1307	0.01	0.01	1.4886	0.01	0.7169	0.502867	-0.511596	0.963342
novel-m0171-3p	0.01	3.1961	0.01	2.5373	2.2329	0.01	1.07203	1.5934	0.571759	0.550439
novel-m0172-3p	0.01	0.01	0.01	1.6916	2.2329	0.01	0.01	1.3115	7.03507	0.116392
novel-m0173-3p	1.9663	5.3268	5.5858	0.01	1.4886	0.01	4.29297	0.502867	-3.09373	0.0651646
novel-m0174-3p	4.9157	2.1307	2.2343	0.01	1.4886	1.5382	3.09357	1.01227	-1.61168	0.244636
novel-m0175-5p	1.9663	7.4575	4.4687	3.3831	2.2329	0.01	4.63083	1.87533	-1.30412	0.304368
novel-m0176-5p	0.01	0.01	0.01	0.01	4.4657	7.6909	0.01	4.05553	8.66375	0.116839
novel-m0177-3p	1.9663	5.3268	2.2343	0.01	0.01	3.0764	3.1758	1.03213	-1.62149	0.124947
novel-m0178-5p	8.8482	2.1307	2.2343	4.2289	8.9315	3.0764	4.4044	5.41227	0.297287	0.580831
novel-m0179-5p	17.6965	3.1961	11.1717	23.6817	22.3287	19.2272	10.6881	21.7459	1.02474	0.146607
novel-m0180-5p	17.6965	3.1961	11.1717	23.6817	22.3287	19.2272	10.6881	21.7459	1.02474	0.146607
novel-m0181-5p	18.6796	7.4575	18.9919	5.0747	7.4429	12.3054	15.043	8.27433	-0.862377	0.222254
novel-m0182-5p	10.8145	5.3268	8.9373	4.2289	2.9772	3.8454	8.35953	3.68383	-1.18221	0.0288944
novel-m0183-3p	655.753	1240.08	923.899	966.721	643.811	822.157	939.91	810.896	-0.213005	0.589816
novel-m0183-5p	50598.2	48438.7	44395.2	45586.4	43270.1	40281.1	47810.7	43045.9	-0.151458	0.117018
novel-m0184-5p	0.01	0.01	0.01	5.0747	3.7215	0.01	0.01	2.9354	8.19741	0.116376
novel-m0185-5p	0.01	0.01	2.2343	2.5373	3.7215	0.01	0.751433	2.0896	1.47551	0.485946
novel-m0186-5p	2.9494	0.01	0.01	1.6916	1.4886	1.5382	0.9898	1.5728	0.668126	0.170804
novel-m0187-3p	2.9494	0.01	0.01	0.01	0.01	1.5382	0.9898	0.5194	-0.930291	0.935822
novel-m0188-3p	46.2075	22.3725	42.4524	27.0648	17.863	26.149	37.0108	23.6923	-0.64353	0.192317
novel-m0189-3p	46.2075	24.5032	44.6867	28.7564	19.3515	28.4563	38.4658	25.5214	-0.591869	0.18749
novel-m0190-3p	0.01	0.01	8.9373	4.2289	10.4201	9.2291	2.98577	7.95937	1.41455	0.12987
novel-m0191-3p	3.9326	2.1307	3.3515	0.01	2.2329	1.5382	3.13827	1.26037	-1.31612	0.271414
novel-m0192-3p	3.9326	2.1307	3.3515	1.6916	1.4886	2.3073	3.13827	1.82917	-0.778781	0.0798656
novel-m0193-5p	1.9663	0.01	2.2343	2.5373	0.01	0.01	1.40353	0.852433	-0.719404	0.539731
novel-m0194-5p	0.01	2.1307	0.01	2.5373	0.01	0.01	0.7169	0.852433	0.249815	0.983006
novel-m0195-5p	7.8651	8.5229	6.703	5.9204	5.9543	3.8454	7.697	5.24003	-0.55472	0.0682414
novel-m0196-5p	0.01	0.01	4.4687	0.01	2.9772	2.3073	1.49623	1.76483	0.238197	0.575253
novel-m0197-5p	3.9326	4.2614	3.3515	0.01	2.2329	1.5382	3.8485	1.26037	-1.61045	0.230501
novel-m0198-3p	0.01	2.1307	0.01	1.6916	0.01	3.0764	0.7169	1.59267	1.1516	0.511984
novel-m0199-3p	0.01	0.01	0.01	0.01	0.01	0.01	0.01	0.01	0	NA
novel-m0200-3p	1.9663	0.01	0.01	3.3831	0.01	1.5382	0.6621	1.64377	1.31188	0.503935
novel-m0201-3p	11.7977	10.6536	0.01	6.7662	8.9315	5.3836	7.4871	7.0271	-0.0914776	0.473907
novel-m0202-5p	0.01	0.01	10.0545	5.0747	2.2329	2.3073	3.35817	3.20497	-0.0673645	0.217903
novel-m0203-3p	4.9157	0.01	3.3515	0.01	2.2329	2.3073	2.75907	1.51673	-0.863213	0.892826
novel-m0204-5p	8.8482	3.1961	4.4687	2.5373	2.2329	3.0764	5.50433	2.61553	-1.07346	0.10311
novel-m0205-3p	4.9157	0.01	3.3515	0.01	2.2329	2.3073	2.75907	1.51673	-0.863213	0.892826
novel-m0206-3p	3.9326	3.1961	3.3515	4.2289	1.4886	6.9218	3.4934	4.2131	0.27025	0.98152
novel-m0207-5p	10.8145	7.4575	4.4687	5.9204	2.9772	9.9982	7.58023	6.2986	-0.267211	0.612207
novel-m0208-3p	6.882	12.7843	13.406	3.3831	5.9543	3.0764	11.0241	4.13793	-1.41368	0.0299623
novel-m0209-5p	3261.07	2064.67	2800.74	1814.19	2043.82	1803.51	2708.83	1887.17	-0.52144	0.0696245
novel-m0210-3p	2.9494	4.2614	10.0545	0.01	2.9772	2.3073	5.7551	1.76483	-1.70531	0.256161
novel-m0211-3p	27.5279	18.1111	32.3979	18.6071	26.0502	24.6109	26.0123	23.0894	-0.171963	0.643315
novel-m0212-3p	2.9494	8.5229	10.0545	3.3831	2.9772	3.0764	7.1756	3.14557	-1.18978	0.144244
novel-m0213-3p	0.01	2.1307	0.01	1.6916	0.01	1.5382	0.7169	1.07993	0.591098	0.550953
novel-m0214-5p	104.213	2.1307	0.01	3.3831	2.9772	3.0764	35.4511	3.14557	-3.49444	0.759666
novel-m0215-5p	1.9663	3.1961	7.8202	4.2289	2.9772	2.3073	4.32753	3.17113	-0.448546	0.711238
novel-m0216-3p	4.9157	2.1307	0.01	0.01	0.01	2.3073	2.35213	0.775767	-1.60028	0.485561
novel-m0217-3p	2.9494	6.3922	7.8202	2.5373	5.21	4.6145	5.7206	4.1206	-0.473312	0.472403
novel-m0218-3p	10.8145	7.4575	11.1717	5.0747	5.21	3.8454	9.81457	4.71003	-1.05919	0.0109131
novel-m0219-3p	63.904	45.8104	54.7413	35.5226	54.3332	43.8381	54.8186	44.5646	-0.298765	0.24376
novel-m0220-5p	0.01	0.01	3.3515	0.01	0.01	0.01	1.12383	0.01	-6.81228	0.373901
novel-m0221-5p	0.01	4.2614	0.01	2.5373	1.4886	3.0764	1.42713	2.36743	0.730204	0.168815
novel-m0222-5p	52.1063	45.8104	49.1554	49.055	46.8903	54.6053	49.024	50.1835	0.0337249	0.717919
novel-m0223-5p	3.9326	0.01	3.3515	1.6916	0.01	3.0764	2.43137	1.59267	-0.610323	0.913471
novel-m0224-3p	9.8314	9.5882	10.0545	5.0747	6.6986	9.2291	9.8247	7.0008	-0.488894	0.100658
novel-m0224-5p	1.9663	7.4575	2.2343	7.612	1.4886	0.01	3.88603	3.03687	-0.355715	0.407022
novel-m0225-3p	9.8314	9.5882	10.0545	5.0747	6.6986	9.2291	9.8247	7.0008	-0.488894	0.100658
