# Supplementary material for: Integrated mRNA and small RNA sequencing reveals microRNA regulatory network associated with internode elongation in sugarcane (Saccharum officinarum L.)
Source: BMC Genomics. 2019 Nov 7;20:817. doi: 10.1186/s12864-019-6201-4 (PMC6836457; doi:10.1186/s12864-019-6201-4)
Supplement: Supplementary file 6 — Additional file 6. miRNA target predictions. [file 12864_2019_6201_MOESM6_ESM.xlsx]

## Sheet: all_target.aln.annot
GeneID	geneLength	Nr-ID	Nr-Score	Nr-Evalue	Nr-annotation	Swissprot-ID	Swissprot-Score	Swissprot-Evalue	Swissprot-annotation	KOG-Protein-or-Domain	KOG-Score	KOG-Evalue	KOG-ID	KOG-Function-Description	KO-ID	KEGG-Evalue	KEGG-Score	KEGG-Gene	Pathway	GO-BiologicalProcess	GO-MolecularFunction	GO-CellularComponent	miRNA
Unigene0000003	3678	gi|835981174|acc|XP_004968996.2|	624	0	PREDICTED: cysteine-rich receptor-like protein kinase 19 [Setaria italica]	sp|Q8GYA4|CRK10_ARATH	345	3e-102	Cysteine-rich receptor-like protein kinase 10 OS=Arabidopsis thaliana GN=CRK10 PE=1 SV=3	At4g00960	317	2e-96	KOG1187	Serine/threonine protein kinase	--	--	--	--	--	GO:0044267//cellular protein metabolic process;GO:0009987//cellular process;GO:0006793//phosphorus metabolic process;GO:0043412//macromolecule modification;GO:0019538//protein metabolic process;GO:0044237//cellular metabolic process;GO:0044260//cellular macromolecule metabolic process;GO:0036211//protein modification process;GO:0043170//macromolecule metabolic process;GO:0044238//primary metaboli…	GO:0005488//binding;GO:0003824//catalytic activity;GO:0032549//ribonucleoside binding;GO:0004672//protein kinase activity;GO:0016301//kinase activity;GO:0097159//organic cyclic compound binding;GO:1901363//heterocyclic compound binding;GO:0032550//purine ribonucleoside binding;GO:0036094//small molecule binding;GO:0016740//transferase activity;GO:0001882//nucleoside binding;GO:0016773//phosphotra…	GO:0005623//cell;GO:0043227//membrane-bounded organelle;GO:0005622//intracellular;GO:0043231//intracellular membrane-bounded organelle;GO:0043229//intracellular organelle;GO:0044424//intracellular part;GO:0044464//cell part;GO:0043226//organelle	miR5658-x
Unigene0000004	1512	gi|514760267|acc|XP_004964497.1|	379	6e-126	PREDICTED: homeobox-leucine zipper protein HOX2-like [Setaria italica]	sp|Q5VPE3|HOX2_ORYSJ	273	9e-86	Homeobox-leucine zipper protein HOX2 OS=Oryza sativa subsp. japonica GN=HOX2 PE=1 SV=1	At5g06710	192	9e-57	KOG0483	Transcription factor HEX, contains HOX and HALZ domains	--	--	--	--	--	GO:0009059//macromolecule biosynthetic process;GO:0010468//regulation of gene expression;GO:0044237//cellular metabolic process;GO:0034645//cellular macromolecule biosynthetic process;GO:0008152//metabolic process;GO:0044249//cellular biosynthetic process;GO:0060255//regulation of macromolecule metabolic process;GO:0044260//cellular macromolecule metabolic process;GO:1901576//organic substance bi…	GO:0005488//binding;GO:0097159//organic cyclic compound binding;GO:0003677//DNA binding;GO:0001071//nucleic acid binding transcription factor activity;GO:0003676//nucleic acid binding;GO:1901363//heterocyclic compound binding	GO:0044424//intracellular part;GO:0044464//cell part;GO:0043226//organelle;GO:0043227//membrane-bounded organelle;GO:0005623//cell;GO:0043231//intracellular membrane-bounded organelle;GO:0043229//intracellular organelle;GO:0005622//intracellular	novel-m0021-5p
Unigene0000007	1718	gi|670373342|acc|XP_008668001.1|	681	0	PREDICTED: LOC100282911 isoform X1 [Zea mays]	sp|O49133|GALUR_FRAAN	329	2e-106	D-galacturonate reductase OS=Fragaria ananassa GN=GALUR PE=1 SV=1	At1g59960	305	8e-98	KOG1577	Aldo/keto reductase family proteins	--	--	--	--	--	GO:0044699//single-organism process;GO:0008152//metabolic process;GO:0044710//single-organism metabolic process	GO:0003824//catalytic activity	-	miR408-y
Unigene0000014	2370	gi|514730798|acc|XP_004957027.1|	1230	0	PREDICTED: zinc-binding alcohol dehydrogenase domain-containing protein 2-like [Setaria italica]	sp|Q8BGC4|ZADH2_MOUSE	293	1e-89	Zinc-binding alcohol dehydrogenase domain-containing protein 2 OS=Mus musculus GN=Zadh2 PE=1 SV=1	At1g49670_2	475	2e-160	KOG1196	Predicted NAD-dependent oxidoreductase	K07119//uncharacterized protein	0	1282	sbi:SORBI_02g026720	--	GO:0044699//single-organism process;GO:0008152//metabolic process;GO:0044710//single-organism metabolic process	GO:0046914//transition metal ion binding;GO:0003824//catalytic activity;GO:0043169//cation binding;GO:0005488//binding;GO:0046872//metal ion binding;GO:0043167//ion binding	-	novel-m0009-5p
Unigene0000015	1353	gi|1002341737|acc|NP_001307568.1|	369	2e-123	uncharacterized LOC100278324 [Zea mays]	sp|Q8L773|THO4A_ARATH	147	2e-39	THO complex subunit 4A OS=Arabidopsis thaliana GN=ALY1 PE=1 SV=1	At5g59950	147	3e-40	KOG0533	RRM motif-containing protein	K12881//THO complex subunit 4	7e-168	481	sbi:SORBI_02g007020	ko03040//Spliceosome//Transcription//Genetic Information Processing;ko03013//RNA transport//Translation//Genetic Information Processing;ko03015//mRNA surveillance pathway//Translation//Genetic Information Processing	-	GO:0036094//small molecule binding;GO:0097159//organic cyclic compound binding;GO:0005488//binding	-	novel-m0020-5p
Unigene0000016	2078	gi|312261193|acc|NP_001185958.1|	869	0	cytokinin dehydrogenase 5 precursor [Zea mays]	sp|Q4ADV8|CKX2_ORYSJ	640	0	Cytokinin dehydrogenase 2 OS=Oryza sativa subsp. japonica GN=CKX2 PE=2 SV=1	At1g75450	475	4e-159	KOG1231	Proteins containing the FAD binding domain	K00279//cytokinin dehydrogenase [EC:1.5.99.12]	0	895	sbi:SORBI_03g002810	ko00908//Zeatin biosynthesis//Metabolism of terpenoids and polyketides//Metabolism	GO:0044237//cellular metabolic process;GO:0044710//single-organism metabolic process;GO:0006725//cellular aromatic compound metabolic process;GO:0044699//single-organism process;GO:0009987//cellular process;GO:0008152//metabolic process	GO:0016614//oxidoreductase activity, acting on CH-OH group of donors;GO:1901363//heterocyclic compound binding;GO:0016491//oxidoreductase activity;GO:0003824//catalytic activity;GO:0036094//small molecule binding;GO:0016645//oxidoreductase activity, acting on the CH-NH group of donors;GO:0005488//binding;GO:1901265//nucleoside phosphate binding;GO:0097159//organic cyclic compound binding;GO:00001…	-	novel-m0140-5p;novel-m0224-3p;novel-m0225-3p
Unigene0000039	2052	gi|195642470|acc|ACG40703.1|	637	0	sialyltransferase-like protein [Zea mays]	sp|P70277|SIA7B_MOUSE	83.6	6e-16	Alpha-N-acetylgalactosaminide alpha-2,6-sialyltransferase 2 OS=Mus musculus GN=St6galnac2 PE=2 SV=2	At1g08280	275	2e-84	KOG2692	Sialyltransferase	--	--	--	--	--	GO:0044237//cellular metabolic process;GO:0009987//cellular process;GO:0008152//metabolic process;GO:0044238//primary metabolic process;GO:0019538//protein metabolic process;GO:0044267//cellular protein metabolic process;GO:0043412//macromolecule modification;GO:0036211//protein modification process;GO:0043170//macromolecule metabolic process;GO:0044260//cellular macromolecule metabolic process;G…	GO:0016740//transferase activity;GO:0016757//transferase activity, transferring glycosyl groups;GO:0003824//catalytic activity	-	novel-m0037-3p;novel-m0040-3p;novel-m0044-3p;novel-m0186-5p
Unigene0000040	921	gi|514756179|acc|XP_004963465.1|	95.1	4e-21	PREDICTED: clumping factor A-like [Setaria italica]	--	--	--	--	--	--	--	--	--	--	--	--	--	--	-	-	-	novel-m0179-5p;novel-m0180-5p
Unigene0000044	1382	--	--	--	--	--	--	--	--	--	--	--	--	--	--	--	--	--	--	-	-	-	miR5059-x;miR7764-y
Unigene0000048	1278	gi|226503493|acc|NP_001151511.1|	750	0	ABC transporter-like protein [Zea mays]	sp|Q9LK50|AB26G_ARATH	533	0	ABC transporter G family member 26 OS=Arabidopsis thaliana GN=ABCG26 PE=3 SV=2	At3g13220	533	0	KOG0061	Transporter, ABC superfamily (Breast cancer resistance protein)	--	--	--	--	--	GO:0051234//establishment of localization;GO:0051179//localization;GO:0032989//cellular component morphogenesis;GO:0022607//cellular component assembly;GO:0044707//single-multicellular organism process;GO:0048646//anatomical structure formation involved in morphogenesis;GO:0044699//single-organism process;GO:0032502//developmental process;GO:0016043//cellular component organization;GO:0048869//ce…	GO:0032549//ribonucleoside binding;GO:0016818//hydrolase activity, acting on acid anhydrides, in phosphorus-containing anhydrides;GO:0001883//purine nucleoside binding;GO:0016787//hydrolase activity;GO:0017111//nucleoside-triphosphatase activity;GO:0005488//binding;GO:0003824//catalytic activity;GO:1901363//heterocyclic compound binding;GO:0032550//purine ribonucleoside binding;GO:0097159//organi…	GO:0031224//intrinsic component of membrane;GO:0016020//membrane;GO:0044425//membrane part	miR5384-y
Unigene0000051	2408	gi|670436158|acc|XP_008658699.1|	678	0	PREDICTED: lysosomal protective protein isoform X1 [Zea mays]	sp|Q9M099|SCP24_ARATH	326	2e-110	Serine carboxypeptidase 24 OS=Arabidopsis thaliana GN=SCPL24 PE=1 SV=1	At4g30610	326	3e-111	KOG1282	Serine carboxypeptidases (lysosomal cathepsin A)	K16297//serine carboxypeptidase-like clade II [EC:3.4.16.-]	0	709	sbi:SORBI_01g033770	--	GO:0008152//metabolic process;GO:0044238//primary metabolic process;GO:0071704//organic substance metabolic process;GO:0019538//protein metabolic process;GO:0043170//macromolecule metabolic process	GO:0070011//peptidase activity, acting on L-amino acid peptides;GO:0008238//exopeptidase activity;GO:0016787//hydrolase activity;GO:0003824//catalytic activity;GO:0004180//carboxypeptidase activity;GO:0008233//peptidase activity	-	miR5174-y
Unigene0000062	3860	gi|195627782|acc|ACG35721.1|	650	0	tubulin beta-8 chain [Zea mays]	sp|Q43695|TBB3_MAIZE	648	0	Tubulin beta-3 chain OS=Zea mays GN=TUBB3 PE=2 SV=1	At5g62700	631	0	KOG1375	Beta tubulin	K07375//tubulin beta	0	653	sbi:SORBI_01g012740	ko04145//Phagosome//Transport and catabolism//Cellular Processes	GO:0043933//macromolecular complex subunit organization;GO:0022607//cellular component assembly;GO:0043623//cellular protein complex assembly;GO:0009987//cellular process;GO:0071840//cellular component organization or biogenesis;GO:0070271//protein complex biogenesis;GO:0044085//cellular component biogenesis;GO:0071822//protein complex subunit organization;GO:0044699//single-organism process;GO:0…	GO:0003824//catalytic activity;GO:0032550//purine ribonucleoside binding;GO:1901363//heterocyclic compound binding;GO:0016787//hydrolase activity;GO:0036094//small molecule binding;GO:0097367//carbohydrate derivative binding;GO:0097159//organic cyclic compound binding;GO:0001882//nucleoside binding;GO:0016462//pyrophosphatase activity;GO:0005488//binding;GO:0017111//nucleoside-triphosphatase acti…	GO:0043226//organelle;GO:0005622//intracellular;GO:0043232//intracellular non-membrane-bounded organelle;GO:0015630//microtubule cytoskeleton;GO:0005623//cell;GO:0032991//macromolecular complex;GO:0043228//non-membrane-bounded organelle;GO:0044424//intracellular part;GO:0044464//cell part;GO:0005856//cytoskeleton;GO:0043229//intracellular organelle	miR1127-x;miR1128-x;miR5019-y;miR6235-x;novel-m0139-3p
Unigene0000063	1000	--	--	--	--	--	--	--	--	--	--	--	--	--	--	--	--	--	--	-	-	-	miR1127-x;miR1128-x
Unigene0000066	1113	--	--	--	--	--	--	--	--	--	--	--	--	--	--	--	--	--	--	-	-	-	miR1127-x;miR1128-x
Unigene0000067	2725	gi|77552015|acc|ABA94812.1|	933	0	hAT family dimerisation domain containing protein [Oryza sativa Japonica Group]	sp|Q6AVI0|RSLE2_ORYSJ	277	4e-79	Zinc finger BED domain-containing protein RICESLEEPER 2 OS=Oryza sativa subsp. japonica GN=Os03g0733400 PE=2 SV=1	At3g62520	379	2e-117	KOG1121	Tam3-transposase (Ac family)	--	--	--	--	--	-	GO:0097159//organic cyclic compound binding;GO:0005515//protein binding;GO:1901363//heterocyclic compound binding;GO:0003676//nucleic acid binding;GO:0005488//binding	-	novel-m0020-5p
Unigene0000071	3061	gi|194695522|acc|ACF81845.1|	50.8	9e-06	unknown [Zea mays]	--	--	--	--	--	--	--	--	--	--	--	--	--	--	-	-	-	miR5019-y;miR6235-x
Unigene0000072	1536	gi|1020738512|acc|NP_001310333.1|	673	0	SKP1-interacting partner 15-like [Zea mays]	sp|O49279|SKI15_ARATH	327	9e-106	SKP1-interacting partner 15 OS=Arabidopsis thaliana GN=SKIP15 PE=1 SV=1	--	--	--	--	--	--	--	--	--	--	GO:0044267//cellular protein metabolic process;GO:0044763//single-organism cellular process;GO:0009987//cellular process;GO:0044699//single-organism process;GO:0071704//organic substance metabolic process;GO:0006810//transport;GO:0048869//cellular developmental process;GO:0040007//growth;GO:0051179//localization;GO:0051234//establishment of localization;GO:1902578//single-organism localization;GO…	-	GO:0043231//intracellular membrane-bounded organelle;GO:0005623//cell;GO:0005622//intracellular;GO:0043226//organelle;GO:0044424//intracellular part;GO:0043227//membrane-bounded organelle;GO:0044464//cell part;GO:0043229//intracellular organelle	miR5384-y
Unigene0000074	987	gi|1002261840|acc|XP_015635283.1|	261	7e-82	PREDICTED: LOW QUALITY PROTEIN: ELKS/Rab6-interacting/CAST family member 1-like [Oryza sativa Japonica Group]	--	--	--	--	--	--	--	--	--	--	--	--	--	--	-	-	GO:0043229//intracellular organelle;GO:0043231//intracellular membrane-bounded organelle;GO:0044464//cell part;GO:0005623//cell;GO:0044424//intracellular part;GO:0043227//membrane-bounded organelle;GO:0005622//intracellular;GO:0043226//organelle	miR7764-y
Unigene0000079	667	--	--	--	--	--	--	--	--	--	--	--	--	--	--	--	--	--	--	-	-	-	miR5384-y;novel-m0095-3p;novel-m0097-3p
Unigene0000082	3377	gi|226503159|acc|NP_001146370.1|	1643	0	beta-galactosidase precursor [Zea mays]	sp|Q10NX8|BGAL6_ORYSJ	1522	0	Beta-galactosidase 6 OS=Oryza sativa subsp. japonica GN=Os03g0255100 PE=1 SV=2	At2g28470	1191	0	KOG0496	Beta-galactosidase	--	--	--	--	--	GO:0044238//primary metabolic process;GO:0008152//metabolic process	GO:0004553//hydrolase activity, hydrolyzing O-glycosyl compounds;GO:0016798//hydrolase activity, acting on glycosyl bonds;GO:0016787//hydrolase activity;GO:0015925//galactosidase activity;GO:0003824//catalytic activity;GO:0005488//binding	GO:0030312//external encapsulating structure;GO:0043229//intracellular organelle;GO:0005622//intracellular;GO:0044464//cell part;GO:0071944//cell periphery;GO:0043231//intracellular membrane-bounded organelle;GO:0044424//intracellular part;GO:0043227//membrane-bounded organelle;GO:0043226//organelle;GO:0005623//cell;GO:0005576//extracellular region	miR5384-y;novel-m0021-5p
Unigene0000084	2552	gi|937912675|acc|BAS87594.1|	89	3e-22	Os04g0114700 [Oryza sativa Japonica Group]	--	--	--	--	At2g17610	60.8	7e-09	KOG1075	FOG: Reverse transcriptase	--	--	--	--	--	GO:0034641//cellular nitrogen compound metabolic process;GO:0044238//primary metabolic process;GO:0071704//organic substance metabolic process;GO:0046483//heterocycle metabolic process;GO:0006139//nucleobase-containing compound metabolic process;GO:0090501//RNA phosphodiester bond hydrolysis;GO:0008152//metabolic process;GO:0044237//cellular metabolic process;GO:0016070//RNA metabolic process;GO:…	GO:0097159//organic cyclic compound binding;GO:0016787//hydrolase activity;GO:0016891//endoribonuclease activity, producing 5'-phosphomonoesters;GO:0004540//ribonuclease activity;GO:0016893//endonuclease activity, active with either ribo- or deoxyribonucleic acids and producing 5'-phosphomonoesters;GO:0004519//endonuclease activity;GO:0004521//endoribonuclease activity;GO:0016788//hydrolase activ…	-	miR3512-y
Unigene0000085	393	--	--	--	--	--	--	--	--	--	--	--	--	--	--	--	--	--	--	-	-	-	miR5384-y
Unigene0000086	857	gi|670409243|acc|XP_008645878.1|	200	5e-56	PREDICTED: probable glycerophosphoryl diester phosphodiesterase 2 [Zea mays]	sp|Q9SZ11|GPDL3_ARATH	104	2e-23	Glycerophosphodiester phosphodiesterase GDPDL3 OS=Arabidopsis thaliana GN=GDPDL3 PE=1 SV=3	At4g26690	104	3e-24	KOG2258	Glycerophosphoryl diester phosphodiesterase	--	--	--	--	--	GO:1901615//organic hydroxy compound metabolic process;GO:0006066//alcohol metabolic process;GO:0005975//carbohydrate metabolic process;GO:0044262//cellular carbohydrate metabolic process;GO:0009987//cellular process;GO:0071704//organic substance metabolic process;GO:0044710//single-organism metabolic process;GO:0044281//small molecule metabolic process;GO:0044763//single-organism cellular proces…	GO:0003824//catalytic activity;GO:0016787//hydrolase activity;GO:0016788//hydrolase activity, acting on ester bonds;GO:0042578//phosphoric ester hydrolase activity;GO:0008081//phosphoric diester hydrolase activity	GO:0043229//intracellular organelle;GO:0043227//membrane-bounded organelle;GO:0043226//organelle;GO:0005623//cell;GO:0043231//intracellular membrane-bounded organelle;GO:0044464//cell part;GO:0005622//intracellular;GO:0044424//intracellular part	miR5565-y
Unigene0000091	3340	gi|1052200342|acc|XP_008811457.2|	631	0	PREDICTED: protein SMAX1-LIKE 4 [Phoenix dactylifera]	sp|Q6F2Y7|CLPB1_ORYSJ	56.6	1e-06	Chaperone protein ClpB1 OS=Oryza sativa subsp. japonica GN=CLPB1 PE=2 SV=1	At4g29920	403	1e-121	KOG1051	Chaperone HSP104 and related ATP-dependent Clp proteases	--	--	--	--	--	GO:0043170//macromolecule metabolic process;GO:0071704//organic substance metabolic process;GO:0008152//metabolic process	-	-	novel-m0095-5p;novel-m0132-3p
Unigene0000092	1220	gi|113595944|acc|BAF19818.1|	51.2	8e-13	Os06g0568800 [Oryza sativa Japonica Group]	--	--	--	--	--	--	--	--	--	--	--	--	--	--	-	-	-	miR1118-x;miR5568-y
Unigene0000106	1936	gi|448878292|acc|AGE46109.1|	252	2e-77	arginine/serine-rich splicing factor RSZ19 transcript I [Sorghum bicolor]	sp|Q6K4N0|RSZ21_ORYSJ	188	4e-54	Serine/arginine-rich splicing factor RSZ21 OS=Oryza sativa subsp. japonica GN=RSZP21 PE=2 SV=1	At4g31580	106	2e-25	KOG0107	Alternative splicing factor SRp20/9G8 (RRM superfamily)	K12896//splicing factor, arginine/serine-rich 7	4e-78	253	sbi:SORBI_04g035540	ko03040//Spliceosome//Transcription//Genetic Information Processing	-	GO:0005488//binding;GO:0097159//organic cyclic compound binding;GO:0046872//metal ion binding;GO:0043169//cation binding;GO:0036094//small molecule binding;GO:0046914//transition metal ion binding;GO:0043167//ion binding	-	novel-m0015-3p
Unigene0000107	1504	gi|937940668|acc|BAT15580.1|	152	9e-39	Os12g0113100 [Oryza sativa Japonica Group]	--	--	--	--	--	--	--	--	--	--	--	--	--	--	-	-	-	miR5819-x
Unigene0000112	2658	gi|1002291786|acc|XP_015650237.1|	83.2	5e-14	PREDICTED: protein transport protein SEC23 [Oryza sativa Japonica Group]	sp|A5DA00|SEC23_PICGU	62.8	1e-08	Protein transport protein SEC23 OS=Meyerozyma guilliermondii (strain ATCC 6260 / CBS 566 / DSM 6381 / JCM 1539 / NBRC 10279 / NRRL Y-324) GN=SEC23 PE=3 SV=3	At2g21630	75.1	3e-13	KOG1986	Vesicle coat complex COPII, subunit SEC23	K14006//protein transport protein SEC23	2e-14	83.2	osa:4345819	ko04141//Protein processing in endoplasmic reticulum//Folding, sorting and degradation//Genetic Information Processing	GO:0051641//cellular localization;GO:0051649//establishment of localization in cell;GO:0051179//localization;GO:0071702//organic substance transport;GO:0016482//cytoplasmic transport;GO:0046907//intracellular transport;GO:0015031//protein transport;GO:0006810//transport;GO:0033036//macromolecule localization;GO:0051234//establishment of localization;GO:0008104//protein localization;GO:0045184//es…	GO:0005488//binding;GO:0043167//ion binding;GO:0046914//transition metal ion binding;GO:0043169//cation binding;GO:0046872//metal ion binding	GO:0098796//membrane protein complex;GO:0048475//coated membrane;GO:0031090//organelle membrane;GO:0044444//cytoplasmic part;GO:0030120//vesicle coat;GO:0044464//cell part;GO:0043234//protein complex;GO:0030662//coated vesicle membrane;GO:0030659//cytoplasmic vesicle membrane;GO:0044433//cytoplasmic vesicle part;GO:0030117//membrane coat;GO:0005623//cell;GO:0031410//cytoplasmic vesicle;GO:0043231…	miR6224-y;novel-m0040-3p;novel-m0044-3p
Unigene0000114	2589	gi|670377391|acc|XP_008669758.1|	1429	0	PREDICTED: probable beta-D-xylosidase 7 [Zea mays]	sp|Q9SGZ5|BXL7_ARATH	859	0	Probable beta-D-xylosidase 7 OS=Arabidopsis thaliana GN=BXL7 PE=2 SV=2	--	--	--	--	--	--	--	--	--	--	GO:0008152//metabolic process;GO:0044238//primary metabolic process	GO:0016798//hydrolase activity, acting on glycosyl bonds;GO:0003824//catalytic activity;GO:0016787//hydrolase activity	-	miR5059-x
Unigene0000126	1861	gi|226531520|acc|NP_001149929.1|	224	6e-66	sarcoplasmic reticulum histidine-rich calcium-binding protein [Zea mays]	--	--	--	--	--	--	--	--	--	--	--	--	--	--	-	-	-	miR1511-y;miR5139-x;miR8155-y
Unigene0000127	6545	gi|909159045|acc|AKT74387.1|	3819	0	dicer-like protein 1 [Zea mays]	sp|Q8LMR2|DCL1_ORYSJ	3323	0	Endoribonuclease Dicer homolog 1 OS=Oryza sativa subsp. japonica GN=DCL1 PE=3 SV=1	At1g01040	2701	0	KOG0701	dsRNA-specific nuclease Dicer and related ribonucleases	K11592//endoribonuclease Dicer [EC:3.1.26.-]	0	3598	sita:101782831	--	-	-	-	miR5568-x;miR5819-x;miR6220-x;novel-m0020-5p;novel-m0144-5p;novel-m0158-5p
Unigene0000128	2201	gi|670424725|acc|XP_008653040.1|	971	0	PREDICTED: bromodomain-containing protein 4-like isoform X1 [Zea mays]	sp|O95696|BRD1_HUMAN	99.4	5e-20	Bromodomain-containing protein 1 OS=Homo sapiens GN=BRD1 PE=1 SV=1	At1g20670	309	2e-93	KOG0955	PHD finger protein BR140/LIN-49	K11723//bromodomain-containing protein 7/9	0	1009	sbi:SORBI_02g032020	--	GO:0044763//single-organism cellular process;GO:0044260//cellular macromolecule metabolic process;GO:0044237//cellular metabolic process;GO:0009987//cellular process;GO:0006464//cellular protein modification process;GO:0071704//organic substance metabolic process;GO:0036211//protein modification process;GO:0008152//metabolic process;GO:0044238//primary metabolic process;GO:0044267//cellular prote…	GO:0016301//kinase activity;GO:0097159//organic cyclic compound binding;GO:0036094//small molecule binding;GO:0005488//binding;GO:0004672//protein kinase activity;GO:0016740//transferase activity;GO:0097367//carbohydrate derivative binding;GO:0032549//ribonucleoside binding;GO:0003824//catalytic activity;GO:0016773//phosphotransferase activity, alcohol group as acceptor;GO:0001882//nucleoside bin…	GO:0005623//cell;GO:0043226//organelle;GO:0043231//intracellular membrane-bounded organelle;GO:0044464//cell part;GO:0043227//membrane-bounded organelle;GO:0043229//intracellular organelle;GO:0005622//intracellular;GO:0044424//intracellular part	miR1432-x
Unigene0000131	1915	gi|1002273246|acc|XP_015640935.1|	295	7e-91	PREDICTED: histone deacetylase 2 [Oryza sativa Japonica Group]	sp|Q944K3|HDA2_ARATH	274	1e-83	Histone deacetylase 2 OS=Arabidopsis thaliana GN=HDA2 PE=2 SV=2	At5g26040	224	1e-66	KOG1344	Predicted histone deacetylase	K11418//histone deacetylase 11 [EC:3.5.1.98]	3e-121	372	sbi:SORBI_04g007780	--	GO:0060255//regulation of macromolecule metabolic process;GO:0071704//organic substance metabolic process;GO:0010468//regulation of gene expression;GO:0044238//primary metabolic process;GO:0044267//cellular protein metabolic process;GO:0009059//macromolecule biosynthetic process;GO:0008152//metabolic process;GO:0044710//single-organism metabolic process;GO:0016570//histone modification;GO:0098732…	GO:0019213//deacetylase activity;GO:0033558//protein deacetylase activity;GO:0003824//catalytic activity;GO:0016810//hydrolase activity, acting on carbon-nitrogen (but not peptide) bonds;GO:0004407//histone deacetylase activity;GO:0017136//NAD-dependent histone deacetylase activity;GO:0016787//hydrolase activity;GO:0034979//NAD-dependent protein deacetylase activity;GO:0016811//hydrolase activity…	GO:0005623//cell;GO:0005622//intracellular;GO:0044464//cell part;GO:0043227//membrane-bounded organelle;GO:0043231//intracellular membrane-bounded organelle;GO:0043226//organelle;GO:0044424//intracellular part;GO:0043229//intracellular organelle	miR1429-x;novel-m0152-3p
Unigene0000132	1630	gi|514787424|acc|XP_004971327.1|	655	0	PREDICTED: chlorophyll synthase, chloroplastic [Setaria italica]	sp|Q5W6H5|CHLG_ORYSJ	634	0	Chlorophyll synthase, chloroplastic OS=Oryza sativa subsp. japonica GN=CHLG PE=2 SV=1	--	--	--	--	--	K04040//chlorophyll synthase [EC:2.5.1.62]	0	769	sbi:SORBI_09g016840	ko00860//Porphyrin and chlorophyll metabolism//Metabolism of cofactors and vitamins//Metabolism	GO:0044711//single-organism biosynthetic process;GO:0033013//tetrapyrrole metabolic process;GO:0031326//regulation of cellular biosynthetic process;GO:0009987//cellular process;GO:0071840//cellular component organization or biogenesis;GO:0048856//anatomical structure development;GO:0006739//NADP metabolic process;GO:0072524//pyridine-containing compound metabolic process;GO:0006139//nucleobase-co…	GO:0016740//transferase activity;GO:0004659//prenyltransferase activity;GO:0003824//catalytic activity;GO:0016765//transferase activity, transferring alkyl or aryl (other than methyl) groups	GO:0043226//organelle;GO:0031224//intrinsic component of membrane;GO:0005622//intracellular;GO:0044422//organelle part;GO:0043231//intracellular membrane-bounded organelle;GO:0005737//cytoplasm;GO:0044425//membrane part;GO:0044435//plastid part;GO:0043227//membrane-bounded organelle;GO:0031984//organelle subcompartment;GO:0031090//organelle membrane;GO:0031967//organelle envelope;GO:0044444//cyto…	novel-m0020-5p;novel-m0168-5p
Unigene0000137	3514	gi|363543427|acc|NP_001241723.1|	1632	0	trehalose 6-phosphate synthase [Zea mays]	sp|Q9LRA7|TPS9_ARATH	1114	0	Probable alpha,alpha-trehalose-phosphate synthase [UDP-forming] 9 OS=Arabidopsis thaliana GN=TPS9 PE=2 SV=1	At1g23870	1114	0	KOG1050	Trehalose-6-phosphate synthase component TPS1 and related subunits	K16055//trehalose 6-phosphate synthase/phosphatase [EC:2.4.1.15 3.1.3.12]	0	1749	sbi:SORBI_02g023610	ko00500//Starch and sucrose metabolism//Carbohydrate metabolism//Metabolism	GO:0005991//trehalose metabolic process;GO:0044699//single-organism process;GO:0071704//organic substance metabolic process;GO:0008152//metabolic process;GO:0044763//single-organism cellular process;GO:0044723//single-organism carbohydrate metabolic process;GO:0009311//oligosaccharide metabolic process;GO:0044237//cellular metabolic process;GO:0009987//cellular process;GO:0044238//primary metabol…	-	-	novel-m0168-5p
Unigene0000142	4053	--	--	--	--	--	--	--	--	--	--	--	--	--	--	--	--	--	--	-	-	-	miR7782-y
Unigene0000143	231	--	--	--	--	--	--	--	--	--	--	--	--	--	--	--	--	--	--	-	-	-	miR3446-x
Unigene0000155	1932	gi|769800398|acc|XP_011626995.1|	209	4e-58	PREDICTED: myosin-G heavy chain [Amborella trichopoda]	--	--	--	--	--	--	--	--	--	--	--	--	--	--	GO:0009653//anatomical structure morphogenesis;GO:1902589//single-organism organelle organization;GO:0044763//single-organism cellular process;GO:0051276//chromosome organization;GO:0009791//post-embryonic development;GO:0044267//cellular protein metabolic process;GO:0016569//covalent chromatin modification;GO:0009908//flower development;GO:0036211//protein modification process;GO:0006996//organe…	-	GO:0005623//cell;GO:0043227//membrane-bounded organelle;GO:0043226//organelle;GO:0043231//intracellular membrane-bounded organelle;GO:0044464//cell part;GO:0043229//intracellular organelle;GO:0044424//intracellular part;GO:0005622//intracellular	novel-m0095-3p
Unigene0000166	2344	gi|937906579|acc|BAS81633.1|	323	6e-102	Os02g0821800 [Oryza sativa Japonica Group]	sp|Q9FEF8|MD36B_ARATH	305	4e-95	Probable mediator of RNA polymerase II transcription subunit 36b OS=Arabidopsis thaliana GN=MED36B PE=1 SV=1	At5g52470	305	6e-96	KOG1596	Fibrillarin and related nucleolar RNA-binding proteins	K14563//rRNA 2'-O-methyltransferase fibrillarin [EC:2.1.1.-]	3e-145	436	sbi:SORBI_04g037640	ko03008//Ribosome biogenesis in eukaryotes//Translation//Genetic Information Processing	GO:0016070//RNA metabolic process;GO:0044260//cellular macromolecule metabolic process;GO:0006725//cellular aromatic compound metabolic process;GO:0044238//primary metabolic process;GO:0034641//cellular nitrogen compound metabolic process;GO:0006807//nitrogen compound metabolic process;GO:0009987//cellular process;GO:0043170//macromolecule metabolic process;GO:0016072//rRNA metabolic process;GO:0…	GO:0005488//binding;GO:0003676//nucleic acid binding;GO:0016740//transferase activity;GO:1901363//heterocyclic compound binding;GO:0097159//organic cyclic compound binding;GO:0003824//catalytic activity;GO:0016741//transferase activity, transferring one-carbon groups	-	miR5766-y
Unigene0000168	2049	gi|195646052|acc|ACG42494.1|	894	0	cyclin-A2 [Zea mays]	sp|Q2QQ96|CCA21_ORYSJ	761	0	Cyclin-A2-1 OS=Oryza sativa subsp. japonica GN=CYCA2-1 PE=2 SV=1	At1g15570	406	9e-134	KOG0654	G2/Mitotic-specific cyclin A	K06627//cyclin A	0	887	zma:100280697	--	GO:0050794//regulation of cellular process;GO:0065007//biological regulation;GO:0051726//regulation of cell cycle;GO:0050789//regulation of biological process	GO:0019900//kinase binding;GO:0019899//enzyme binding;GO:0005515//protein binding;GO:0005488//binding	GO:0044424//intracellular part;GO:0043229//intracellular organelle;GO:0044464//cell part;GO:0005622//intracellular;GO:0043227//membrane-bounded organelle;GO:0043231//intracellular membrane-bounded organelle;GO:0043226//organelle;GO:0005623//cell	miR5819-x
Unigene0000176	1224	gi|670423582|acc|XP_008652567.1|	611	0	PREDICTED: splicing factor, arginine/serine-rich 19-like [Zea mays]	--	--	--	--	--	--	--	--	--	--	--	--	--	--	-	GO:0001883//purine nucleoside binding;GO:0097159//organic cyclic compound binding;GO:0001882//nucleoside binding;GO:0036094//small molecule binding;GO:0032549//ribonucleoside binding;GO:0097367//carbohydrate derivative binding;GO:0005488//binding;GO:0032550//purine ribonucleoside binding;GO:1901363//heterocyclic compound binding	GO:0043229//intracellular organelle;GO:0043227//membrane-bounded organelle;GO:0005622//intracellular;GO:0043231//intracellular membrane-bounded organelle;GO:0043226//organelle;GO:0044424//intracellular part;GO:0044464//cell part;GO:0005623//cell	miR5384-y
Unigene0000180	1575	gi|922338781|acc|XP_013447380.1|	523	0	plant/T8M16-80 protein [Medicago truncatula]	--	--	--	--	--	--	--	--	--	--	--	--	--	--	-	-	GO:0044424//intracellular part;GO:0005623//cell;GO:0043229//intracellular organelle;GO:0044464//cell part;GO:0005622//intracellular;GO:0043226//organelle;GO:0043227//membrane-bounded organelle;GO:0043231//intracellular membrane-bounded organelle	novel-m0131-3p
Unigene0000181	1986	gi|357437661|acc|XP_003589106.1|	236	5e-69	syntaxin 6, amino-terminal protein [Medicago truncatula]	--	--	--	--	--	--	--	--	--	--	--	--	--	--	GO:0006810//transport;GO:0051234//establishment of localization;GO:0051179//localization;GO:0016192//vesicle-mediated transport	-	GO:0043227//membrane-bounded organelle;GO:0043226//organelle;GO:0044424//intracellular part;GO:0043229//intracellular organelle;GO:0005622//intracellular;GO:0044464//cell part;GO:0043231//intracellular membrane-bounded organelle;GO:0005623//cell	miR5819-x
Unigene0000184	3940	gi|514785702|acc|XP_004970904.1|	781	0	PREDICTED: formin-like protein 1 [Setaria italica]	sp|Q8S0F0|FH1_ORYSJ	689	0	Formin-like protein 1 OS=Oryza sativa subsp. japonica GN=FH1 PE=2 SV=1	At3g25500	488	5e-151	KOG1922	Rho GTPase effector BNI1 and related formins	--	--	--	--	--	-	-	-	miR5819-x
Unigene0000187	944	gi|573947125|acc|XP_006655891.1|	262	1e-81	PREDICTED: serine/threonine-protein kinase At5g01020-like [Oryza brachyantha]	sp|Q8GXZ3|Y5102_ARATH	188	2e-54	Serine/threonine-protein kinase At5g01020 OS=Arabidopsis thaliana GN=At5g01020 PE=1 SV=1	At2g05940	204	1e-60	KOG1187	Serine/threonine protein kinase	--	--	--	--	--	GO:0008152//metabolic process;GO:0043170//macromolecule metabolic process;GO:0019538//protein metabolic process;GO:0044267//cellular protein metabolic process;GO:0071704//organic substance metabolic process;GO:0006464//cellular protein modification process;GO:0044238//primary metabolic process;GO:0044237//cellular metabolic process;GO:0036211//protein modification process;GO:0009987//cellular pro…	GO:0003824//catalytic activity;GO:1901363//heterocyclic compound binding;GO:0036094//small molecule binding;GO:0016301//kinase activity;GO:0032550//purine ribonucleoside binding;GO:0016773//phosphotransferase activity, alcohol group as acceptor;GO:0016772//transferase activity, transferring phosphorus-containing groups;GO:0001882//nucleoside binding;GO:0097367//carbohydrate derivative binding;GO:…	-	miR5384-y
Unigene0000194	464	gi|992167567|acc|KXG28862.1|	55.8	2e-08	hypothetical protein SORBI_005G176200 [Sorghum bicolor]	--	--	--	--	--	--	--	--	--	--	--	--	--	--	-	-	-	miR2592-z
Unigene0000195	5151	gi|514737772|acc|XP_004958961.1|	2437	0	PREDICTED: probable aldehyde oxidase 3 [Setaria italica]	sp|O23887|ALDO1_MAIZE	1633	0	Indole-3-acetaldehyde oxidase OS=Zea mays GN=AO1 PE=1 SV=1	At3g43600	1426	0	KOG0430	Xanthine dehydrogenase	K09842//abscisic-aldehyde oxidase [EC:1.2.3.14]	0	2633	sbi:SORBI_02g003720	ko00906//Carotenoid biosynthesis//Metabolism of terpenoids and polyketides//Metabolism	GO:0044699//single-organism process;GO:0008152//metabolic process;GO:0044710//single-organism metabolic process	GO:0046872//metal ion binding;GO:0097159//organic cyclic compound binding;GO:0005488//binding;GO:0003824//catalytic activity;GO:0036094//small molecule binding;GO:0051540//metal cluster binding;GO:0051536//iron-sulfur cluster binding;GO:0046914//transition metal ion binding;GO:0043169//cation binding;GO:0043167//ion binding;GO:0016491//oxidoreductase activity;GO:0000166//nucleotide binding;GO:190…	GO:0044464//cell part;GO:0044424//intracellular part;GO:0005622//intracellular;GO:0043227//membrane-bounded organelle;GO:0043226//organelle;GO:0005623//cell;GO:0043229//intracellular organelle;GO:0043231//intracellular membrane-bounded organelle	novel-m0020-5p
Unigene0000196	452	gi|992165704|acc|KXG27525.1|	78.2	1e-15	hypothetical protein SORBI_006G281300 [Sorghum bicolor]	--	--	--	--	--	--	--	--	--	--	--	--	--	--	-	-	-	novel-m0072-5p
Unigene0000199	3152	gi|293334751|acc|NP_001167982.1|	1070	0	GRAS transcription factor [Zea mays]	sp|O81316|SCL6_ARATH	295	2e-86	Scarecrow-like protein 6 OS=Arabidopsis thaliana GN=SCL6 PE=1 SV=1	--	--	--	--	--	--	--	--	--	--	GO:0065007//biological regulation;GO:0009987//cellular process;GO:0034645//cellular macromolecule biosynthetic process;GO:0071704//organic substance metabolic process;GO:0043170//macromolecule metabolic process;GO:0009059//macromolecule biosynthetic process;GO:0044249//cellular biosynthetic process;GO:0009058//biosynthetic process;GO:0060255//regulation of macromolecule metabolic process;GO:00442…	-	-	novel-m0020-5p
Unigene0000204	2098	gi|514746151|acc|XP_004961053.1|	730	0	PREDICTED: probable protein phosphatase 2C 52 [Setaria italica]	sp|Q6L5C4|P2C52_ORYSJ	641	0	Probable protein phosphatase 2C 52 OS=Oryza sativa subsp. japonica GN=Os05g0587100 PE=2 SV=1	At5g53140	418	4e-140	KOG0698	Serine/threonine protein phosphatase	K17506//protein phosphatase 1L [EC:3.1.3.16]	0	797	sbi:SORBI_09g030150	--	GO:0044267//cellular protein metabolic process;GO:0043412//macromolecule modification;GO:0006464//cellular protein modification process;GO:0036211//protein modification process;GO:0071704//organic substance metabolic process;GO:0044260//cellular macromolecule metabolic process;GO:0008152//metabolic process;GO:0019538//protein metabolic process;GO:0044237//cellular metabolic process;GO:0044238//pr…	GO:0043167//ion binding;GO:0003824//catalytic activity;GO:0005488//binding;GO:0004721//phosphoprotein phosphatase activity;GO:0016787//hydrolase activity;GO:0016788//hydrolase activity, acting on ester bonds;GO:0043169//cation binding;GO:0016791//phosphatase activity;GO:0042578//phosphoric ester hydrolase activity	-	novel-m0109-3p
Unigene0000207	1856	gi|673921762|acc|NP_001288409.1|	743	0	chaperone protein dnaJ 49-like [Zea mays]	sp|Q9FH28|DNJ49_ARATH	237	3e-70	Chaperone protein dnaJ 49 OS=Arabidopsis thaliana GN=ATJ49 PE=2 SV=2	At3g57340	397	4e-132	KOG0714	Molecular chaperone (DnaJ superfamily)	K09518//DnaJ homolog subfamily B member 12	0	743	zma:103651627	ko04141//Protein processing in endoplasmic reticulum//Folding, sorting and degradation//Genetic Information Processing	-	-	-	novel-m0186-5p
Unigene0000220	1283	gi|937940564|acc|BAT15476.1|	265	5e-81	Os12g0104300 [Oryza sativa Japonica Group]	--	--	--	--	At2g29970	134	6e-33	KOG1051	Chaperone HSP104 and related ATP-dependent Clp proteases	--	--	--	--	--	-	-	GO:0043231//intracellular membrane-bounded organelle;GO:0005622//intracellular;GO:0044424//intracellular part;GO:0043226//organelle;GO:0005623//cell;GO:0044464//cell part;GO:0043227//membrane-bounded organelle;GO:0043229//intracellular organelle	miR1848-x;novel-m0045-5p;novel-m0095-5p
Unigene0000225	3719	gi|514800548|acc|XP_004975198.1|	1836	0	PREDICTED: vacuolar protein sorting-associated protein 54, chloroplastic [Setaria italica]	sp|F4JT76|VPS54_ARATH	1009	0	Vacuolar protein sorting-associated protein 54, chloroplastic OS=Arabidopsis thaliana GN=VPS54 PE=1 SV=1	At4g19490	747	0	KOG2115	Vacuolar sorting protein VPS45	K17600//vacuolar protein sorting-associated protein 54	0	1985	sbi:SORBI_06g002040	--	GO:0051179//localization;GO:0016192//vesicle-mediated transport;GO:0051234//establishment of localization;GO:0006810//transport	GO:0005488//binding;GO:0097159//organic cyclic compound binding	GO:0044424//intracellular part;GO:0043227//membrane-bounded organelle;GO:0005623//cell;GO:0043226//organelle;GO:0043229//intracellular organelle;GO:0044464//cell part;GO:0005622//intracellular;GO:0043231//intracellular membrane-bounded organelle	miR1118-x;miR5059-x;miR5281-y;novel-m0014-3p;novel-m0045-5p;novel-m0171-3p
Unigene0000230	2134	gi|670440094|acc|XP_008660365.1|	721	0	PREDICTED: probable receptor-like serine/threonine-protein kinase At4g34500 [Zea mays]	sp|Q6NKZ9|Y4345_ARATH	519	7e-177	Probable receptor-like serine/threonine-protein kinase At4g34500 OS=Arabidopsis thaliana GN=At4g34500 PE=2 SV=1	At4g34500	513	1e-174	KOG1187	Serine/threonine protein kinase	--	--	--	--	--	GO:0008152//metabolic process;GO:0010646//regulation of cell communication;GO:0019538//protein metabolic process;GO:0044260//cellular macromolecule metabolic process;GO:0006464//cellular protein modification process;GO:0036211//protein modification process;GO:0044237//cellular metabolic process;GO:0065007//biological regulation;GO:0044238//primary metabolic process;GO:0006796//phosphate-containin…	GO:0016773//phosphotransferase activity, alcohol group as acceptor;GO:0032549//ribonucleoside binding;GO:0003824//catalytic activity;GO:0032550//purine ribonucleoside binding;GO:0016301//kinase activity;GO:0036094//small molecule binding;GO:0004672//protein kinase activity;GO:0016740//transferase activity;GO:0001883//purine nucleoside binding;GO:1901363//heterocyclic compound binding;GO:0097367//…	GO:0005623//cell;GO:0016020//membrane;GO:0043229//intracellular organelle;GO:0031224//intrinsic component of membrane;GO:0005622//intracellular;GO:0043227//membrane-bounded organelle;GO:0044425//membrane part;GO:0043231//intracellular membrane-bounded organelle;GO:0043226//organelle;GO:0044424//intracellular part;GO:0044464//cell part	novel-m0039-5p
Unigene0000233	2585	gi|590686664|acc|XP_007042445.1|	514	2e-170	Endonuclease or glycosyl hydrolase [Theobroma cacao]	--	--	--	--	--	--	--	--	--	--	--	--	--	--	GO:0071704//organic substance metabolic process;GO:0043170//macromolecule metabolic process;GO:0009987//cellular process;GO:0090304//nucleic acid metabolic process;GO:0006807//nitrogen compound metabolic process;GO:0046483//heterocycle metabolic process;GO:0044237//cellular metabolic process;GO:0044238//primary metabolic process;GO:0008152//metabolic process;GO:1901360//organic cyclic compound me…	GO:0016788//hydrolase activity, acting on ester bonds;GO:0004518//nuclease activity;GO:0016787//hydrolase activity;GO:0003824//catalytic activity	GO:0005623//cell;GO:0044424//intracellular part;GO:0043229//intracellular organelle;GO:0044464//cell part;GO:0043231//intracellular membrane-bounded organelle;GO:0044444//cytoplasmic part;GO:0043226//organelle;GO:0043227//membrane-bounded organelle;GO:0005622//intracellular;GO:0005737//cytoplasm;GO:0042579//microbody	novel-m0021-5p
Unigene0000236	959	gi|514807243|acc|XP_004978478.1|	155	1e-44	PREDICTED: mini zinc finger protein 1-like [Setaria italica]	sp|Q2RB28|MIF1_ORYSJ	115	6e-30	Mini zinc finger protein 1 OS=Oryza sativa subsp. japonica GN=MIF1 PE=3 SV=1	--	--	--	--	--	--	--	--	--	--	-	GO:0043169//cation binding;GO:0043167//ion binding;GO:0005488//binding	GO:0005622//intracellular;GO:0044464//cell part;GO:0044424//intracellular part;GO:0005623//cell	miR5384-y
Unigene0000240	2951	gi|670390112|acc|XP_008675402.1|	754	0	PREDICTED: aspartic proteinase-like protein 2 [Zea mays]	sp|Q9S9K4|ASPL2_ARATH	421	8e-135	Aspartic proteinase-like protein 2 OS=Arabidopsis thaliana GN=At1g65240 PE=1 SV=2	At1g05840	501	4e-166	KOG1339	Aspartyl protease	--	--	--	--	--	GO:0019538//protein metabolic process;GO:0071704//organic substance metabolic process;GO:0008152//metabolic process;GO:0044238//primary metabolic process;GO:0043170//macromolecule metabolic process	GO:0003824//catalytic activity;GO:0016787//hydrolase activity;GO:0004175//endopeptidase activity;GO:0070011//peptidase activity, acting on L-amino acid peptides;GO:0008233//peptidase activity	-	novel-m0186-5p
Unigene0000245	4126	gi|670364438|acc|XP_008658846.1|	1814	0	PREDICTED: pentatricopeptide repeat-containing protein At3g24000, mitochondrial [Zea mays]	sp|Q9SVP7|PP307_ARATH	565	4e-178	Pentatricopeptide repeat-containing protein At4g13650 OS=Arabidopsis thaliana GN=PCMP-H42 PE=2 SV=2	At1g16480	905	0	KOG4197	FOG: PPR repeat	--	--	--	--	--	-	-	-	miR5384-y;novel-m0216-3p
Unigene0000250	1793	gi|948284257|acc|NP_001266559.2|	681	0	superoxide dismutase precursor [Zea mays]	sp|Q5VRL3|SODF1_ORYSJ	482	1e-164	Superoxide dismutase [Fe] 1, chloroplastic OS=Oryza sativa subsp. japonica GN=Os06g0115400 PE=2 SV=1	At5g51100	246	3e-75	KOG0876	Manganese superoxide dismutase	K04564//superoxide dismutase, Fe-Mn family [EC:1.15.1.1]	0	648	sbi:SORBI_10g001280	ko04146//Peroxisome//Transport and catabolism//Cellular Processes	GO:0072593//reactive oxygen species metabolic process;GO:0044699//single-organism process;GO:0009987//cellular process;GO:0044237//cellular metabolic process;GO:0006801//superoxide metabolic process;GO:0044710//single-organism metabolic process;GO:0008152//metabolic process	GO:0043169//cation binding;GO:0043167//ion binding;GO:0003824//catalytic activity;GO:0016209//antioxidant activity;GO:0005488//binding	-	miR8154-x
Unigene0000251	1324	--	--	--	--	--	--	--	--	--	--	--	--	--	--	--	--	--	--	-	-	-	miR3446-x
Unigene0000260	1630	gi|955716273|acc|XP_014660326.1|	346	5e-112	PREDICTED: E3 ubiquitin-protein ligase RNF38-like [Setaria italica]	sp|Q7XTV7|HIP1_ORYSJ	125	4e-29	Probable E3 ubiquitin-protein ligase HIP1 OS=Oryza sativa subsp. japonica GN=HIP1 PE=1 SV=2	At1g17970	137	3e-35	KOG0800	FOG: Predicted E3 ubiquitin ligase	--	--	--	--	--	-	GO:0005488//binding;GO:0003824//catalytic activity;GO:0046914//transition metal ion binding;GO:0043169//cation binding;GO:0043167//ion binding;GO:0046872//metal ion binding	-	novel-m0039-5p
Unigene0000263	237	--	--	--	--	--	--	--	--	--	--	--	--	--	--	--	--	--	--	-	-	-	miR5658-x
Unigene0000270	1832	gi|514812818|acc|XP_004981198.1|	545	0	PREDICTED: transmembrane protein 184A [Setaria italica]	sp|Q8BG09|T184B_MOUSE	170	4e-45	Transmembrane protein 184B OS=Mus musculus GN=Tmem184b PE=2 SV=1	At3g05940	337	4e-109	KOG2641	Predicted seven transmembrane receptor - rhodopsin family	--	--	--	--	--	-	-	GO:0043231//intracellular membrane-bounded organelle;GO:0043229//intracellular organelle;GO:0044464//cell part;GO:0043226//organelle;GO:0043227//membrane-bounded organelle;GO:0044424//intracellular part;GO:0005622//intracellular;GO:0005623//cell	miR5384-y;miR5819-x
Unigene0000271	2973	gi|937914508|acc|BAS89427.1|	331	6e-102	Os04g0448200, partial [Oryza sativa Japonica Group]	--	--	--	--	--	--	--	--	--	--	--	--	--	--	-	-	-	miR857-y;novel-m0116-5p
Unigene0000272	1253	--	--	--	--	--	--	--	--	--	--	--	--	--	--	--	--	--	--	-	-	-	miR5205-x;miR5568-y;miR6220-x;miR6220-y;novel-m0025-5p;novel-m0144-5p;novel-m0158-5p;novel-m0221-5p
Unigene0000274	1652	gi|670409315|acc|XP_008645902.1|	426	2e-143	PREDICTED: transcription factor bHLH128-like [Zea mays]	sp|Q8H102|BH128_ARATH	170	5e-46	Transcription factor bHLH128 OS=Arabidopsis thaliana GN=BHLH128 PE=1 SV=1	--	--	--	--	--	--	--	--	--	--	-	GO:0005488//binding;GO:0005515//protein binding	-	novel-m0186-5p
Unigene0000279	2356	gi|836001384|acc|XP_012702960.1|	160	2e-41	PREDICTED: syntaxin-121-like [Setaria italica]	sp|O64791|SY124_ARATH	102	5e-22	Syntaxin-124 OS=Arabidopsis thaliana GN=SYP124 PE=2 SV=1	At1g61290	102	8e-23	KOG0810	SNARE protein Syntaxin 1 and related proteins	K08486//syntaxin 1B/2/3	7e-44	166	sbi:SORBI_08g005550	ko04130//SNARE interactions in vesicular transport//Folding, sorting and degradation//Genetic Information Processing	GO:0008104//protein localization;GO:0006810//transport;GO:0061024//membrane organization;GO:0071840//cellular component organization or biogenesis;GO:0045184//establishment of protein localization;GO:0033036//macromolecule localization;GO:0009987//cellular process;GO:0015031//protein transport;GO:0051179//localization;GO:0051234//establishment of localization;GO:0071702//organic substance transpo…	GO:0005488//binding;GO:0005515//protein binding	-	novel-m0072-5p
Unigene0000283	1047	--	--	--	--	--	--	--	--	--	--	--	--	--	--	--	--	--	--	-	-	-	novel-m0193-5p
Unigene0000285	1837	gi|1049017927|acc|NP_001149070.2|	956	0	citrate synthase 1 [Zea mays]	sp|P20115|CISY4_ARATH	813	0	Citrate synthase 4, mitochondrial OS=Arabidopsis thaliana GN=CSY4 PE=1 SV=3	At2g44350	813	0	KOG2617	Citrate synthase	K01647//citrate synthase [EC:2.3.3.1]	0	964	zma:100194338	ko01200//Carbon metabolism//Global and Overview//Metabolism;ko01230//Biosynthesis of amino acids//Global and Overview//Metabolism;ko00630//Glyoxylate and dicarboxylate metabolism//Carbohydrate metabolism//Metabolism;ko00020//Citrate cycle (TCA cycle)//Carbohydrate metabolism//Metabolism;ko01210//2-Oxocarboxylic acid metabolism//Global and Overview//Metabolism	GO:0071704//organic substance metabolic process;GO:0019752//carboxylic acid metabolic process;GO:0005975//carbohydrate metabolic process;GO:0044699//single-organism process;GO:0044710//single-organism metabolic process;GO:0006082//organic acid metabolic process;GO:0072350//tricarboxylic acid metabolic process;GO:0044237//cellular metabolic process;GO:0044763//single-organism cellular process;GO:0…	GO:0016740//transferase activity;GO:0016746//transferase activity, transferring acyl groups;GO:0046912//transferase activity, transferring acyl groups, acyl groups converted into alkyl on transfer;GO:0003824//catalytic activity;GO:0036440//citrate synthase activity	GO:0005623//cell;GO:0043231//intracellular membrane-bounded organelle;GO:0043227//membrane-bounded organelle;GO:0043226//organelle;GO:0044424//intracellular part;GO:0044464//cell part;GO:0043229//intracellular organelle;GO:0005622//intracellular	miR4249-x;miR5174-y
Unigene0000293	2575	gi|727345989|acc|CDI66566.1|	1290	0	Endoglucanase 10 [Saccharum hybrid cultivar R570]	sp|Q84R49|GUN10_ORYSJ	1110	0	Endoglucanase 10 OS=Oryza sativa subsp. japonica GN=GLU2 PE=2 SV=1	--	--	--	--	--	K01179//endoglucanase [EC:3.2.1.4]	0	1288	sbi:SORBI_01g008860	ko00500//Starch and sucrose metabolism//Carbohydrate metabolism//Metabolism	GO:0044237//cellular metabolic process;GO:0005976//polysaccharide metabolic process;GO:0030243//cellulose metabolic process;GO:0009987//cellular process;GO:0044042//glucan metabolic process;GO:0051273//beta-glucan metabolic process;GO:0043170//macromolecule metabolic process;GO:0044260//cellular macromolecule metabolic process;GO:0071704//organic substance metabolic process;GO:0044238//primary me…	GO:0016798//hydrolase activity, acting on glycosyl bonds;GO:0003824//catalytic activity;GO:0004553//hydrolase activity, hydrolyzing O-glycosyl compounds;GO:0016787//hydrolase activity	-	miR3446-x
Unigene0000303	1537	gi|514719352|acc|XP_004954215.1|	464	1e-157	PREDICTED: transcription factor bHLH82-like [Setaria italica]	sp|Q9ZUG9|BH066_ARATH	232	2e-69	Transcription factor bHLH66 OS=Arabidopsis thaliana GN=BHLH66 PE=2 SV=1	--	--	--	--	--	--	--	--	--	--	-	GO:0005488//binding;GO:0005515//protein binding	GO:0043226//organelle;GO:0043231//intracellular membrane-bounded organelle;GO:0005622//intracellular;GO:0044464//cell part;GO:0043227//membrane-bounded organelle;GO:0043229//intracellular organelle;GO:0044424//intracellular part;GO:0005623//cell	novel-m0109-3p;novel-m0132-3p
Unigene0000304	2859	gi|670363179|acc|XP_008654810.1|	637	0	PREDICTED: trans-splicing factor Raa3, chloroplastic-like isoform X1 [Zea mays]	--	--	--	--	At2g41520	69.3	2e-11	KOG0550	Molecular chaperone (DnaJ superfamily)	--	--	--	--	--	-	-	GO:0043227//membrane-bounded organelle;GO:0044464//cell part;GO:0043229//intracellular organelle;GO:0044424//intracellular part;GO:0005622//intracellular;GO:0043226//organelle;GO:0005623//cell;GO:0043231//intracellular membrane-bounded organelle	miR5384-y;miR5766-y;miR5819-x
Unigene0000308	2064	gi|1002237320|acc|XP_015622868.1|	650	0	PREDICTED: endoglucanase 7 [Oryza sativa Japonica Group]	sp|Q6Z5P2|GUN7_ORYSJ	651	0	Endoglucanase 7 OS=Oryza sativa subsp. japonica GN=GLU10 PE=2 SV=1	--	--	--	--	--	--	--	--	--	--	GO:0006073//cellular glucan metabolic process;GO:0044237//cellular metabolic process;GO:0044260//cellular macromolecule metabolic process;GO:0005975//carbohydrate metabolic process;GO:0008152//metabolic process;GO:0044238//primary metabolic process;GO:0044264//cellular polysaccharide metabolic process;GO:0071704//organic substance metabolic process;GO:0044262//cellular carbohydrate metabolic proc…	GO:0004553//hydrolase activity, hydrolyzing O-glycosyl compounds;GO:0016787//hydrolase activity;GO:0003824//catalytic activity;GO:0016798//hydrolase activity, acting on glycosyl bonds	GO:0043229//intracellular organelle;GO:0043227//membrane-bounded organelle;GO:0005622//intracellular;GO:0043226//organelle;GO:0044424//intracellular part;GO:0044464//cell part;GO:0005623//cell;GO:0043231//intracellular membrane-bounded organelle	miR1848-x;miR5384-y
Unigene0000325	1151	gi|414585597|acc|DAA36168.1|	185	2e-50	TPA: nucleic acid binding protein [Zea mays]	--	--	--	--	--	--	--	--	--	--	--	--	--	--	-	-	-	novel-m0011-3p
Unigene0000333	5453	gi|116310038|acc|CAH67061.1|	1034	0	H0112G12.6 [Oryza sativa Indica Group]	sp|P10978|POLX_TOBAC	359	1e-100	Retrovirus-related Pol polyprotein from transposon TNT 1-94 OS=Nicotiana tabacum PE=2 SV=1	At1g53810	837	0	KOG0017	FOG: Transposon-encoded proteins with TYA, reverse transcriptase, integrase domains in various combinations	--	--	--	--	--	-	GO:0097159//organic cyclic compound binding;GO:0005488//binding	GO:0044464//cell part;GO:0043226//organelle;GO:0043231//intracellular membrane-bounded organelle;GO:0043227//membrane-bounded organelle;GO:0005622//intracellular;GO:0005623//cell;GO:0044424//intracellular part;GO:0043229//intracellular organelle	miR5384-y;novel-m0156-3p
Unigene0000342	1225	gi|514741112|acc|XP_004959810.1|	668	0	PREDICTED: disease resistance protein RPM1 [Setaria italica]	sp|Q9LZP3|PP293_ARATH	97.1	2e-20	Pentatricopeptide repeat-containing protein At3g62470, mitochondrial OS=Arabidopsis thaliana GN=At3g62470 PE=2 SV=1	At1g26500	230	6e-69	KOG4197	FOG: PPR repeat	--	--	--	--	--	-	GO:0097367//carbohydrate derivative binding;GO:0097159//organic cyclic compound binding;GO:0001882//nucleoside binding;GO:0001883//purine nucleoside binding;GO:0032550//purine ribonucleoside binding;GO:0032549//ribonucleoside binding;GO:0036094//small molecule binding;GO:1901363//heterocyclic compound binding;GO:0005488//binding	-	miR5819-x;novel-m0132-3p
Unigene0000348	1734	gi|815890931|acc|NP_001104872.2|	739	0	physical impedance induced protein 2 [Zea mays]	sp|Q8R1X6|SPG20_MOUSE	64.3	2e-09	Spartin OS=Mus musculus GN=Spg20 PE=1 SV=1	Hs21703346	63.5	5e-10	KOG2709	Uncharacterized conserved protein	K19366//spartin	0	808	sbi:SORBI_10g030260	ko04144//Endocytosis//Transport and catabolism//Cellular Processes	-	-	-	novel-m0023-5p;novel-m0186-5p
Unigene0000356	348	--	--	--	--	--	--	--	--	--	--	--	--	--	--	--	--	--	--	-	-	-	miR8175-y
Unigene0000359	1355	gi|255676903|acc|BAF19239.2|	406	1e-137	Os06g0260000 [Oryza sativa Japonica Group]	sp|Q6NLC8|Y1648_ARATH	132	5e-34	Uncharacterized protein At1g66480 OS=Arabidopsis thaliana GN=At1g66480 PE=2 SV=1	--	--	--	--	--	--	--	--	--	--	-	-	-	novel-m0186-5p
Unigene0000360	2763	gi|475614023|acc|EMT28954.1|	368	1e-112	DnaJ homolog subfamily C member 7 [Aegilops tauschii]	sp|Q9QYI3|DNJC7_MOUSE	53.9	5e-06	DnaJ homolog subfamily C member 7 OS=Mus musculus GN=Dnajc7 PE=1 SV=2	At2g41520	114	2e-25	KOG0550	Molecular chaperone (DnaJ superfamily)	K09527//DnaJ homolog subfamily C member 7	0	1110	sbi:SORBI_03g010900	--	-	-	-	miR5019-y;miR6235-x;novel-m0145-5p
Unigene0000362	3785	gi|836021171|acc|XP_012704356.1|	887	0	PREDICTED: pentatricopeptide repeat-containing protein At3g22670, mitochondrial [Setaria italica]	sp|Q9LUJ4|PP248_ARATH	409	1e-126	Pentatricopeptide repeat-containing protein At3g22670, mitochondrial OS=Arabidopsis thaliana GN=At3g22670 PE=2 SV=1	At3g22670	409	2e-127	KOG4197	FOG: PPR repeat	--	--	--	--	--	GO:0044238//primary metabolic process;GO:0006139//nucleobase-containing compound metabolic process;GO:0006259//DNA metabolic process;GO:0090304//nucleic acid metabolic process;GO:0043170//macromolecule metabolic process;GO:0006260//DNA replication;GO:0034645//cellular macromolecule biosynthetic process;GO:0071704//organic substance metabolic process;GO:0009059//macromolecule biosynthetic process;…	GO:0097159//organic cyclic compound binding;GO:0016740//transferase activity;GO:0003676//nucleic acid binding;GO:1901363//heterocyclic compound binding;GO:0003824//catalytic activity;GO:0016779//nucleotidyltransferase activity;GO:0005488//binding;GO:0016772//transferase activity, transferring phosphorus-containing groups;GO:0034061//DNA polymerase activity	GO:0043231//intracellular membrane-bounded organelle;GO:0043227//membrane-bounded organelle;GO:0005623//cell;GO:0044464//cell part;GO:0044424//intracellular part;GO:0043226//organelle;GO:0005622//intracellular;GO:0043229//intracellular organelle	novel-m0202-5p
Unigene0000375	1323	gi|670377560|acc|XP_008669813.1|	133	1e-31	PREDICTED: transcription factor GTE8-like [Zea mays]	sp|Q93YS6|GTE9_ARATH	62.8	3e-09	Transcription factor GTE9 OS=Arabidopsis thaliana GN=GTE9 PE=1 SV=1	At5g14270	62.8	5e-10	KOG1474	Transcription initiation factor TFIID, subunit BDF1 and related bromodomain proteins	--	--	--	--	--	GO:0044237//cellular metabolic process;GO:0010467//gene expression;GO:0009059//macromolecule biosynthetic process;GO:0008152//metabolic process;GO:0044260//cellular macromolecule metabolic process;GO:1901576//organic substance biosynthetic process;GO:0071704//organic substance metabolic process;GO:0044249//cellular biosynthetic process;GO:0009987//cellular process;GO:0009058//biosynthetic process…	-	-	miR529-x
Unigene0000377	1714	gi|475592641|acc|EMT22147.1|	98.2	3e-20	30S ribosomal protein S18 [Aegilops tauschii]	--	--	--	--	At1g07210	70.9	4e-13	KOG3162	Mitochondrial/chloroplast ribosomal protein S18	--	--	--	--	--	GO:0008152//metabolic process;GO:0071704//organic substance metabolic process;GO:0010467//gene expression;GO:0043170//macromolecule metabolic process	GO:0005198//structural molecule activity	GO:0043227//membrane-bounded organelle;GO:0043231//intracellular membrane-bounded organelle;GO:0044464//cell part;GO:0043226//organelle;GO:0043229//intracellular organelle;GO:0005622//intracellular;GO:0005623//cell;GO:0030529//intracellular ribonucleoprotein complex;GO:0032991//macromolecular complex;GO:1990904//ribonucleoprotein complex;GO:0044424//intracellular part	miR5569-x
Unigene0000381	769	--	--	--	--	--	--	--	--	--	--	--	--	--	--	--	--	--	--	-	-	-	novel-m0001-5p
Unigene0000391	946	--	--	--	--	--	--	--	--	--	--	--	--	--	--	--	--	--	--	-	-	-	miR8154-x;novel-m0089-3p
Unigene0000401	1251	gi|514742503|acc|XP_004960159.1|	194	6e-57	PREDICTED: transcription factor IBH1-like [Setaria italica]	sp|Q01I07|IBH1_ORYSI	139	3e-37	Transcription factor IBH1 OS=Oryza sativa subsp. indica GN=IBH1 PE=3 SV=1	--	--	--	--	--	--	--	--	--	--	GO:0060255//regulation of macromolecule metabolic process;GO:0010468//regulation of gene expression;GO:0019222//regulation of metabolic process;GO:0050789//regulation of biological process;GO:0065007//biological regulation;GO:0009987//cellular process	GO:0005488//binding;GO:0003676//nucleic acid binding;GO:0005515//protein binding;GO:0001071//nucleic acid binding transcription factor activity;GO:1901363//heterocyclic compound binding;GO:0097159//organic cyclic compound binding	-	novel-m0186-5p
Unigene0000403	255	--	--	--	--	--	--	--	--	--	--	--	--	--	--	--	--	--	--	-	-	-	miR3512-y
Unigene0000407	2870	gi|670409366|acc|XP_008645927.1|	1129	0	PREDICTED: filament-like plant protein 7 [Zea mays]	sp|Q9SLN1|FPP7_ARATH	193	1e-49	Filament-like plant protein 7 OS=Arabidopsis thaliana GN=FPP7 PE=3 SV=2	--	--	--	--	--	--	--	--	--	--	-	-	-	novel-m0016-5p
Unigene0000414	3150	gi|1035945184|acc|OAY69925.1|	978	0	F-box/LRR-repeat protein 17 [Ananas comosus]	sp|Q8W104|FBL17_ARATH	460	1e-147	F-box/LRR-repeat protein 17 OS=Arabidopsis thaliana GN=FBL17 PE=1 SV=1	At1g03030	328	5e-102	KOG2702	Predicted panthothenate kinase/uridine kinase-related protein	--	--	--	--	--	-	-	GO:0043231//intracellular membrane-bounded organelle;GO:0044464//cell part;GO:0043229//intracellular organelle;GO:0043227//membrane-bounded organelle;GO:0044424//intracellular part;GO:0043226//organelle;GO:0005623//cell;GO:0005622//intracellular	miR408-y;novel-m0004-3p
Unigene0000429	1176	gi|38346001|acc|CAE01948.2|	285	2e-88	OSJNBa0073L13.11 [Oryza sativa Japonica Group]	--	--	--	--	--	--	--	--	--	--	--	--	--	--	-	GO:0016757//transferase activity, transferring glycosyl groups;GO:0016740//transferase activity;GO:0043167//ion binding;GO:0003824//catalytic activity;GO:0016763//transferase activity, transferring pentosyl groups;GO:0005488//binding;GO:0043169//cation binding	GO:0005622//intracellular;GO:0005623//cell;GO:0043227//membrane-bounded organelle;GO:0044464//cell part;GO:0043231//intracellular membrane-bounded organelle;GO:0043226//organelle;GO:0044424//intracellular part;GO:0043229//intracellular organelle	miR5819-x;novel-m0132-3p
Unigene0000430	634	gi|514764156|acc|XP_004965442.1|	49.3	5e-07	PREDICTED: probable pre-mRNA-splicing factor ATP-dependent RNA helicase [Setaria italica]	--	--	--	--	--	--	--	--	--	K12818//ATP-dependent RNA helicase DHX8/PRP22 [EC:3.6.4.13]	2e-07	49.3	sita:101763658	ko03040//Spliceosome//Transcription//Genetic Information Processing	-	GO:0016817//hydrolase activity, acting on acid anhydrides;GO:1901363//heterocyclic compound binding;GO:0016787//hydrolase activity;GO:0016818//hydrolase activity, acting on acid anhydrides, in phosphorus-containing anhydrides;GO:0097159//organic cyclic compound binding;GO:0036094//small molecule binding;GO:0017111//nucleoside-triphosphatase activity;GO:0016462//pyrophosphatase activity;GO:0003824…	-	miR5384-y
Unigene0000438	2501	gi|514709803|acc|XP_004951877.1|	896	0	PREDICTED: endoglucanase 5-like [Setaria italica]	sp|Q67UW5|GUN5_ORYSJ	815	0	Endoglucanase 5 OS=Oryza sativa subsp. japonica GN=Os02g0151300 PE=2 SV=1	--	--	--	--	--	--	--	--	--	--	GO:0044237//cellular metabolic process;GO:0044264//cellular polysaccharide metabolic process;GO:0005976//polysaccharide metabolic process;GO:0044238//primary metabolic process;GO:0044042//glucan metabolic process;GO:0051273//beta-glucan metabolic process;GO:0009987//cellular process;GO:0044262//cellular carbohydrate metabolic process;GO:0043170//macromolecule metabolic process;GO:0071704//organic…	GO:0016787//hydrolase activity;GO:0016798//hydrolase activity, acting on glycosyl bonds;GO:0004553//hydrolase activity, hydrolyzing O-glycosyl compounds;GO:0003824//catalytic activity	-	miR3446-x
Unigene0000446	2593	gi|670406137|acc|XP_008644651.1|	1082	0	PREDICTED: serine/threonine-protein kinase Nek2-like isoform X2 [Zea mays]	sp|Q2QMH1|NEK2_ORYSJ	906	0	Serine/threonine-protein kinase Nek2 OS=Oryza sativa subsp. japonica GN=NEK2 PE=2 SV=1	At3g04810	651	0	KOG0589	Serine/threonine protein kinase	K08857//NIMA (never in mitosis gene a)-related kinase [EC:2.7.11.1]	0	1102	sbi:SORBI_01g013950	--	GO:0036211//protein modification process;GO:0044238//primary metabolic process;GO:0009987//cellular process;GO:0008152//metabolic process;GO:0043412//macromolecule modification;GO:0006793//phosphorus metabolic process;GO:0044267//cellular protein metabolic process;GO:0006464//cellular protein modification process;GO:0019538//protein metabolic process;GO:0071704//organic substance metabolic proces…	GO:0004672//protein kinase activity;GO:0097367//carbohydrate derivative binding;GO:0016740//transferase activity;GO:0001883//purine nucleoside binding;GO:0016773//phosphotransferase activity, alcohol group as acceptor;GO:0001882//nucleoside binding;GO:0032550//purine ribonucleoside binding;GO:0005488//binding;GO:0003824//catalytic activity;GO:0016301//kinase activity;GO:0016772//transferase activ…	-	miR6223-x
Unigene0000447	1145	gi|514737234|acc|XP_004958757.1|	178	4e-51	PREDICTED: calmodulin-binding protein 25-like [Setaria italica]	sp|O80683|CAB25_ARATH	59.7	7e-09	Calmodulin-binding protein 25 OS=Arabidopsis thaliana GN=CAMBP25 PE=1 SV=1	--	--	--	--	--	--	--	--	--	--	-	-	-	miR5054-y;novel-m0196-5p
Unigene0000452	3303	gi|670400195|acc|XP_008679950.1|	1791	0	PREDICTED: 26S proteasome non-ATPase regulatory subunit 2 homolog A-like [Zea mays]	sp|Q9SIV2|PSD2A_ARATH	1341	0	26S proteasome non-ATPase regulatory subunit 2 homolog A OS=Arabidopsis thaliana GN=RPN1A PE=1 SV=2	At2g20580	1337	0	KOG2005	26S proteasome regulatory complex, subunit RPN1/PSMD2	K03028//26S proteasome regulatory subunit N1	0	1805	sbi:SORBI_04g003410	ko03050//Proteasome//Folding, sorting and degradation//Genetic Information Processing	GO:0065007//biological regulation;GO:0019222//regulation of metabolic process;GO:0009894//regulation of catabolic process;GO:0050789//regulation of biological process	-	GO:0032991//macromolecular complex;GO:0043234//protein complex	miR7517-y;novel-m0020-5p
Unigene0000454	969	--	--	--	--	--	--	--	--	--	--	--	--	--	--	--	--	--	--	-	-	-	novel-m0109-3p
Unigene0000464	1297	gi|514708064|acc|XP_004951448.1|	477	3e-166	PREDICTED: tetraspanin-2-like [Setaria italica]	sp|Q9ZUN5|TET2_ARATH	270	7e-86	Tetraspanin-2 OS=Arabidopsis thaliana GN=TET2 PE=2 SV=1	--	--	--	--	--	--	--	--	--	--	-	-	GO:0043229//intracellular organelle;GO:0005623//cell;GO:0044425//membrane part;GO:0043226//organelle;GO:0031224//intrinsic component of membrane;GO:0043227//membrane-bounded organelle;GO:0005622//intracellular;GO:0016020//membrane;GO:0044464//cell part;GO:0044424//intracellular part;GO:0043231//intracellular membrane-bounded organelle	novel-m0059-3p;novel-m0186-5p
Unigene0000474	426	--	--	--	--	--	--	--	--	--	--	--	--	--	--	--	--	--	--	-	-	-	novel-m0190-3p
Unigene0000478	862	gi|976912088|acc|KVH98693.1|	55.1	4e-07	Uncharacterized conserved protein UCP031279 [Cynara cardunculus var. scolymus] [Cynara cardunculus]	--	--	--	--	--	--	--	--	--	--	--	--	--	--	-	-	GO:0043227//membrane-bounded organelle;GO:0043226//organelle;GO:0043231//intracellular membrane-bounded organelle;GO:0043229//intracellular organelle;GO:0005623//cell;GO:0044424//intracellular part;GO:0044464//cell part;GO:0005622//intracellular	miR5384-y
Unigene0000489	1346	gi|1002835998|acc|XP_006645281.2|	383	3e-122	PREDICTED: heparan-alpha-glucosaminide N-acetyltransferase-like [Oryza brachyantha]	sp|Q6A070|F179B_MOUSE	72.8	3e-12	Protein FAM179B OS=Mus musculus GN=Fam179b PE=3 SV=3	At3g01450	204	2e-60	KOG2933	Uncharacterized conserved protein	K10532//heparan-alpha-glucosaminide N-acetyltransferase [EC:2.3.1.78]	6e-137	422	sita:101767625	ko00531//Glycosaminoglycan degradation//Glycan biosynthesis and metabolism//Metabolism	GO:0043933//macromolecular complex subunit organization;GO:0050896//response to stimulus;GO:0071822//protein complex subunit organization;GO:0032506//cytokinetic process;GO:0042221//response to chemical;GO:0006725//cellular aromatic compound metabolic process;GO:0044260//cellular macromolecule metabolic process;GO:0006139//nucleobase-containing compound metabolic process;GO:0044085//cellular comp…	-	-	novel-m0021-5p
Unigene0000492	1894	gi|226509716|acc|NP_001140954.1|	757	0	uncharacterized LOC100273033 isoform 2 [Zea mays]	sp|Q5SPB1|S38A2_DANRE	115	4e-26	Sodium-coupled neutral amino acid transporter 2 OS=Danio rerio GN=slc38a2 PE=3 SV=1	At3g56200	412	4e-137	KOG1305	Amino acid transporter protein	--	--	--	--	--	GO:0051234//establishment of localization;GO:0071702//organic substance transport;GO:0046942//carboxylic acid transport;GO:0015711//organic anion transport;GO:0006820//anion transport;GO:0051179//localization;GO:0044699//single-organism process;GO:0006811//ion transport;GO:0015849//organic acid transport;GO:0044765//single-organism transport;GO:0006810//transport;GO:1902578//single-organism local…	GO:0022857//transmembrane transporter activity;GO:0015075//ion transmembrane transporter activity;GO:0022891//substrate-specific transmembrane transporter activity;GO:0008514//organic anion transmembrane transporter activity;GO:0005215//transporter activity;GO:0005342//organic acid transmembrane transporter activity;GO:0046943//carboxylic acid transmembrane transporter activity;GO:0022892//substr…	GO:0044464//cell part;GO:0005623//cell;GO:0043231//intracellular membrane-bounded organelle;GO:0044425//membrane part;GO:0043226//organelle;GO:0005622//intracellular;GO:0043229//intracellular organelle;GO:0031224//intrinsic component of membrane;GO:0044424//intracellular part;GO:0043227//membrane-bounded organelle;GO:0016020//membrane	miR5384-y
Unigene0000493	1970	gi|514745214|acc|XP_004960826.1|	1095	0	PREDICTED: 3-ketoacyl-CoA synthase 10-like [Setaria italica]	sp|Q570B4|KCS10_ARATH	810	0	3-ketoacyl-CoA synthase 10 OS=Arabidopsis thaliana GN=FDH PE=1 SV=2	--	--	--	--	--	K15397//3-ketoacyl-CoA synthase [EC:2.3.1.199]	0	1111	sbi:SORBI_01g045150	ko00062//Fatty acid elongation//Lipid metabolism//Metabolism	GO:0032501//multicellular organismal process;GO:0044767//single-organism developmental process;GO:0006631//fatty acid metabolic process;GO:0044237//cellular metabolic process;GO:0009987//cellular process;GO:0044238//primary metabolic process;GO:0044281//small molecule metabolic process;GO:0071704//organic substance metabolic process;GO:0044255//cellular lipid metabolic process;GO:0044699//single-…	GO:0016740//transferase activity;GO:0003824//catalytic activity;GO:0016746//transferase activity, transferring acyl groups	GO:0044464//cell part;GO:0005622//intracellular;GO:0005623//cell;GO:0043226//organelle;GO:0043229//intracellular organelle;GO:0016020//membrane;GO:0043231//intracellular membrane-bounded organelle;GO:0043227//membrane-bounded organelle;GO:0044425//membrane part;GO:0044424//intracellular part;GO:0031224//intrinsic component of membrane	miR5384-y
Unigene0000496	3809	gi|670375892|acc|XP_008669201.1|	2349	0	PREDICTED: trafficking protein particle complex subunit 9 [Zea mays]	sp|Q0JBY9|TR120_ORYSJ	2137	0	Trafficking protein particle complex II-specific subunit 120 homolog OS=Oryza sativa subsp. japonica GN=TRS120 PE=2 SV=1	At5g11040	1561	0	KOG1953	Targeting complex (TRAPP) subunit	--	--	--	--	--	GO:0009987//cellular process;GO:0051234//establishment of localization;GO:0051179//localization;GO:0044085//cellular component biogenesis;GO:0022607//cellular component assembly;GO:0016043//cellular component organization;GO:0071840//cellular component organization or biogenesis	-	GO:0005623//cell;GO:0043226//organelle;GO:0043227//membrane-bounded organelle;GO:0044444//cytoplasmic part;GO:0043229//intracellular organelle;GO:0044464//cell part;GO:0005737//cytoplasm;GO:0043231//intracellular membrane-bounded organelle;GO:0005768//endosome;GO:0005622//intracellular;GO:0044424//intracellular part;GO:0012505//endomembrane system	miR5384-y
Unigene0000500	3127	gi|835965205|acc|XP_012700982.1|	1560	0	PREDICTED: cytochrome b561, DM13 and DOMON domain-containing protein At5g54830-like [Setaria italica]	sp|Q9FFU6|B561A_ARATH	993	0	Cytochrome b561, DM13 and DOMON domain-containing protein At5g54830 OS=Arabidopsis thaliana GN=At5g54830 PE=2 SV=1	At5g54830_1	568	0	KOG4731	Protein predicted to be involved in spindle matrix formation, contains DM13, DoH, and DOMON domains	--	--	--	--	--	GO:0044710//single-organism metabolic process;GO:0044699//single-organism process;GO:0008152//metabolic process	GO:0016491//oxidoreductase activity;GO:0003824//catalytic activity	GO:0043226//organelle;GO:0005623//cell;GO:0044422//organelle part;GO:0031984//organelle subcompartment;GO:0044424//intracellular part;GO:0043231//intracellular membrane-bounded organelle;GO:0044425//membrane part;GO:0044446//intracellular organelle part;GO:0016020//membrane;GO:0043229//intracellular organelle;GO:0043227//membrane-bounded organelle;GO:0005622//intracellular;GO:0031224//intrinsic c…	miR5384-y
Unigene0000501	1283	gi|514801977|acc|XP_004975886.1|	548	0	PREDICTED: peroxidase 31-like [Setaria italica]	sp|O23609|PER41_ARATH	333	8e-110	Peroxidase 41 OS=Arabidopsis thaliana GN=PER41 PE=3 SV=1	--	--	--	--	--	K00430//peroxidase [EC:1.11.1.7]	0	548	sita:101757113	ko00940//Phenylpropanoid biosynthesis//Biosynthesis of other secondary metabolites//Metabolism	GO:0044699//single-organism process;GO:0050896//response to stimulus;GO:0006950//response to stress;GO:0008152//metabolic process;GO:0044710//single-organism metabolic process	GO:0003824//catalytic activity;GO:0043167//ion binding;GO:0097159//organic cyclic compound binding;GO:0043169//cation binding;GO:0005488//binding;GO:1901363//heterocyclic compound binding;GO:0016209//antioxidant activity;GO:0046906//tetrapyrrole binding	-	miR5384-y;miR5819-x;novel-m0041-3p;novel-m0097-3p
Unigene0000502	1249	gi|357454939|acc|XP_003597750.1|	280	2e-88	late embryogenesis abundant protein [Medicago truncatula]	--	--	--	--	--	--	--	--	--	--	--	--	--	--	-	-	-	miR5819-x
Unigene0000505	250	--	--	--	--	--	--	--	--	--	--	--	--	--	--	--	--	--	--	-	-	-	novel-m0032-3p
Unigene0000511	1640	--	--	--	--	--	--	--	--	--	--	--	--	--	--	--	--	--	--	-	-	-	novel-m0037-3p
Unigene0000516	1706	gi|514716497|acc|XP_004953509.1|	863	0	PREDICTED: acetylornithine deacetylase [Setaria italica]	sp|Q9C5C4|ARGE_ARATH	660	0	Acetylornithine deacetylase OS=Arabidopsis thaliana GN=At4g17830 PE=2 SV=1	At4g17830	618	0	KOG2276	Metalloexopeptidases	K01438//acetylornithine deacetylase [EC:3.5.1.16]	0	897	zma:100283456	ko01230//Biosynthesis of amino acids//Global and Overview//Metabolism;ko01210//2-Oxocarboxylic acid metabolism//Global and Overview//Metabolism;ko00220//Arginine biosynthesis//Amino acid metabolism//Metabolism	-	GO:0003824//catalytic activity	-	novel-m0020-5p
Unigene0000521	2736	gi|514737146|acc|XP_004958714.1|	970	0	PREDICTED: probable galacturonosyltransferase 7 isoform X1 [Setaria italica]	sp|Q9ZVI7|GAUT7_ARATH	510	6e-168	Probable galacturonosyltransferase 7 OS=Arabidopsis thaliana GN=GAUT7 PE=1 SV=2	--	--	--	--	--	K13648//alpha-1,4-galacturonosyltransferase [EC:2.4.1.43]	0	1057	sbi:SORBI_02g043170	ko00500//Starch and sucrose metabolism//Carbohydrate metabolism//Metabolism;ko00520//Amino sugar and nucleotide sugar metabolism//Carbohydrate metabolism//Metabolism	-	GO:0003824//catalytic activity;GO:0016740//transferase activity;GO:0016757//transferase activity, transferring glycosyl groups;GO:0008194//UDP-glycosyltransferase activity	GO:0043227//membrane-bounded organelle;GO:0044424//intracellular part;GO:0043231//intracellular membrane-bounded organelle;GO:0005622//intracellular;GO:0043226//organelle;GO:0044464//cell part;GO:0005623//cell;GO:0043229//intracellular organelle	miR5384-y
Unigene0000522	2083	gi|1023300894|acc|NP_001311198.1|	611	0	E3 ubiquitin-protein ligase MBR1 [Zea mays]	sp|Q9ZQF9|MBR1_ARATH	108	3e-23	E3 ubiquitin-protein ligase MBR1 OS=Arabidopsis thaliana GN=MBR1 PE=1 SV=1	At2g15530	108	5e-24	KOG0800	FOG: Predicted E3 ubiquitin ligase	K19041//E3 ubiquitin-protein ligase RNF38/44 [EC:2.3.2.27]	0	654	sbi:SORBI_03g005270	--	-	GO:0043167//ion binding;GO:0043169//cation binding;GO:0005488//binding;GO:0046872//metal ion binding;GO:0046914//transition metal ion binding	-	miR1856-x
Unigene0000532	3790	gi|514803382|acc|XP_004976579.1|	278	6e-83	PREDICTED: E3 ubiquitin-protein ligase RHA1B-like [Setaria italica]	sp|Q9SUS5|RHA1B_ARATH	78.2	1e-14	E3 ubiquitin-protein ligase RHA1B OS=Arabidopsis thaliana GN=RHA1B PE=2 SV=1	At3g61460	137	8e-36	KOG0800	FOG: Predicted E3 ubiquitin ligase	K16281//RING-H2 zinc finger protein RHA1	4e-84	278	sbi:SORBI_06g026220	--	-	GO:0046914//transition metal ion binding;GO:0005488//binding;GO:0043167//ion binding;GO:0043169//cation binding;GO:0046872//metal ion binding	GO:0043226//organelle;GO:0043229//intracellular organelle;GO:0005622//intracellular;GO:0044464//cell part;GO:0043231//intracellular membrane-bounded organelle;GO:0044424//intracellular part;GO:0043227//membrane-bounded organelle;GO:0005623//cell	miR1848-x
Unigene0000535	2178	gi|116309492|acc|CAH66560.1|	860	0	OSIGBa0113K06.6 [Oryza sativa Indica Group]	sp|P10978|POLX_TOBAC	247	1e-67	Retrovirus-related Pol polyprotein from transposon TNT 1-94 OS=Nicotiana tabacum PE=2 SV=1	At1g32590	308	2e-89	KOG0017	FOG: Transposon-encoded proteins with TYA, reverse transcriptase, integrase domains in various combinations	K14539//large subunit GTPase 1 [EC:3.6.1.-]	2e-108	365	obr:102702646	ko03008//Ribosome biogenesis in eukaryotes//Translation//Genetic Information Processing	GO:1901360//organic cyclic compound metabolic process;GO:0044237//cellular metabolic process;GO:0071704//organic substance metabolic process;GO:0043170//macromolecule metabolic process;GO:0044238//primary metabolic process;GO:0006807//nitrogen compound metabolic process;GO:0034641//cellular nitrogen compound metabolic process;GO:0006725//cellular aromatic compound metabolic process;GO:0009987//ce…	GO:0043169//cation binding;GO:0016787//hydrolase activity;GO:0004175//endopeptidase activity;GO:1901363//heterocyclic compound binding;GO:0070011//peptidase activity, acting on L-amino acid peptides;GO:0097159//organic cyclic compound binding;GO:0003676//nucleic acid binding;GO:0008233//peptidase activity;GO:0043167//ion binding;GO:0003824//catalytic activity;GO:0005488//binding;GO:0046872//metal…	-	miR5658-x
Unigene0000538	1187	--	--	--	--	--	--	--	--	--	--	--	--	--	--	--	--	--	--	-	-	-	novel-m0021-5p;novel-m0132-3p
Unigene0000545	1507	--	--	--	--	--	--	--	--	--	--	--	--	--	--	--	--	--	--	-	-	-	novel-m0201-3p
Unigene0000550	2860	gi|219362587|acc|NP_001136761.1|	607	0	palmitoyl-protein thioesterase 1 precursor [Zea mays]	sp|Q20390|PPT1_CAEEL	166	1e-43	Palmitoyl-protein thioesterase 1 OS=Caenorhabditis elegans GN=ppt-1 PE=2 SV=2	At3g60340	450	4e-149	KOG2541	Palmitoyl protein thioesterase	K01074//palmitoyl-protein thioesterase [EC:3.1.2.22]	0	607	zma:100216902	ko01212//Fatty acid metabolism//Global and Overview//Metabolism;ko00062//Fatty acid elongation//Lipid metabolism//Metabolism	GO:0098732//macromolecule deacylation;GO:0044267//cellular protein metabolic process;GO:0008152//metabolic process;GO:0044260//cellular macromolecule metabolic process;GO:0036211//protein modification process;GO:0043170//macromolecule metabolic process;GO:0071704//organic substance metabolic process;GO:0009987//cellular process;GO:0006464//cellular protein modification process;GO:0044238//primary…	GO:0016790//thiolester hydrolase activity;GO:0003824//catalytic activity;GO:0016788//hydrolase activity, acting on ester bonds;GO:0016787//hydrolase activity	GO:0043229//intracellular organelle;GO:0043231//intracellular membrane-bounded organelle;GO:0044424//intracellular part;GO:0043227//membrane-bounded organelle;GO:0005622//intracellular;GO:0044464//cell part;GO:0043226//organelle;GO:0005623//cell	novel-m0073-5p
Unigene0000551	793	--	--	--	--	--	--	--	--	--	--	--	--	--	--	--	--	--	--	-	-	-	miR8154-x
Unigene0000556	942	gi|226529041|acc|NP_001149606.1|	413	2e-143	beta-hydroxyacyl-ACP dehydratase [Zea mays]	sp|Q8DI01|FABZ_THEEB	166	7e-49	3-hydroxyacyl-[acyl-carrier-protein] dehydratase FabZ OS=Thermosynechococcus elongatus (strain BP-1) GN=fabZ PE=3 SV=1	--	--	--	--	--	K02372//3-hydroxyacyl-[acyl-carrier-protein] dehydratase [EC:4.2.1.59]	1e-144	414	sbi:SORBI_09g021480	ko01212//Fatty acid metabolism//Global and Overview//Metabolism;ko00061//Fatty acid biosynthesis//Lipid metabolism//Metabolism;ko00780//Biotin metabolism//Metabolism of cofactors and vitamins//Metabolism	GO:0019752//carboxylic acid metabolic process;GO:0044237//cellular metabolic process;GO:0008152//metabolic process;GO:0044281//small molecule metabolic process;GO:0044255//cellular lipid metabolic process;GO:0006629//lipid metabolic process;GO:1901661//quinone metabolic process;GO:0006631//fatty acid metabolic process;GO:0043436//oxoacid metabolic process;GO:0009987//cellular process;GO:0044238//…	GO:0016835//carbon-oxygen lyase activity;GO:0016829//lyase activity;GO:0003824//catalytic activity	GO:0044444//cytoplasmic part;GO:0071944//cell periphery;GO:0005623//cell;GO:0030312//external encapsulating structure;GO:0043229//intracellular organelle;GO:0043231//intracellular membrane-bounded organelle;GO:0043226//organelle;GO:0031967//organelle envelope;GO:0044464//cell part;GO:0009536//plastid;GO:0005737//cytoplasm;GO:0043227//membrane-bounded organelle;GO:0009526//plastid envelope;GO:0031…	miR1848-x
Unigene0000557	3893	gi|670369066|acc|XP_008665724.1|	1897	0	PREDICTED: translocase of chloroplast 159, chloroplastic-like [Zea mays]	sp|O81283|TC159_ARATH	752	0	Translocase of chloroplast 159, chloroplastic OS=Arabidopsis thaliana GN=TOC159 PE=1 SV=1	--	--	--	--	--	--	--	--	--	--	-	GO:1901363//heterocyclic compound binding;GO:0005488//binding;GO:0032550//purine ribonucleoside binding;GO:0097367//carbohydrate derivative binding;GO:0097159//organic cyclic compound binding;GO:0001882//nucleoside binding;GO:0032549//ribonucleoside binding;GO:0036094//small molecule binding;GO:0001883//purine nucleoside binding;GO:0016787//hydrolase activity;GO:0003824//catalytic activity	GO:0005622//intracellular;GO:0043226//organelle;GO:0043227//membrane-bounded organelle;GO:0044424//intracellular part;GO:0043229//intracellular organelle;GO:0043231//intracellular membrane-bounded organelle;GO:0044464//cell part;GO:0005623//cell	miR2118-z;miR5384-y;miR5658-x
Unigene0000562	953	gi|670405758|acc|XP_008644512.1|	304	9e-101	PREDICTED: photosystem II D1 precursor processing protein PSB27-H2, chloroplastic [Zea mays]	sp|Q9ZVZ9|PB27B_ARATH	179	4e-53	Photosystem II D1 precursor processing protein PSB27-H2, chloroplastic OS=Arabidopsis thaliana GN=PSB27-2 PE=1 SV=1	--	--	--	--	--	--	--	--	--	--	GO:0006725//cellular aromatic compound metabolic process;GO:0044237//cellular metabolic process;GO:0046483//heterocycle metabolic process;GO:0006793//phosphorus metabolic process;GO:0044699//single-organism process;GO:0006796//phosphate-containing compound metabolic process;GO:1901564//organonitrogen compound metabolic process;GO:0016043//cellular component organization;GO:0006807//nitrogen compo…	-	GO:0031978//plastid thylakoid lumen;GO:0009579//thylakoid;GO:0044424//intracellular part;GO:0043229//intracellular organelle;GO:0005623//cell;GO:0044446//intracellular organelle part;GO:0031984//organelle subcompartment;GO:0043227//membrane-bounded organelle;GO:0044436//thylakoid part;GO:0031976//plastid thylakoid;GO:0043226//organelle;GO:0044444//cytoplasmic part;GO:0031977//thylakoid lumen;GO:0…	miR5819-x
Unigene0000563	2758	gi|514760390|acc|XP_004964529.1|	1202	0	PREDICTED: probable sulfate transporter 3.4 [Setaria italica]	sp|Q9LW86|SUT34_ARATH	857	0	Probable sulfate transporter 3.4 OS=Arabidopsis thaliana GN=SULTR3;4 PE=2 SV=1	At3g15990	857	0	KOG0236	Sulfate/bicarbonate/oxalate exchanger SAT-1 and related transporters (SLC26 family)	K17471//sulfate transporter 3	0	1299	sbi:SORBI_10g003050	--	GO:1902578//single-organism localization;GO:0044699//single-organism process;GO:0006820//anion transport;GO:0006811//ion transport;GO:0015698//inorganic anion transport;GO:0009987//cellular process;GO:0008272//sulfate transport;GO:0051234//establishment of localization;GO:0006810//transport;GO:0044763//single-organism cellular process;GO:0044765//single-organism transport;GO:0051179//localization…	GO:0015075//ion transmembrane transporter activity;GO:0015291//secondary active transmembrane transporter activity;GO:0022857//transmembrane transporter activity;GO:0008509//anion transmembrane transporter activity;GO:0022892//substrate-specific transporter activity;GO:0005215//transporter activity;GO:0022804//active transmembrane transporter activity;GO:0015103//inorganic anion transmembrane tra…	GO:0030054//cell junction;GO:0016020//membrane;GO:0031224//intrinsic component of membrane;GO:0044425//membrane part;GO:0005911//cell-cell junction	miR8154-x;novel-m0132-3p
Unigene0000565	2103	gi|514716802|acc|XP_004953583.1|	670	0	PREDICTED: protein Brevis radix-like 2 [Setaria italica]	sp|Q6ZIK7|BRXL2_ORYSJ	550	0	Protein Brevis radix-like 2 OS=Oryza sativa subsp. japonica GN=BRXL2 PE=2 SV=1	--	--	--	--	--	--	--	--	--	--	-	-	-	novel-m0132-3p
Unigene0000570	1139	gi|514774289|acc|XP_004967945.1|	200	2e-58	PREDICTED: G patch domain-containing protein 4 [Setaria italica]	--	--	--	--	--	--	--	--	--	--	--	--	--	--	-	-	-	miR8154-x;novel-m0132-3p
Unigene0000573	2298	gi|514805140|acc|XP_004977434.1|	1032	0	PREDICTED: probable inactive serine/threonine-protein kinase bub1 [Setaria italica]	sp|O22806|BUBR1_ARATH	110	2e-24	Mitotic spindle checkpoint protein BUBR1 OS=Arabidopsis thaliana GN=BUBR1 PE=1 SV=2	At5g05510	213	6e-60	KOG1166	Mitotic checkpoint serine/threonine protein kinase	--	--	--	--	--	-	-	-	novel-m0041-3p
Unigene0000579	1816	gi|836016350|acc|XP_012704034.1|	325	2e-102	PREDICTED: E3 ubiquitin-protein ligase Os04g0590900-like [Setaria italica]	sp|Q9LX93|ATL55_ARATH	106	1e-23	E3 ubiquitin-protein ligase RING1 OS=Arabidopsis thaliana GN=ATL55 PE=1 SV=1	At5g10380	106	2e-24	KOG0800	FOG: Predicted E3 ubiquitin ligase	--	--	--	--	--	-	GO:0043167//ion binding;GO:0043169//cation binding;GO:0046872//metal ion binding;GO:0005488//binding;GO:0046914//transition metal ion binding	-	miR5019-y
Unigene0000582	1161	gi|835943018|acc|XP_012699904.1|	606	0	PREDICTED: LOW QUALITY PROTEIN: mugineic-acid 3-dioxygenase-like [Setaria italica]	sp|Q40061|IDS2_HORVU	560	0	Mugineic-acid 3-dioxygenase OS=Hordeum vulgare GN=IDS2 PE=2 SV=1	At5g24530	198	8e-59	KOG0143	Iron/ascorbate family oxidoreductases	K18054//2'-deoxymugineic-acid 2'-dioxygenase / mugineic-acid 3-dioxygenase [EC:1.14.11.24 1.14.11.25]	0	557	sita:101783070	--	GO:0010038//response to metal ion;GO:0010035//response to inorganic substance;GO:0010039//response to iron ion;GO:0044710//single-organism metabolic process;GO:0042221//response to chemical;GO:0008152//metabolic process;GO:0050896//response to stimulus;GO:1990267//response to transition metal nanoparticle;GO:0044699//single-organism process	GO:0003824//catalytic activity;GO:0016491//oxidoreductase activity;GO:0043167//ion binding;GO:0005488//binding;GO:0051213//dioxygenase activity;GO:0019842//vitamin binding;GO:0043169//cation binding;GO:0016706//oxidoreductase activity, acting on paired donors, with incorporation or reduction of molecular oxygen, 2-oxoglutarate as one donor, and incorporation of one atom each of oxygen into both d…	-	miR5658-x
Unigene0000583	1105	--	--	--	--	--	--	--	--	--	--	--	--	--	--	--	--	--	--	-	-	-	miR5059-x
Unigene0000589	1540	--	--	--	--	--	--	--	--	--	--	--	--	--	--	--	--	--	--	-	-	-	miR1511-y;miR5139-x;miR8155-y
Unigene0000590	1928	gi|514713303|acc|XP_004952727.1|	960	0	PREDICTED: pentatricopeptide repeat-containing protein At1g09900-like [Setaria italica]	sp|Q3EDF8|PPR28_ARATH	577	0	Pentatricopeptide repeat-containing protein At1g09900 OS=Arabidopsis thaliana GN=At1g09900 PE=2 SV=1	At1g09900	577	0	KOG4197	FOG: PPR repeat	--	--	--	--	--	-	-	GO:0043226//organelle;GO:0005622//intracellular;GO:0044464//cell part;GO:0043227//membrane-bounded organelle;GO:0043231//intracellular membrane-bounded organelle;GO:0005623//cell;GO:0043229//intracellular organelle;GO:0044424//intracellular part	novel-m0131-3p
Unigene0000601	1188	gi|514709990|acc|XP_004951922.1|	307	6e-101	PREDICTED: molybdopterin synthase catalytic subunit [Setaria italica]	sp|A2X0R4|MOC2B_ORYSI	300	2e-99	Molybdopterin synthase catalytic subunit OS=Oryza sativa subsp. indica GN=MOCS2 PE=3 SV=1	At2g43760	202	6e-62	KOG3307	Molybdopterin converting factor subunit 2	K03635//molybdopterin synthase catalytic subunit [EC:2.8.1.12]	2e-128	376	sbi:SORBI_04g003220	ko00790//Folate biosynthesis//Metabolism of cofactors and vitamins//Metabolism;ko04122//Sulfur relay system//Folding, sorting and degradation//Genetic Information Processing	GO:0044237//cellular metabolic process;GO:0051188//cofactor biosynthetic process;GO:0008152//metabolic process;GO:0009987//cellular process;GO:0044249//cellular biosynthetic process;GO:0009108//coenzyme biosynthetic process;GO:0009058//biosynthetic process;GO:0006732//coenzyme metabolic process;GO:0051186//cofactor metabolic process	GO:0003824//catalytic activity	GO:0005622//intracellular;GO:0044464//cell part;GO:0005737//cytoplasm;GO:0044424//intracellular part;GO:0005623//cell;GO:0044444//cytoplasmic part;GO:0043234//protein complex;GO:0032991//macromolecular complex	novel-m0016-5p;novel-m0131-5p
Unigene0000602	3647	gi|670407301|acc|XP_008645129.1|	1546	0	PREDICTED: dentin sialophosphoprotein [Zea mays]	--	--	--	--	At3g48050	66.6	2e-10	KOG1886	BAH domain proteins	--	--	--	--	--	GO:0044249//cellular biosynthetic process;GO:0009059//macromolecule biosynthetic process;GO:0008152//metabolic process;GO:0044237//cellular metabolic process;GO:0034645//cellular macromolecule biosynthetic process;GO:1901576//organic substance biosynthetic process;GO:0009987//cellular process;GO:0071704//organic substance metabolic process;GO:0043170//macromolecule metabolic process;GO:0044260//c…	GO:0005488//binding;GO:0008135//translation factor activity, RNA binding;GO:0003676//nucleic acid binding;GO:1901363//heterocyclic compound binding;GO:0003723//RNA binding;GO:0097159//organic cyclic compound binding	GO:0044464//cell part;GO:0043229//intracellular organelle;GO:0005622//intracellular;GO:0043226//organelle;GO:0043231//intracellular membrane-bounded organelle;GO:0005623//cell;GO:0043227//membrane-bounded organelle;GO:0044424//intracellular part	miR3446-x;miR8154-x
Unigene0000605	3269	gi|220901863|acc|ACL82964.1|	1499	0	glutathione transporter [Zea mays]	sp|O23482|OPT3_ARATH	1249	0	Oligopeptide transporter 3 OS=Arabidopsis thaliana GN=OPT3 PE=2 SV=3	At4g16370	948	0	KOG2262	Sexual differentiation process protein ISP4	--	--	--	--	--	GO:0044763//single-organism cellular process;GO:0044765//single-organism transport;GO:0071705//nitrogen compound transport;GO:1902578//single-organism localization;GO:0042886//amide transport;GO:0033036//macromolecule localization;GO:0032501//multicellular organismal process;GO:0044699//single-organism process;GO:0009987//cellular process;GO:0006810//transport;GO:0051179//localization;GO:0051234/…	-	GO:0031224//intrinsic component of membrane;GO:0016020//membrane;GO:0044425//membrane part	miR5384-y;miR5658-x;novel-m0135-5p;novel-m0213-3p
Unigene0000613	704	--	--	--	--	--	--	--	--	--	--	--	--	--	--	--	--	--	--	-	-	-	miR5384-y
Unigene0000615	1062	gi|226504452|acc|NP_001150305.1|	322	1e-105	meiosis 5 precursor [Zea mays]	sp|Q9S728|PDF1_ARATH	105	1e-24	Protodermal factor 1 OS=Arabidopsis thaliana GN=PDF1 PE=2 SV=1	--	--	--	--	--	--	--	--	--	--	-	-	-	miR2592-y;novel-m0010-5p
Unigene0000621	4039	gi|670416358|acc|XP_008649127.1|	1709	0	PREDICTED: protein argonaute PNH1-like isoform X2 [Zea mays]	sp|Q69VD5|PNH1_ORYSJ	1528	0	Protein argonaute PNH1 OS=Oryza sativa subsp. japonica GN=PHN1 PE=2 SV=1	At5g43810	1347	0	KOG1041	Translation initiation factor 2C (eIF-2C) and related proteins	K11593//eukaryotic translation initiation factor 2C	0	1745	sbi:SORBI_10g023230	--	GO:0009653//anatomical structure morphogenesis;GO:0009892//negative regulation of metabolic process;GO:0010556//regulation of macromolecule biosynthetic process;GO:0051716//cellular response to stimulus;GO:0010467//gene expression;GO:0034660//ncRNA metabolic process;GO:0030422//production of siRNA involved in RNA interference;GO:0043043//peptide biosynthetic process;GO:0070918//production of smal…	GO:0003723//RNA binding;GO:0097159//organic cyclic compound binding;GO:0003676//nucleic acid binding;GO:0005488//binding;GO:0008135//translation factor activity, RNA binding;GO:1901363//heterocyclic compound binding	GO:0005623//cell;GO:0005622//intracellular;GO:0044464//cell part;GO:0044424//intracellular part;GO:0032991//macromolecular complex	miR1106-y;miR3512-y
Unigene0000630	2962	gi|960462943|acc|XP_014753493.1|	713	0	PREDICTED: serine-rich adhesin for platelets-like isoform X1 [Brachypodium distachyon]	sp|O95628|CNOT4_HUMAN	166	1e-41	CCR4-NOT transcription complex subunit 4 OS=Homo sapiens GN=CNOT4 PE=1 SV=3	At3g45630_1	247	4e-73	KOG2068	MOT2 transcription factor	K10643//CCR4-NOT transcription complex subunit 4 [EC:2.3.2.27]	0	1519	sbi:SORBI_03g002170	ko03018//RNA degradation//Folding, sorting and degradation//Genetic Information Processing	-	GO:0097159//organic cyclic compound binding;GO:0005488//binding;GO:0036094//small molecule binding	-	miR2592-y
Unigene0000634	984	gi|670369225|acc|XP_008665789.1|	558	0	PREDICTED: rhodanese-like domain-containing protein 8, chloroplastic [Zea mays]	sp|F4I933|STR8_ARATH	338	2e-111	Rhodanese-like domain-containing protein 8, chloroplastic OS=Arabidopsis thaliana GN=STR8 PE=2 SV=1	--	--	--	--	--	--	--	--	--	--	-	-	GO:0005622//intracellular;GO:0005737//cytoplasm;GO:0009536//plastid;GO:0043231//intracellular membrane-bounded organelle;GO:0043226//organelle;GO:0044464//cell part;GO:0044424//intracellular part;GO:0044444//cytoplasmic part;GO:0005623//cell;GO:0043229//intracellular organelle;GO:0043227//membrane-bounded organelle	novel-m0140-3p
Unigene0000641	3501	gi|670390060|acc|XP_008675379.1|	1117	0	PREDICTED: zinc finger CCCH domain-containing protein 7 [Zea mays]	sp|Q657B3|C3H7_ORYSJ	500	4e-160	Zinc finger CCCH domain-containing protein 7 OS=Oryza sativa subsp. japonica GN=Os01g0572100 PE=2 SV=1	At5g56930	129	4e-30	KOG1040	Polyadenylation factor I complex, subunit, Yth1 (CPSF subunit)	--	--	--	--	--	GO:0009987//cellular process;GO:0071704//organic substance metabolic process;GO:0043170//macromolecule metabolic process;GO:0008152//metabolic process;GO:0034641//cellular nitrogen compound metabolic process;GO:0090304//nucleic acid metabolic process;GO:0006139//nucleobase-containing compound metabolic process;GO:0006807//nitrogen compound metabolic process;GO:0044238//primary metabolic process;G…	GO:0046872//metal ion binding;GO:0003676//nucleic acid binding;GO:0003824//catalytic activity;GO:0005488//binding;GO:0016788//hydrolase activity, acting on ester bonds;GO:1901363//heterocyclic compound binding;GO:0097159//organic cyclic compound binding;GO:0016787//hydrolase activity;GO:0043169//cation binding;GO:0046914//transition metal ion binding;GO:0043167//ion binding	GO:0005623//cell;GO:0005622//intracellular;GO:0043227//membrane-bounded organelle;GO:0044464//cell part;GO:0044424//intracellular part;GO:0043229//intracellular organelle;GO:0043231//intracellular membrane-bounded organelle;GO:0043226//organelle	novel-m0021-5p;novel-m0115-5p
Unigene0000655	7758	gi|960487377|acc|XP_014758331.1|	1795	0	PREDICTED: CHD3-type chromatin-remodeling factor PICKLE-like isoform X3 [Brachypodium distachyon]	sp|Q9M658|MOM1_ARATH	327	1e-88	Helicase protein MOM1 OS=Arabidopsis thaliana GN=MOM1 PE=1 SV=1	Hs4557451	240	7e-63	KOG0383	Predicted helicase	K11642//chromodomain-helicase-DNA-binding protein 3 [EC:3.6.4.12]	0	1667	dosa:Os06t0102800-01	--	-	GO:0097159//organic cyclic compound binding;GO:0036094//small molecule binding;GO:0032549//ribonucleoside binding;GO:1901363//heterocyclic compound binding;GO:0032550//purine ribonucleoside binding;GO:0005488//binding;GO:0001882//nucleoside binding;GO:0046872//metal ion binding;GO:0046914//transition metal ion binding;GO:0043167//ion binding;GO:0003676//nucleic acid binding;GO:0001883//purine nuc…	GO:0005623//cell;GO:0043227//membrane-bounded organelle;GO:0043226//organelle;GO:0043229//intracellular organelle;GO:0044464//cell part;GO:0044424//intracellular part;GO:0043231//intracellular membrane-bounded organelle;GO:0005622//intracellular	miR6275-y
Unigene0000664	2233	gi|226529205|acc|NP_001147487.1|	960	0	protein kinase [Zea mays]	sp|Q86TW2|ADCK1_HUMAN	167	6e-43	Uncharacterized aarF domain-containing protein kinase 1 OS=Homo sapiens GN=ADCK1 PE=2 SV=2	At4g24810	538	0	KOG1235	Predicted unusual protein kinase	K08869//aarF domain-containing kinase	0	966	sbi:SORBI_03g043040	--	GO:0006793//phosphorus metabolic process;GO:0044238//primary metabolic process;GO:0006464//cellular protein modification process;GO:0036211//protein modification process;GO:0043170//macromolecule metabolic process;GO:0008152//metabolic process;GO:0019538//protein metabolic process;GO:0044237//cellular metabolic process;GO:0043412//macromolecule modification;GO:0006796//phosphate-containing compou…	GO:0016772//transferase activity, transferring phosphorus-containing groups;GO:0003824//catalytic activity;GO:0097159//organic cyclic compound binding;GO:0001883//purine nucleoside binding;GO:1901363//heterocyclic compound binding;GO:0032550//purine ribonucleoside binding;GO:0001882//nucleoside binding;GO:0032549//ribonucleoside binding;GO:0036094//small molecule binding;GO:0016301//kinase activi…	-	novel-m0156-3p
Unigene0000665	2134	gi|514794990|acc|XP_004973192.1|	674	0	PREDICTED: indole-3-glycerol phosphate synthase, chloroplastic-like isoform X1 [Setaria italica]	sp|P49572|TRPC_ARATH	401	2e-131	Indole-3-glycerol phosphate synthase, chloroplastic OS=Arabidopsis thaliana GN=At2g04400 PE=2 SV=2	At2g04400	401	4e-132	KOG4201	Anthranilate synthase component II	K01609//indole-3-glycerol phosphate synthase [EC:4.1.1.48]	0	733	sbi:SORBI_07g007490	ko01230//Biosynthesis of amino acids//Global and Overview//Metabolism;ko00400//Phenylalanine, tyrosine and tryptophan biosynthesis//Amino acid metabolism//Metabolism	GO:0044237//cellular metabolic process;GO:0042430//indole-containing compound metabolic process;GO:0034641//cellular nitrogen compound metabolic process;GO:1901360//organic cyclic compound metabolic process;GO:0006576//cellular biogenic amine metabolic process;GO:0006807//nitrogen compound metabolic process;GO:0009308//amine metabolic process;GO:0006725//cellular aromatic compound metabolic proce…	GO:0016829//lyase activity;GO:0016831//carboxy-lyase activity;GO:0016830//carbon-carbon lyase activity;GO:0003824//catalytic activity	GO:0044464//cell part;GO:0043229//intracellular organelle;GO:0043227//membrane-bounded organelle;GO:0043231//intracellular membrane-bounded organelle;GO:0043226//organelle;GO:0005623//cell;GO:0044424//intracellular part;GO:0005622//intracellular	novel-m0040-3p;novel-m0044-3p
Unigene0000676	5549	gi|835964708|acc|XP_012700961.1|	2220	0	PREDICTED: protein transport protein SEC16A homolog [Setaria italica]	sp|Q9FGK8|SC16B_ARATH	749	0	Protein transport protein SEC16B homolog OS=Arabidopsis thaliana GN=SEC16B PE=1 SV=1	At5g47490	749	0	KOG1913	Regucalcin gene promoter region-related protein (RGPR)	--	--	--	--	--	GO:0016043//cellular component organization;GO:0043933//macromolecular complex subunit organization;GO:0071822//protein complex subunit organization;GO:0065003//macromolecular complex assembly;GO:0071840//cellular component organization or biogenesis;GO:0044085//cellular component biogenesis;GO:0006461//protein complex assembly;GO:0009987//cellular process;GO:0022607//cellular component assembly;…	-	GO:0016020//membrane;GO:0031090//organelle membrane;GO:0044422//organelle part;GO:0043227//membrane-bounded organelle;GO:0043226//organelle	miR156-y
Unigene0000678	1035	gi|530278615|acc|AGT16574.1|	345	3e-117	thioredoxin [Saccharum hybrid cultivar R570]	sp|Q5JMR9|TRXY_ORYSJ	255	1e-82	Thioredoxin Y, chloroplastic OS=Oryza sativa subsp. japonica GN=Os01g0963400 PE=3 SV=2	At1g76760	183	8e-56	KOG0910	Thioredoxin-like protein	--	--	--	--	--	GO:0008152//metabolic process;GO:0044281//small molecule metabolic process;GO:0065007//biological regulation;GO:0071704//organic substance metabolic process;GO:0019725//cellular homeostasis;GO:0044710//single-organism metabolic process;GO:0018904//ether metabolic process;GO:0044699//single-organism process;GO:0042592//homeostatic process;GO:0044763//single-organism cellular process;GO:0009987//ce…	GO:0016491//oxidoreductase activity;GO:0003824//catalytic activity;GO:0015036//disulfide oxidoreductase activity;GO:0016667//oxidoreductase activity, acting on a sulfur group of donors	GO:0044444//cytoplasmic part;GO:0044464//cell part;GO:0043229//intracellular organelle;GO:0005737//cytoplasm;GO:0043227//membrane-bounded organelle;GO:0043226//organelle;GO:0005623//cell;GO:0009536//plastid;GO:0005622//intracellular;GO:0044424//intracellular part;GO:0043231//intracellular membrane-bounded organelle	miR8646-x
Unigene0000684	209	--	--	--	--	--	--	--	--	--	--	--	--	--	--	--	--	--	--	-	-	-	miR1118-x;miR5205-x;miR5281-y;miR6220-y;novel-m0221-5p
Unigene0000686	1645	gi|226492180|acc|NP_001149744.1|	425	8e-142	retrotransposon protein [Zea mays]	--	--	--	--	At5g41980	183	3e-51	KOG4585	Predicted transposase	--	--	--	--	--	-	-	-	miR2592-z
Unigene0000687	1316	gi|719988197|acc|XP_010252256.1|	315	8e-103	PREDICTED: PCTP-like protein [Nelumbo nucifera]	--	--	--	--	--	--	--	--	--	--	--	--	--	--	-	GO:0005488//binding	-	novel-m0072-5p
Unigene0000692	1270	gi|514741045|acc|XP_004959793.1|	363	8e-115	PREDICTED: protein indeterminate-domain 1-like [Setaria italica]	sp|Q9ZWA6|IDD3_ARATH	286	3e-89	Zinc finger protein MAGPIE OS=Arabidopsis thaliana GN=MGP PE=1 SV=1	At1g03840	286	5e-90	KOG1721	FOG: Zn-finger	--	--	--	--	--	-	GO:0005488//binding;GO:0043169//cation binding;GO:0097159//organic cyclic compound binding;GO:0043167//ion binding	-	miR1848-x;novel-m0068-3p;novel-m0117-3p
Unigene0000693	957	--	--	--	--	--	--	--	--	--	--	--	--	--	--	--	--	--	--	-	-	-	miR5384-y
Unigene0000705	1492	gi|955718914|acc|XP_014660654.1|	540	0	PREDICTED: E3 ubiquitin-protein ligase At4g11680-like [Setaria italica]	sp|Q93Z92|RING4_ARATH	107	4e-24	E3 ubiquitin-protein ligase At4g11680 OS=Arabidopsis thaliana GN=At4g11680 PE=2 SV=1	At4g26580	334	4e-108	KOG0800	FOG: Predicted E3 ubiquitin ligase	--	--	--	--	--	-	GO:0043167//ion binding;GO:0046872//metal ion binding;GO:0043169//cation binding;GO:0003824//catalytic activity;GO:0046914//transition metal ion binding;GO:0005488//binding	-	novel-m0131-3p
Unigene0000707	529	--	--	--	--	--	--	--	--	--	--	--	--	--	--	--	--	--	--	-	-	-	miR390-x
Unigene0000717	2528	gi|451798821|acc|AGF69114.1|	1440	0	phenylalanine ammonia lyase [Saccharum hybrid cultivar ROC22]	sp|Q8VXG7|PALY_MAIZE	1328	0	Phenylalanine/tyrosine ammonia-lyase OS=Zea mays GN=PAL1 PE=1 SV=1	At2g37040	1040	0	KOG0222	Phenylalanine and histidine ammonia-lyase	K13064//phenylalanine/tyrosine ammonia-lyase [EC:4.3.1.25]	0	1431	sbi:SORBI_04g026510	ko00940//Phenylpropanoid biosynthesis//Biosynthesis of other secondary metabolites//Metabolism;ko00360//Phenylalanine metabolism//Amino acid metabolism//Metabolism	GO:0044710//single-organism metabolic process;GO:0044763//single-organism cellular process;GO:0044237//cellular metabolic process;GO:0019752//carboxylic acid metabolic process;GO:1901362//organic cyclic compound biosynthetic process;GO:0009058//biosynthetic process;GO:0071704//organic substance metabolic process;GO:0044238//primary metabolic process;GO:0044249//cellular biosynthetic process;GO:00…	GO:0016829//lyase activity;GO:0016840//carbon-nitrogen lyase activity;GO:0003824//catalytic activity;GO:0016841//ammonia-lyase activity	GO:0044464//cell part;GO:0044424//intracellular part;GO:0005622//intracellular;GO:0005623//cell	novel-m0172-3p
Unigene0000720	2722	gi|514777429|acc|XP_004968779.1|	681	0	PREDICTED: cyclin-L1-1 [Setaria italica]	sp|Q9AS36|CCL11_ORYSJ	672	0	Cyclin-L1-1 OS=Oryza sativa subsp. japonica GN=CYCL1-1 PE=2 SV=1	At2g26430	397	7e-129	KOG0835	Cyclin L	--	--	--	--	--	GO:0009416//response to light stimulus;GO:0048856//anatomical structure development;GO:0031326//regulation of cellular biosynthetic process;GO:0044237//cellular metabolic process;GO:0008152//metabolic process;GO:2001141//regulation of RNA biosynthetic process;GO:0050794//regulation of cellular process;GO:2000112//regulation of cellular macromolecule biosynthetic process;GO:0051171//regulation of …	GO:0005515//protein binding;GO:0019900//kinase binding;GO:0005488//binding;GO:0019899//enzyme binding	GO:0030054//cell junction;GO:0005911//cell-cell junction	novel-m0041-3p;novel-m0140-5p
Unigene0000728	368	gi|992170926|acc|KXG31218.1|	48.9	2e-06	hypothetical protein SORBI_004G319200 [Sorghum bicolor]	--	--	--	--	--	--	--	--	--	--	--	--	--	--	-	-	-	miR5819-x
Unigene0000732	1982	gi|955708068|acc|XP_012698786.2|	236	1e-67	PREDICTED: extensin-like [Setaria italica]	--	--	--	--	--	--	--	--	--	--	--	--	--	--	-	-	-	novel-m0072-5p;novel-m0132-3p
Unigene0000733	4248	gi|1002286266|acc|XP_015647432.1|	953	0	PREDICTED: myb-like protein L isoform X1 [Oryza sativa Japonica Group]	sp|Q54NA6|MYBL_DICDI	192	9e-49	Myb-like protein L OS=Dictyostelium discoideum GN=mybL PE=3 SV=1	At3g18100	273	3e-76	KOG0048	Transcription factor, Myb superfamily	K09422//myb proto-oncogene protein, plant	0	1687	zma:103631936	--	-	-	-	miR5181-y;miR5384-y;miR5658-x;miR5819-x;miR8154-x;novel-m0186-5p
Unigene0000734	2674	gi|108711907|acc|ABF99702.1|	314	3e-95	Lipase family protein, expressed [Oryza sativa Japonica Group]	--	--	--	--	At4g16070	157	2e-63	KOG2088	Predicted lipase/calmodulin-binding heat-shock protein	--	--	--	--	--	-	-	-	miR5819-x
Unigene0000736	1489	gi|514818469|acc|XP_004983938.1|	323	8e-106	PREDICTED: LOB domain-containing protein 37-like [Setaria italica]	sp|Q9SZE8|LBD39_ARATH	194	2e-56	LOB domain-containing protein 39 OS=Arabidopsis thaliana GN=LBD39 PE=2 SV=1	--	--	--	--	--	--	--	--	--	--	-	-	-	novel-m0072-5p
Unigene0000739	2067	gi|212274513|acc|NP_001130532.1|	979	0	beta-galactosidase precursor [Zea mays]	sp|Q5Z7L0|BGAL9_ORYSJ	875	0	Beta-galactosidase 9 OS=Oryza sativa subsp. japonica GN=Os06g0573600 PE=2 SV=1	At3g13750	655	0	KOG0496	Beta-galactosidase	--	--	--	--	--	GO:0008152//metabolic process;GO:0044238//primary metabolic process	GO:0015925//galactosidase activity;GO:0016787//hydrolase activity;GO:0004553//hydrolase activity, hydrolyzing O-glycosyl compounds;GO:0003824//catalytic activity;GO:0016798//hydrolase activity, acting on glycosyl bonds	GO:0043229//intracellular organelle;GO:0005623//cell;GO:0044464//cell part;GO:0043226//organelle;GO:0043231//intracellular membrane-bounded organelle;GO:0005622//intracellular;GO:0043227//membrane-bounded organelle;GO:0044424//intracellular part	novel-m0021-5p
Unigene0000741	1457	--	--	--	--	--	--	--	--	--	--	--	--	--	--	--	--	--	--	-	-	-	miR8154-x
Unigene0000742	4552	gi|1024005789|acc|KZV31751.1|	103	1e-43	vacuolar protein sorting-associated protein 25 [Dorcoceras hygrometricum]	sp|Q8VZC9|VPS25_ARATH	97.4	2e-38	Vacuolar protein sorting-associated protein 25 OS=Arabidopsis thaliana GN=VPS25 PE=1 SV=1	Hs14150155	45.1	1e-08	KOG4068	Uncharacterized conserved protein	K12189//ESCRT-II complex subunit VPS25	3e-42	105	sot:102594130	ko04144//Endocytosis//Transport and catabolism//Cellular Processes	GO:0008104//protein localization;GO:0033036//macromolecule localization;GO:0051234//establishment of localization;GO:0051179//localization	GO:1901363//heterocyclic compound binding;GO:0005488//binding;GO:0097159//organic cyclic compound binding;GO:0003676//nucleic acid binding	GO:0044424//intracellular part;GO:0005737//cytoplasm;GO:0044446//intracellular organelle part;GO:0005768//endosome;GO:0032991//macromolecular complex;GO:0005623//cell;GO:0036452//ESCRT complex;GO:0044422//organelle part;GO:0044440//endosomal part;GO:0043229//intracellular organelle;GO:0044464//cell part;GO:0044444//cytoplasmic part;GO:0012505//endomembrane system;GO:0043231//intracellular membran…	miR7994-y
Unigene0000743	1947	--	--	--	--	--	--	--	--	--	--	--	--	--	--	--	--	--	--	-	-	-	miR5819-x;miR8154-x
Unigene0000745	1035	--	--	--	--	--	--	--	--	--	--	--	--	--	--	--	--	--	--	-	-	-	miR8154-x
Unigene0000748	1856	gi|514820272|acc|XP_004984825.1|	718	0	PREDICTED: arogenate dehydratase/prephenate dehydratase 2, chloroplastic-like isoform X2 [Setaria italica]	sp|Q9SSE7|AROD2_ARATH	432	5e-145	Arogenate dehydratase/prephenate dehydratase 2, chloroplastic OS=Arabidopsis thaliana GN=ADT2 PE=1 SV=1	At3g07630	432	7e-146	KOG2797	Prephenate dehydratase	K05359//arogenate/prephenate dehydratase [EC:4.2.1.91 4.2.1.51]	0	738	zma:100281744	ko01230//Biosynthesis of amino acids//Global and Overview//Metabolism;ko00400//Phenylalanine, tyrosine and tryptophan biosynthesis//Amino acid metabolism//Metabolism	GO:0043476//pigment accumulation;GO:0050896//response to stimulus;GO:0007275//multicellular organism development;GO:0090567//reproductive shoot system development;GO:0008652//cellular amino acid biosynthetic process;GO:0006558//L-phenylalanine metabolic process;GO:0009908//flower development;GO:0048437//floral organ development;GO:1901566//organonitrogen compound biosynthetic process;GO:1901360//…	GO:0016835//carbon-oxygen lyase activity;GO:0016866//intramolecular transferase activity;GO:0031406//carboxylic acid binding;GO:0043177//organic acid binding;GO:0036094//small molecule binding;GO:0016853//isomerase activity;GO:0043168//anion binding;GO:0043167//ion binding;GO:0016836//hydro-lyase activity;GO:0003824//catalytic activity;GO:0005488//binding;GO:0016829//lyase activity	GO:0005623//cell;GO:0043229//intracellular organelle;GO:0043226//organelle;GO:0043231//intracellular membrane-bounded organelle;GO:0009532//plastid stroma;GO:0044422//organelle part;GO:0009536//plastid;GO:0044435//plastid part;GO:0005622//intracellular;GO:0044464//cell part;GO:0044444//cytoplasmic part;GO:0005737//cytoplasm;GO:0044424//intracellular part;GO:0044446//intracellular organelle part;G…	novel-m0089-3p;novel-m0186-5p;novel-m0213-3p
Unigene0000766	1010	gi|670401694|acc|XP_008680706.1|	149	1e-69	PREDICTED: L-aminoadipate-semialdehyde dehydrogenase-phosphopantetheinyl transferase-like [Zea mays]	sp|B2RYJ4|ADPPT_RAT	51.2	3e-14	L-aminoadipate-semialdehyde dehydrogenase-phosphopantetheinyl transferase OS=Rattus norvegicus GN=Aasdhppt PE=2 SV=1	Hs20357568	50.1	2e-13	KOG0945	Alpha-aminoadipic semialdehyde dehydrogenase-phosphopantetheinyl transferase	K06133//4'-phosphopantetheinyl transferase [EC:2.7.8.-]	4e-70	149	zma:103655790	ko00770//Pantothenate and CoA biosynthesis//Metabolism of cofactors and vitamins//Metabolism	GO:0043170//macromolecule metabolic process;GO:0008152//metabolic process;GO:0071704//organic substance metabolic process	GO:0043169//cation binding;GO:0016772//transferase activity, transferring phosphorus-containing groups;GO:0016780//phosphotransferase activity, for other substituted phosphate groups;GO:0003824//catalytic activity;GO:0043167//ion binding;GO:0005488//binding;GO:0046872//metal ion binding;GO:0016740//transferase activity	-	miR5819-x
Unigene0000774	705	gi|835994152|acc|XP_012702526.1|	171	6e-48	PREDICTED: chloroplast envelope membrane protein [Setaria italica]	--	--	--	--	--	--	--	--	--	--	--	--	--	--	-	-	GO:0016020//membrane;GO:0044425//membrane part;GO:0031224//intrinsic component of membrane	miR8154-x;novel-m0186-5p
Unigene0000776	1928	gi|195619750|acc|ACG31705.1|	909	0	cysteine desulfurase [Zea mays]	sp|O49543|MNIF1_ARATH	691	0	Cysteine desulfurase, mitochondrial OS=Arabidopsis thaliana GN=NIFS1 PE=1 SV=1	At5g65720	691	0	KOG1549	Cysteine desulfurase NFS1	K04487//cysteine desulfurase [EC:2.8.1.7]	0	904	zma:100282194	ko00730//Thiamine metabolism//Metabolism of cofactors and vitamins//Metabolism;ko04122//Sulfur relay system//Folding, sorting and degradation//Genetic Information Processing	GO:0006520//cellular amino acid metabolic process;GO:0043436//oxoacid metabolic process;GO:0071704//organic substance metabolic process;GO:0019752//carboxylic acid metabolic process;GO:0009987//cellular process;GO:0008152//metabolic process;GO:0006790//sulfur compound metabolic process;GO:0044710//single-organism metabolic process;GO:0009058//biosynthetic process;GO:0006807//nitrogen compound met…	GO:0005488//binding;GO:0001882//nucleoside binding;GO:0016740//transferase activity;GO:0016782//transferase activity, transferring sulfur-containing groups;GO:0046872//metal ion binding;GO:0097159//organic cyclic compound binding;GO:1901363//heterocyclic compound binding;GO:0003824//catalytic activity;GO:0097367//carbohydrate derivative binding;GO:0016783//sulfurtransferase activity;GO:0001883//p…	GO:0043226//organelle;GO:0043229//intracellular organelle;GO:0044424//intracellular part;GO:0044464//cell part;GO:0043231//intracellular membrane-bounded organelle;GO:0005623//cell;GO:0005622//intracellular;GO:0043227//membrane-bounded organelle	miR5384-y;miR5766-y;miR8154-x
Unigene0000777	1510	--	--	--	--	--	--	--	--	--	--	--	--	--	--	--	--	--	--	-	-	-	miR8154-x
Unigene0000780	2246	gi|992162404|acc|KXG24878.1|	53.5	4e-08	hypothetical protein SORBI_007G097400 [Sorghum bicolor]	--	--	--	--	--	--	--	--	--	K14721//DNA-directed RNA polymerase III subunit RPC5	2e-06	47.8	sita:101766969	ko00230//Purine metabolism//Nucleotide metabolism//Metabolism;ko00240//Pyrimidine metabolism//Nucleotide metabolism//Metabolism;ko03020//RNA polymerase//Transcription//Genetic Information Processing	-	-	-	miR8154-x
Unigene0000789	1690	gi|195614294|acc|ACG28977.1|	508	1e-175	MYB-like transcription factor DIVARICATA [Zea mays]	sp|Q8S9H7|DIV_ANTMA	244	8e-74	Transcription factor DIVARICATA OS=Antirrhinum majus GN=DIVARICATA PE=2 SV=1	At2g38090	231	7e-70	KOG0724	Zuotin and related molecular chaperones (DnaJ superfamily), contains DNA-binding domains	--	--	--	--	--	-	GO:0097159//organic cyclic compound binding;GO:0005488//binding;GO:0003676//nucleic acid binding;GO:1901363//heterocyclic compound binding	GO:0044424//intracellular part;GO:0005622//intracellular;GO:0043231//intracellular membrane-bounded organelle;GO:0005623//cell;GO:0043229//intracellular organelle;GO:0043227//membrane-bounded organelle;GO:0044464//cell part;GO:0043226//organelle	miR167-y;miR8154-x
Unigene0000791	1454	gi|992160053|acc|KXG22905.1|	195	5e-52	hypothetical protein SORBI_008G024600 [Sorghum bicolor]	--	--	--	--	--	--	--	--	--	--	--	--	--	--	-	-	-	novel-m0192-3p
Unigene0000792	2377	gi|255673171|acc|BAF04795.2|	189	2e-51	Os01g0316900 [Oryza sativa Japonica Group]	--	--	--	--	--	--	--	--	--	--	--	--	--	--	-	-	-	miR1520-x;novel-m0109-3p
Unigene0000794	1759	gi|195636746|acc|ACG37841.1|	167	8e-46	DNA binding protein [Zea mays]	--	--	--	--	--	--	--	--	--	--	--	--	--	--	-	GO:1901363//heterocyclic compound binding;GO:0003676//nucleic acid binding;GO:0097159//organic cyclic compound binding;GO:0005488//binding;GO:0005515//protein binding	-	miR5658-x
Unigene0000795	2022	gi|514785842|acc|XP_004970939.1|	961	0	PREDICTED: 4-coumarate--CoA ligase-like 5 [Setaria italica]	sp|Q7F1X5|4CLL5_ORYSJ	827	0	4-coumarate--CoA ligase-like 5 OS=Oryza sativa subsp. japonica GN=4CLL5 PE=2 SV=1	At5g63380	588	0	KOG1176	Acyl-CoA synthetase	--	--	--	--	--	-	GO:0097159//organic cyclic compound binding;GO:0036094//small molecule binding;GO:0032550//purine ribonucleoside binding;GO:0003824//catalytic activity;GO:0001883//purine nucleoside binding;GO:1901363//heterocyclic compound binding;GO:0005488//binding;GO:0001882//nucleoside binding;GO:0097367//carbohydrate derivative binding;GO:0032549//ribonucleoside binding	-	novel-m0018-3p;novel-m0132-3p
Unigene0000796	3148	gi|670379644|acc|XP_008670647.1|	913	0	PREDICTED: pentatricopeptide repeat-containing protein At2g32630-like [Zea mays]	sp|Q8S8P6|PP180_ARATH	409	1e-127	Pentatricopeptide repeat-containing protein At2g32630 OS=Arabidopsis thaliana GN=At2g32630 PE=3 SV=1	At2g32630	409	2e-128	KOG4197	FOG: PPR repeat	--	--	--	--	--	-	-	GO:0043226//organelle;GO:0005623//cell;GO:0044424//intracellular part;GO:0043229//intracellular organelle;GO:0043231//intracellular membrane-bounded organelle;GO:0044464//cell part;GO:0043227//membrane-bounded organelle;GO:0005622//intracellular	novel-m0011-3p
Unigene0000804	667	gi|357115748|acc|XP_003559648.1|	408	2e-137	PREDICTED: cationic amino acid transporter 1-like [Brachypodium distachyon]	sp|Q84MA5|CAAT1_ARATH	329	5e-108	Cationic amino acid transporter 1 OS=Arabidopsis thaliana GN=CAT1 PE=1 SV=1	At4g21120	329	2e-109	KOG1286	Amino acid transporters	K03294//basic amino acid/polyamine antiporter, APA family	4e-150	429	zma:100194142	--	GO:0008152//metabolic process;GO:0006605//protein targeting;GO:0015672//monovalent inorganic cation transport;GO:0006865//amino acid transport;GO:0009987//cellular process;GO:0071702//organic substance transport;GO:0015031//protein transport;GO:0033036//macromolecule localization;GO:0071705//nitrogen compound transport;GO:0006886//intracellular protein transport;GO:0019748//secondary metabolic pr…	GO:0022891//substrate-specific transmembrane transporter activity;GO:0046943//carboxylic acid transmembrane transporter activity;GO:0022857//transmembrane transporter activity;GO:0015075//ion transmembrane transporter activity;GO:0008509//anion transmembrane transporter activity;GO:0005342//organic acid transmembrane transporter activity;GO:0022892//substrate-specific transporter activity;GO:0008…	GO:0031224//intrinsic component of membrane;GO:0016020//membrane;GO:0044425//membrane part	novel-m0132-3p
Unigene0000806	1013	--	--	--	--	--	--	--	--	--	--	--	--	--	--	--	--	--	--	-	-	-	miR5019-y;miR6235-x
Unigene0000820	892	gi|721659737|acc|XP_010234857.1|	179	9e-54	PREDICTED: G patch domain-containing protein 11 isoform X1 [Brachypodium distachyon]	sp|Q6DGZ0|GPT11_DANRE	56.6	6e-08	G patch domain-containing protein 11 OS=Danio rerio GN=gpatch11 PE=2 SV=1	At5g08540	99	1e-22	KOG0154	RNA-binding protein RBM5 and related proteins, contain G-patch and RRM domains	--	--	--	--	--	-	GO:0097159//organic cyclic compound binding;GO:0005488//binding	-	miR6220-x
Unigene0000824	1445	gi|1002847880|acc|XP_015690492.1|	355	6e-117	PREDICTED: transcription factor bHLH110-like [Oryza brachyantha]	sp|Q9LT67|BH113_ARATH	130	4e-33	Transcription factor bHLH113 OS=Arabidopsis thaliana GN=BHLH113 PE=2 SV=1	--	--	--	--	--	--	--	--	--	--	-	GO:0005488//binding;GO:0005515//protein binding	-	novel-m0021-5p;novel-m0072-5p;novel-m0156-3p
Unigene0000831	2198	gi|573945398|acc|XP_006655038.1|	547	0	PREDICTED: extensin-2-like, partial [Oryza brachyantha]	--	--	--	--	--	--	--	--	--	K16903//L-tryptophan---pyruvate aminotransferase [EC:2.6.1.99]	0	599	sita:101785211	ko00380//Tryptophan metabolism//Amino acid metabolism//Metabolism	-	GO:0005488//binding;GO:0043168//anion binding;GO:0016829//lyase activity;GO:0043167//ion binding;GO:0016740//transferase activity;GO:0003824//catalytic activity;GO:0016769//transferase activity, transferring nitrogenous groups	-	miR8154-x
Unigene0000833	202	--	--	--	--	--	--	--	--	--	--	--	--	--	--	--	--	--	--	-	-	-	novel-m0140-5p
Unigene0000835	417	--	--	--	--	--	--	--	--	--	--	--	--	--	--	--	--	--	--	-	-	-	novel-m0140-5p
Unigene0000836	1655	--	--	--	--	--	--	--	--	--	--	--	--	--	--	--	--	--	--	-	-	-	novel-m0040-3p;novel-m0044-3p
Unigene0000840	1405	gi|514779938|acc|XP_004969476.1|	439	4e-151	PREDICTED: ras-related protein RABA1f [Setaria italica]	sp|Q9FJH0|RAA1F_ARATH	356	1e-119	Ras-related protein RABA1f OS=Arabidopsis thaliana GN=RABA1F PE=2 SV=1	At5g60860	356	1e-120	KOG0087	GTPase Rab11/YPT3, small G protein superfamily	K07976//Rab family, other	3e-154	445	sbi:SORBI_03g030650	--	GO:0015031//protein transport;GO:0008104//protein localization;GO:0044763//single-organism cellular process;GO:0046907//intracellular transport;GO:0033036//macromolecule localization;GO:0050789//regulation of biological process;GO:0051716//cellular response to stimulus;GO:0006810//transport;GO:0044699//single-organism process;GO:0051649//establishment of localization in cell;GO:0050896//response …	GO:0097159//organic cyclic compound binding;GO:0016462//pyrophosphatase activity;GO:0005488//binding;GO:0032549//ribonucleoside binding;GO:0017111//nucleoside-triphosphatase activity;GO:0032550//purine ribonucleoside binding;GO:0016818//hydrolase activity, acting on acid anhydrides, in phosphorus-containing anhydrides;GO:1901363//heterocyclic compound binding;GO:0003824//catalytic activity;GO:009…	GO:0005623//cell;GO:0044464//cell part	novel-m0132-3p
Unigene0000844	1128	gi|703101047|acc|XP_010097084.1|	77	5e-13	Far upstream element-binding protein 2 [Morus notabilis]	--	--	--	--	At2g25970	62.4	5e-10	KOG1676	K-homology type RNA binding proteins	K13210//far upstream element-binding protein	2e-13	77	pda:103711189	--	-	-	-	miR1118-x;miR5205-x;miR6220-y;miR6232-y
Unigene0000850	3285	gi|937932699|acc|BAT07614.1|	1139	0	Os09g0346700, partial [Oryza sativa Japonica Group]	--	--	--	--	--	--	--	--	--	--	--	--	--	--	-	-	-	novel-m0050-3p
Unigene0000862	1138	gi|195621444|acc|ACG32552.1|	509	4e-179	FHA domain containing protein [Zea mays]	sp|Q9SFV2|FHA2_ARATH	323	9e-107	FHA domain-containing protein FHA2 OS=Arabidopsis thaliana GN=FHA2 PE=1 SV=1	At3g07220	323	1e-107	KOG2294	Transcription factor of the Forkhead/HNF3 family	--	--	--	--	--	-	-	-	miR5658-x
Unigene0000863	1078	gi|670368754|acc|XP_008665590.1|	353	6e-119	PREDICTED: PITH domain-containing protein At3g04780-like [Zea mays]	sp|Q9SQZ9|PITH1_ARATH	274	6e-90	PITH domain-containing protein At3g04780 OS=Arabidopsis thaliana GN=At3g04780 PE=1 SV=2	At3g04780	274	9e-91	KOG0908	Thioredoxin-like protein	--	--	--	--	--	GO:0065008//regulation of biological quality;GO:0044699//single-organism process;GO:0042592//homeostatic process;GO:0019725//cellular homeostasis;GO:0065007//biological regulation;GO:0071704//organic substance metabolic process;GO:0018904//ether metabolic process;GO:0009987//cellular process;GO:0008152//metabolic process;GO:0044763//single-organism cellular process;GO:0044281//small molecule meta…	GO:0003824//catalytic activity;GO:0016491//oxidoreductase activity;GO:0016667//oxidoreductase activity, acting on a sulfur group of donors;GO:0015036//disulfide oxidoreductase activity	-	novel-m0020-5p
Unigene0000864	2061	gi|670444455|acc|XP_008662627.1|	892	0	PREDICTED: flagellar attachment zone protein 1-like [Zea mays]	--	--	--	--	Hs4557709	53.5	1e-06	KOG1836	Extracellular matrix glycoprotein Laminin subunits alpha and gamma	--	--	--	--	--	-	-	GO:0043229//intracellular organelle;GO:0043227//membrane-bounded organelle;GO:0044424//intracellular part;GO:0005623//cell;GO:0005622//intracellular;GO:0044464//cell part;GO:0043226//organelle;GO:0043231//intracellular membrane-bounded organelle	miR5653-y
Unigene0000872	1833	gi|670429103|acc|XP_008655431.1|	182	1e-51	PREDICTED: 60S acidic ribosomal protein P2B isoform X2 [Zea mays]	sp|O24415|RLA2B_MAIZE	145	7e-40	60S acidic ribosomal protein P2B OS=Zea mays GN=RPP2B PE=1 SV=1	At3g28500	98.6	2e-23	KOG3449	60S acidic ribosomal protein P2	K02943//large subunit ribosomal protein LP2	2e-39	145	zma:542340	ko03010//Ribosome//Translation//Genetic Information Processing	GO:0009059//macromolecule biosynthetic process;GO:0044237//cellular metabolic process;GO:1901576//organic substance biosynthetic process;GO:0009987//cellular process;GO:0044249//cellular biosynthetic process;GO:0034645//cellular macromolecule biosynthetic process;GO:0009058//biosynthetic process;GO:0044260//cellular macromolecule metabolic process;GO:0071704//organic substance metabolic process;G…	GO:0005198//structural molecule activity	GO:0030529//intracellular ribonucleoprotein complex;GO:0005622//intracellular;GO:0043229//intracellular organelle;GO:0044464//cell part;GO:1990904//ribonucleoprotein complex;GO:0005623//cell;GO:0043227//membrane-bounded organelle;GO:0043226//organelle;GO:0044424//intracellular part;GO:0043231//intracellular membrane-bounded organelle;GO:0032991//macromolecular complex	miR1118-x;miR1127-x;miR1128-x;miR5281-y;miR5568-y;novel-m0014-3p;novel-m0144-5p;novel-m0158-5p
Unigene0000878	781	gi|514802029|acc|XP_004975912.1|	50.4	1e-10	PREDICTED: pentatricopeptide repeat-containing protein At3g63370, chloroplastic-like [Setaria italica]	--	--	--	--	--	--	--	--	--	--	--	--	--	--	-	-	-	novel-m0156-3p
Unigene0000884	2108	gi|414586718|acc|DAA37289.1|	590	0	TPA: nucleotide binding protein [Zea mays]	sp|Q8YTC2|Y2800_NOSS1	94	2e-18	Uncharacterized WD repeat-containing protein alr2800 OS=Nostoc sp. (strain PCC 7120 / UTEX 2576) GN=alr2800 PE=3 SV=1	At1g24530	277	1e-84	KOG4155	FOG: WD40 repeat	--	--	--	--	--	GO:0042221//response to chemical;GO:0009719//response to endogenous stimulus;GO:0071705//nitrogen compound transport;GO:0050896//response to stimulus;GO:0044699//single-organism process;GO:0009725//response to hormone;GO:0071702//organic substance transport;GO:1902578//single-organism localization;GO:0015833//peptide transport;GO:0042886//amide transport;GO:0044765//single-organism transport;GO:0…	-	GO:0043226//organelle;GO:0043227//membrane-bounded organelle;GO:0043231//intracellular membrane-bounded organelle;GO:0043229//intracellular organelle;GO:0016020//membrane;GO:0044424//intracellular part;GO:0005623//cell;GO:0044464//cell part;GO:0005622//intracellular	novel-m0132-3p
Unigene0000894	812	gi|514724246|acc|XP_004955445.1|	70.1	2e-11	PREDICTED: patatin-like protein 3 [Setaria italica]	sp|Q8H5D4|PLP3_ORYSJ	64.3	2e-10	Patatin-like protein 3 OS=Oryza sativa subsp. japonica GN=PLP3 PE=3 SV=1	--	--	--	--	--	--	--	--	--	--	GO:0044710//single-organism metabolic process;GO:0006629//lipid metabolic process;GO:0071704//organic substance metabolic process;GO:0044699//single-organism process;GO:0008152//metabolic process;GO:0044238//primary metabolic process	GO:0003824//catalytic activity	-	novel-m0156-3p
Unigene0000899	2779	gi|357132494|acc|XP_003567865.1|	1198	0	PREDICTED: adoMet-dependent rRNA methyltransferase spb1 [Brachypodium distachyon]	sp|O42832|SPB1_SCHPO	435	9e-137	AdoMet-dependent rRNA methyltransferase spb1 OS=Schizosaccharomyces pombe (strain 972 / ATCC 24843) GN=spb1 PE=1 SV=2	At4g25730	776	0	KOG1098	Putative SAM-dependent rRNA methyltransferase SPB1	K14857//AdoMet-dependent rRNA methyltransferase SPB1 [EC:2.1.1.-]	0	1619	sbi:SORBI_09g028780	--	GO:0043414//macromolecule methylation;GO:0044699//single-organism process;GO:0034660//ncRNA metabolic process;GO:0044260//cellular macromolecule metabolic process;GO:0006082//organic acid metabolic process;GO:0022613//ribonucleoprotein complex biogenesis;GO:0044237//cellular metabolic process;GO:1901615//organic hydroxy compound metabolic process;GO:0006396//RNA processing;GO:0042254//ribosome bi…	GO:0016740//transferase activity;GO:0008173//RNA methyltransferase activity;GO:0003824//catalytic activity;GO:0008168//methyltransferase activity;GO:0016741//transferase activity, transferring one-carbon groups	GO:0005622//intracellular;GO:0043231//intracellular membrane-bounded organelle;GO:0005623//cell;GO:0043226//organelle;GO:0043229//intracellular organelle;GO:0043228//non-membrane-bounded organelle;GO:0043227//membrane-bounded organelle;GO:0044464//cell part;GO:0043232//intracellular non-membrane-bounded organelle;GO:0044424//intracellular part	miR1426-x;miR5658-x
Unigene0000914	493	--	--	--	--	--	--	--	--	--	--	--	--	--	--	--	--	--	--	-	-	-	miR7994-y
Unigene0000916	2122	gi|226498554|acc|NP_001149965.1|	1049	0	MAC/Perforin domain containing protein [Zea mays]	sp|Q9C7N2|CAD1_ARATH	693	0	MACPF domain-containing protein CAD1 OS=Arabidopsis thaliana GN=CAD1 PE=2 SV=1	--	--	--	--	--	--	--	--	--	--	GO:0010243//response to organonitrogen compound;GO:0050794//regulation of cellular process;GO:0071446//cellular response to salicylic acid stimulus;GO:0043207//response to external biotic stimulus;GO:0031323//regulation of cellular metabolic process;GO:0010941//regulation of cell death;GO:0072593//reactive oxygen species metabolic process;GO:0044699//single-organism process;GO:0033036//macromolec…	-	-	miR5384-y
Unigene0000919	1724	gi|195641916|acc|ACG40426.1|	567	0	double-stranded RNA binding motif family protein [Zea mays]	sp|B7E321|DRB5_ORYSJ	307	1e-96	Double-stranded RNA-binding protein 5 OS=Oryza sativa subsp. japonica GN=DRB5 PE=2 SV=1	--	--	--	--	--	--	--	--	--	--	-	-	-	miR5384-y;miR6275-y
Unigene0000923	1415	gi|90399195|acc|CAJ86075.1|	181	4e-49	H0403D02.10 [Oryza sativa Indica Group]	sp|Q9LMM6|BPS1_ARATH	64.7	5e-10	Protein BPS1, chloroplastic OS=Arabidopsis thaliana GN=BPS1 PE=2 SV=1	--	--	--	--	--	--	--	--	--	--	-	-	GO:0005622//intracellular;GO:0005623//cell;GO:0043226//organelle;GO:0044424//intracellular part;GO:0043229//intracellular organelle;GO:0044464//cell part;GO:0043231//intracellular membrane-bounded organelle;GO:0043227//membrane-bounded organelle	novel-m0010-5p;novel-m0172-3p
Unigene0000930	617	--	--	--	--	--	--	--	--	--	--	--	--	--	--	--	--	--	--	-	-	-	novel-m0022-5p
Unigene0000934	997	--	--	--	--	--	--	--	--	--	--	--	--	--	--	--	--	--	--	-	-	-	miR7517-y
Unigene0000937	1998	gi|530278412|acc|AGT16401.1|	898	0	biotin F [Saccharum hybrid cultivar R570]	sp|Q749W3|BIOF_GEOSL	202	1e-56	8-amino-7-oxononanoate synthase OS=Geobacter sulfurreducens (strain ATCC 51573 / DSM 12127 / PCA) GN=bioF PE=3 SV=1	At5g04620	507	7e-173	KOG1359	Glycine C-acetyltransferase/2-amino-3-ketobutyrate-CoA ligase	K00652//8-amino-7-oxononanoate synthase [EC:2.3.1.47]	0	837	sbi:SORBI_01g029060	ko00780//Biotin metabolism//Metabolism of cofactors and vitamins//Metabolism	GO:0006768//biotin metabolic process;GO:0006766//vitamin metabolic process;GO:0044763//single-organism cellular process;GO:0044710//single-organism metabolic process;GO:0009987//cellular process;GO:0019752//carboxylic acid metabolic process;GO:0034641//cellular nitrogen compound metabolic process;GO:1901564//organonitrogen compound metabolic process;GO:0046483//heterocycle metabolic process;GO:00…	GO:0043168//anion binding;GO:0016740//transferase activity;GO:0016747//transferase activity, transferring acyl groups other than amino-acyl groups;GO:0043167//ion binding;GO:0005488//binding;GO:0016746//transferase activity, transferring acyl groups;GO:0003824//catalytic activity	GO:0044464//cell part;GO:0043229//intracellular organelle;GO:0043227//membrane-bounded organelle;GO:0005623//cell;GO:0043226//organelle;GO:0005737//cytoplasm;GO:0044444//cytoplasmic part;GO:0005622//intracellular;GO:0044424//intracellular part;GO:0043231//intracellular membrane-bounded organelle	miR5384-y;novel-m0020-5p
Unigene0000939	344	--	--	--	--	--	--	--	--	--	--	--	--	--	--	--	--	--	--	-	-	-	miR5819-x
Unigene0000943	483	gi|992155907|acc|KXG19945.1|	51.2	8e-07	hypothetical protein SORBI_010G137000 [Sorghum bicolor]	--	--	--	--	--	--	--	--	--	--	--	--	--	--	-	-	-	novel-m0045-5p
Unigene0000945	3476	gi|295844310|acc|ADG43152.1|	1471	0	auxin response factor 18 [Zea mays]	sp|Q653U3|ARFQ_ORYSJ	1331	0	Auxin response factor 17 OS=Oryza sativa subsp. japonica GN=ARF17 PE=2 SV=1	--	--	--	--	--	--	--	--	--	--	GO:0044260//cellular macromolecule metabolic process;GO:0032870//cellular response to hormone stimulus;GO:0009058//biosynthetic process;GO:0019222//regulation of metabolic process;GO:0070887//cellular response to chemical stimulus;GO:0044699//single-organism process;GO:0007165//signal transduction;GO:0044237//cellular metabolic process;GO:0009059//macromolecule biosynthetic process;GO:0050789//re…	GO:1901363//heterocyclic compound binding;GO:0003676//nucleic acid binding;GO:0005488//binding;GO:0097159//organic cyclic compound binding;GO:0005515//protein binding	GO:0044464//cell part;GO:0044424//intracellular part;GO:0043231//intracellular membrane-bounded organelle;GO:0005622//intracellular;GO:0043227//membrane-bounded organelle;GO:0043229//intracellular organelle;GO:0005623//cell;GO:0043226//organelle	miR167-x
Unigene0000949	2508	gi|514792242|acc|XP_004972525.1|	635	0	PREDICTED: F-box/kelch-repeat protein At1g51550 [Setaria italica]	sp|Q9C8K7|FBK21_ARATH	330	7e-102	F-box/kelch-repeat protein At1g51550 OS=Arabidopsis thaliana GN=At1g51550 PE=2 SV=1	At1g51550	330	1e-102	KOG0379	Kelch repeat-containing proteins	--	--	--	--	--	GO:0065007//biological regulation;GO:0031326//regulation of cellular biosynthetic process;GO:0009889//regulation of biosynthetic process;GO:0051252//regulation of RNA metabolic process;GO:2001141//regulation of RNA biosynthetic process;GO:0050794//regulation of cellular process;GO:0006355//regulation of transcription, DNA-templated;GO:0010556//regulation of macromolecule biosynthetic process;GO:0…	-	-	miR1426-x
Unigene0000960	1356	gi|670395318|acc|XP_008678060.1|	531	0	PREDICTED: pentatricopeptide repeat-containing protein At2g03880, mitochondrial-like [Zea mays]	sp|Q9LTV8|PP224_ARATH	201	9e-56	Pentatricopeptide repeat-containing protein At3g12770 OS=Arabidopsis thaliana GN=PCMP-H43 PE=2 SV=1	At1g56570	207	5e-59	KOG4197	FOG: PPR repeat	--	--	--	--	--	-	-	-	miR8175-y
Unigene0000963	327	--	--	--	--	--	--	--	--	--	--	--	--	--	--	--	--	--	--	-	-	-	miR5281-y;miR5568-y;novel-m0014-3p
Unigene0000968	1444	gi|226500986|acc|NP_001151688.1|	152	6e-47	thioredoxin-like 2 [Zea mays]	sp|Q6YTI3|TRL4_ORYSJ	116	1e-28	Thioredoxin-like 4, chloroplastic OS=Oryza sativa subsp. japonica GN=Os02g0567100 PE=2 SV=1	At1g07700	114	1e-26	KOG2151	Predicted transcriptional regulator	--	--	--	--	--	GO:0018904//ether metabolic process;GO:0065008//regulation of biological quality;GO:0042592//homeostatic process;GO:0009987//cellular process;GO:0044699//single-organism process;GO:0044281//small molecule metabolic process;GO:0019725//cellular homeostasis;GO:0044763//single-organism cellular process;GO:0044710//single-organism metabolic process;GO:0008152//metabolic process;GO:0071704//organic su…	GO:0015036//disulfide oxidoreductase activity;GO:0016667//oxidoreductase activity, acting on a sulfur group of donors;GO:0003824//catalytic activity;GO:0016491//oxidoreductase activity	-	novel-m0021-5p
Unigene0000974	1027	gi|51090994|acc|BAD35596.1|	78.2	2e-14	hypothetical protein [Oryza sativa Japonica Group]	--	--	--	--	--	--	--	--	--	--	--	--	--	--	-	-	GO:0044424//intracellular part;GO:0005622//intracellular;GO:0043231//intracellular membrane-bounded organelle;GO:0043226//organelle;GO:0005623//cell;GO:0044464//cell part;GO:0043229//intracellular organelle;GO:0043227//membrane-bounded organelle	miR5384-y;novel-m0004-3p
Unigene0000982	2856	gi|670429671|acc|XP_008655670.1|	1362	0	PREDICTED: probable LRR receptor-like serine/threonine-protein kinase At4g26540 [Zea mays]	sp|C0LGR3|Y4265_ARATH	720	0	Probable LRR receptor-like serine/threonine-protein kinase At4g26540 OS=Arabidopsis thaliana GN=At4g26540 PE=2 SV=1	At1g73070	328	1e-99	KOG0619	FOG: Leucine rich repeat	--	--	--	--	--	GO:0006796//phosphate-containing compound metabolic process;GO:0043170//macromolecule metabolic process;GO:0044238//primary metabolic process;GO:0008152//metabolic process;GO:0044237//cellular metabolic process;GO:0044267//cellular protein metabolic process;GO:0036211//protein modification process;GO:0019538//protein metabolic process;GO:0009987//cellular process;GO:0043412//macromolecule modific…	GO:0016740//transferase activity;GO:0003824//catalytic activity;GO:0005488//binding;GO:0097367//carbohydrate derivative binding;GO:0004672//protein kinase activity;GO:0016773//phosphotransferase activity, alcohol group as acceptor;GO:0001883//purine nucleoside binding;GO:1901363//heterocyclic compound binding;GO:0016772//transferase activity, transferring phosphorus-containing groups;GO:0032550//…	GO:0031224//intrinsic component of membrane;GO:0044425//membrane part;GO:0016020//membrane	miR5059-x;novel-m0037-3p
Unigene0000995	311	--	--	--	--	--	--	--	--	--	--	--	--	--	--	--	--	--	--	-	-	-	miR7994-y
Unigene0001005	2641	gi|670366408|acc|XP_008664637.1|	1233	0	PREDICTED: probable LRR receptor-like serine/threonine-protein kinase At2g23950 isoform X5 [Zea mays]	sp|Q0WVM4|Y2239_ARATH	766	0	Probable LRR receptor-like serine/threonine-protein kinase At2g23950 OS=Arabidopsis thaliana GN=At2g23950 PE=2 SV=1	At4g33430	422	1e-136	KOG1187	Serine/threonine protein kinase	--	--	--	--	--	GO:0036211//protein modification process;GO:0009987//cellular process;GO:0008152//metabolic process;GO:0043170//macromolecule metabolic process;GO:0044260//cellular macromolecule metabolic process;GO:0071704//organic substance metabolic process;GO:0006464//cellular protein modification process;GO:0044237//cellular metabolic process;GO:0019538//protein metabolic process;GO:0043412//macromolecule m…	GO:0016772//transferase activity, transferring phosphorus-containing groups;GO:0003824//catalytic activity;GO:0032550//purine ribonucleoside binding;GO:0016740//transferase activity;GO:0016301//kinase activity;GO:0032549//ribonucleoside binding;GO:0001882//nucleoside binding;GO:0036094//small molecule binding;GO:0097367//carbohydrate derivative binding;GO:0001883//purine nucleoside binding;GO:000…	GO:0005623//cell;GO:0044425//membrane part;GO:0016020//membrane;GO:0043231//intracellular membrane-bounded organelle;GO:0043226//organelle;GO:0044424//intracellular part;GO:0043229//intracellular organelle;GO:0043227//membrane-bounded organelle;GO:0044464//cell part;GO:0031224//intrinsic component of membrane;GO:0005622//intracellular	miR8154-x
Unigene0001011	483	--	--	--	--	--	--	--	--	--	--	--	--	--	--	--	--	--	--	-	-	-	miR1056-y
Unigene0001018	1709	gi|674942668|acc|CDX90886.1|	290	2e-90	BnaA03g25660D [Brassica napus]	--	--	--	--	--	--	--	--	--	--	--	--	--	--	-	-	-	miR8154-x
Unigene0001020	1545	gi|195655707|acc|ACG47321.1|	150	1e-40	negatively light-regulated protein [Zea mays]	--	--	--	--	--	--	--	--	--	--	--	--	--	--	-	-	-	miR8154-x
Unigene0001023	632	--	--	--	--	--	--	--	--	--	--	--	--	--	--	--	--	--	--	-	-	-	miR158-x
Unigene0001024	1183	gi|670406156|acc|XP_008644660.1|	434	4e-148	PREDICTED: cyclin-D5-1-like [Zea mays]	sp|Q0DQA9|CCD51_ORYSJ	287	9e-92	Cyclin-D5-1 OS=Oryza sativa subsp. japonica GN=CYCD5-1 PE=2 SV=2	At1g70210	133	1e-34	KOG0656	G1/S-specific cyclin D	K18811//cyclin D5, plant	2e-150	438	sbi:SORBI_01g014590	--	GO:0044699//single-organism process;GO:0044763//single-organism cellular process;GO:0009987//cellular process	-	GO:0043227//membrane-bounded organelle;GO:0005622//intracellular;GO:0044464//cell part;GO:0043226//organelle;GO:0043229//intracellular organelle;GO:0043231//intracellular membrane-bounded organelle;GO:0005623//cell;GO:0044424//intracellular part	miR5384-y;novel-m0132-3p
Unigene0001030	1870	gi|255675054|acc|BAH92446.1|	209	2e-61	Os03g0852000 [Oryza sativa Japonica Group]	sp|Q9LSK9|Y5566_ARATH	100	5e-23	Uncharacterized protein At5g65660 OS=Arabidopsis thaliana GN=At5g65660 PE=2 SV=1	--	--	--	--	--	--	--	--	--	--	GO:0009743//response to carbohydrate;GO:0006082//organic acid metabolic process;GO:1901700//response to oxygen-containing compound;GO:0009812//flavonoid metabolic process;GO:0044710//single-organism metabolic process;GO:0043436//oxoacid metabolic process;GO:1901615//organic hydroxy compound metabolic process;GO:0009628//response to abiotic stimulus;GO:0009411//response to UV;GO:0044237//cellular …	GO:1901363//heterocyclic compound binding;GO:0097159//organic cyclic compound binding;GO:0097367//carbohydrate derivative binding;GO:0001883//purine nucleoside binding;GO:0032549//ribonucleoside binding;GO:0036094//small molecule binding;GO:0005488//binding;GO:0001882//nucleoside binding;GO:0032550//purine ribonucleoside binding	GO:0044425//membrane part;GO:0016020//membrane;GO:0031224//intrinsic component of membrane	miR5766-y
Unigene0001034	1649	gi|514820054|acc|XP_004984717.1|	485	3e-165	PREDICTED: transcription factor bHLH30-like [Setaria italica]	sp|Q9S7Y1|BH030_ARATH	236	2e-70	Transcription factor bHLH30 OS=Arabidopsis thaliana GN=BHLH30 PE=1 SV=1	At2g41130	141	1e-37	KOG3561	Aryl-hydrocarbon receptor nuclear translocator	--	--	--	--	--	-	GO:0005515//protein binding;GO:0005488//binding	-	novel-m0040-3p;novel-m0044-3p;novel-m0072-5p
Unigene0001038	1450	gi|670437733|acc|XP_008659447.1|	286	1e-91	PREDICTED: protein NSP-INTERACTING KINASE 1-like [Zea mays]	sp|Q9LFS4|NIK1_ARATH	186	2e-50	Protein NSP-INTERACTING KINASE 1 OS=Arabidopsis thaliana GN=NIK1 PE=1 SV=1	At5g21090	108	1e-26	KOG0619	FOG: Leucine rich repeat	--	--	--	--	--	-	GO:0003824//catalytic activity;GO:0016301//kinase activity;GO:0016772//transferase activity, transferring phosphorus-containing groups;GO:0016740//transferase activity	GO:0044464//cell part;GO:0044424//intracellular part;GO:0043226//organelle;GO:0005623//cell;GO:0043227//membrane-bounded organelle;GO:0043229//intracellular organelle;GO:0005622//intracellular;GO:0043231//intracellular membrane-bounded organelle	miR6275-y
Unigene0001039	478	--	--	--	--	--	--	--	--	--	--	--	--	--	--	--	--	--	--	-	-	-	novel-m0132-3p
Unigene0001043	4599	gi|670387260|acc|XP_008674226.1|	1877	0	PREDICTED: probable GPI-anchored adhesin-like protein PGA55 isoform X1 [Zea mays]	--	--	--	--	--	--	--	--	--	--	--	--	--	--	-	-	-	novel-m0186-5p
Unigene0001046	902	gi|195637080|acc|ACG38008.1|	334	2e-112	glutathione S-transferase GSTU6 [Zea mays]	sp|Q06398|GSTU6_ORYSJ	211	2e-65	Probable glutathione S-transferase GSTU6 OS=Oryza sativa subsp. japonica GN=GSTU6 PE=2 SV=2	At1g10360	205	6e-64	KOG0406	Glutathione S-transferase	K00799//glutathione S-transferase [EC:2.5.1.18]	4e-117	345	sbi:SORBI_03g031780	ko00480//Glutathione metabolism//Metabolism of other amino acids//Metabolism	-	GO:0016740//transferase activity;GO:0016765//transferase activity, transferring alkyl or aryl (other than methyl) groups;GO:0003824//catalytic activity	GO:0044464//cell part;GO:0005623//cell;GO:0043227//membrane-bounded organelle;GO:0044424//intracellular part;GO:0043226//organelle;GO:0043229//intracellular organelle;GO:0043231//intracellular membrane-bounded organelle;GO:0005622//intracellular	miR5819-x
Unigene0001053	492	--	--	--	--	--	--	--	--	--	--	--	--	--	--	--	--	--	--	-	-	-	novel-m0039-5p
Unigene0001054	808	gi|514816633|acc|XP_004983053.1|	232	4e-71	PREDICTED: probable receptor-like protein kinase At5g56460 [Setaria italica]	sp|Q9FM85|Y5564_ARATH	144	3e-38	Probable receptor-like protein kinase At5g56460 OS=Arabidopsis thaliana GN=At5g56460 PE=2 SV=1	At5g56460	144	4e-39	KOG1187	Serine/threonine protein kinase	--	--	--	--	--	GO:0008152//metabolic process;GO:0044260//cellular macromolecule metabolic process;GO:0006464//cellular protein modification process;GO:0019538//protein metabolic process;GO:0044237//cellular metabolic process;GO:0044238//primary metabolic process;GO:0043412//macromolecule modification;GO:0043170//macromolecule metabolic process;GO:0071704//organic substance metabolic process;GO:0044267//cellular…	GO:0032549//ribonucleoside binding;GO:0016772//transferase activity, transferring phosphorus-containing groups;GO:0005488//binding;GO:0036094//small molecule binding;GO:1901363//heterocyclic compound binding;GO:0004672//protein kinase activity;GO:0001883//purine nucleoside binding;GO:0097367//carbohydrate derivative binding;GO:0016301//kinase activity;GO:0097159//organic cyclic compound binding;G…	-	novel-m0020-5p
Unigene0001069	510	gi|226492886|acc|NP_001152038.1|	286	1e-94	cpm7 [Zea mays]	sp|Q9LDE1|MY108_ARATH	210	8e-66	Transcription factor MYB108 OS=Arabidopsis thaliana GN=MYB108 PE=1 SV=1	At1g48000	225	1e-73	KOG0048	Transcription factor, Myb superfamily	K09422//myb proto-oncogene protein, plant	3e-98	294	sbi:SORBI_03g012310	--	-	GO:0097159//organic cyclic compound binding;GO:1901363//heterocyclic compound binding;GO:0003676//nucleic acid binding;GO:0005488//binding	-	novel-m0021-5p
Unigene0001071	1610	gi|514796885|acc|XP_004973660.1|	721	0	PREDICTED: F-box protein At1g10780-like [Setaria italica]	sp|Q9SAC4|FB2_ARATH	431	4e-145	F-box protein At1g10780 OS=Arabidopsis thaliana GN=At1g10780 PE=2 SV=1	--	--	--	--	--	--	--	--	--	--	-	-	-	novel-m0016-5p
Unigene0001072	407	--	--	--	--	--	--	--	--	--	--	--	--	--	--	--	--	--	--	-	-	-	miR1426-x
Unigene0001076	1590	gi|414886819|acc|DAA62833.1|	130	7e-33	TPA: squamosa promoter-binding protein-like (SBP domain) transcription factor family protein [Zea mays]	sp|Q6Z461|SPL13_ORYSJ	77.8	8e-15	Squamosa promoter-binding-like protein 13 OS=Oryza sativa subsp. japonica GN=SPL13 PE=2 SV=1	--	--	--	--	--	--	--	--	--	--	GO:0010467//gene expression;GO:0044260//cellular macromolecule metabolic process;GO:0009987//cellular process;GO:0009058//biosynthetic process;GO:1901576//organic substance biosynthetic process;GO:0034645//cellular macromolecule biosynthetic process;GO:0071704//organic substance metabolic process;GO:0044237//cellular metabolic process;GO:0044249//cellular biosynthetic process;GO:0008152//metaboli…	GO:0005488//binding;GO:1901363//heterocyclic compound binding;GO:0003676//nucleic acid binding;GO:0097159//organic cyclic compound binding	GO:0044424//intracellular part;GO:0043229//intracellular organelle;GO:0005622//intracellular;GO:0043231//intracellular membrane-bounded organelle;GO:0043226//organelle;GO:0005623//cell;GO:0043227//membrane-bounded organelle;GO:0044464//cell part	novel-m0132-3p
Unigene0001078	3507	gi|38346801|acc|CAD41369.2|	925	0	OSJNBa0088A01.8 [Oryza sativa Japonica Group]	sp|B6SFA4|MAA3_ARATH	190	2e-48	Probable helicase MAGATAMA 3 OS=Arabidopsis thaliana GN=MAA3 PE=2 SV=1	At5g52090	363	6e-110	KOG1801	tRNA-splicing endonuclease positive effector (SEN1)	K10706//senataxin [EC:3.6.4.-]	0	1680	sbi:SORBI_02g042725	--	-	-	-	miR8154-x
Unigene0001080	3355	gi|670380528|acc|XP_008670990.1|	2001	0	PREDICTED: tetratricopeptide repeat protein 13 isoform X2 [Zea mays]	sp|F4JS25|SRFR1_ARATH	1130	0	Suppressor of RPS4-RLD 1 OS=Arabidopsis thaliana GN=SRFR1 PE=1 SV=1	At4g37460	1041	0	KOG1124	FOG: TPR repeat	--	--	--	--	--	GO:0031326//regulation of cellular biosynthetic process;GO:0031323//regulation of cellular metabolic process;GO:0036211//protein modification process;GO:0006950//response to stress;GO:0008152//metabolic process;GO:0019222//regulation of metabolic process;GO:0043933//macromolecular complex subunit organization;GO:1902679//negative regulation of RNA biosynthetic process;GO:0044237//cellular metabol…	GO:0005488//binding;GO:0005515//protein binding	GO:0005622//intracellular;GO:0043227//membrane-bounded organelle;GO:0044444//cytoplasmic part;GO:0044464//cell part;GO:0005737//cytoplasm;GO:0043229//intracellular organelle;GO:0005623//cell;GO:0043231//intracellular membrane-bounded organelle;GO:0043226//organelle;GO:0044424//intracellular part	miR5658-x
Unigene0001088	2131	gi|992160198|acc|KXG23032.1|	96.3	3e-21	hypothetical protein SORBI_008G047200 [Sorghum bicolor]	--	--	--	--	--	--	--	--	--	--	--	--	--	--	-	-	-	novel-m0152-3p
Unigene0001094	1583	gi|46805781|acc|BAD17149.1|	254	2e-74	kinesin motor protein 1-like [Oryza sativa Japonica Group]	sp|Q6S001|KIF11_DICDI	131	5e-31	Kinesin-related protein 11 OS=Dictyostelium discoideum GN=kif11 PE=3 SV=1	At5g06670	204	3e-56	KOG0242	Kinesin-like protein	K11498//centromeric protein E	7e-75	254	dosa:Os02t0775400-01	--	GO:0044699//single-organism process;GO:0009987//cellular process;GO:0007017//microtubule-based process;GO:0044763//single-organism cellular process	GO:0032549//ribonucleoside binding;GO:0001883//purine nucleoside binding;GO:0016818//hydrolase activity, acting on acid anhydrides, in phosphorus-containing anhydrides;GO:0015631//tubulin binding;GO:0005488//binding;GO:0008092//cytoskeletal protein binding;GO:0005515//protein binding;GO:0017111//nucleoside-triphosphatase activity;GO:0097367//carbohydrate derivative binding;GO:1901363//heterocycli…	GO:0032991//macromolecular complex;GO:0044446//intracellular organelle part;GO:0044424//intracellular part;GO:0044422//organelle part;GO:0044464//cell part;GO:0043232//intracellular non-membrane-bounded organelle;GO:0005623//cell;GO:0043226//organelle;GO:0005875//microtubule associated complex;GO:0044430//cytoskeletal part;GO:0043234//protein complex;GO:0043228//non-membrane-bounded organelle;GO:…	miR6275-y
Unigene0001110	2150	gi|514764191|acc|XP_004965451.1|	453	1e-145	PREDICTED: achilleol B synthase-like [Setaria italica]	sp|Q2R712|ACBSY_ORYSJ	354	1e-108	Achilleol B synthase OS=Oryza sativa subsp. japonica GN=Os11g0285000 PE=1 SV=1	At2g07050	300	2e-89	KOG0497	Oxidosqualene-lanosterol cyclase and related proteins	K19011//achilleol B synthase [EC:5.4.99.48]	5e-160	489	sbi:SORBI_07g007030	ko00100//Steroid biosynthesis//Lipid metabolism//Metabolism	-	GO:0016853//isomerase activity;GO:0003824//catalytic activity	-	miR1511-y;miR5139-x;miR5174-x;miR8155-y
Unigene0001111	591	--	--	--	--	--	--	--	--	--	--	--	--	--	--	--	--	--	--	-	-	-	miR6275-y
Unigene0001120	1300	--	--	--	--	--	--	--	--	--	--	--	--	--	--	--	--	--	--	-	-	-	miR5658-x
Unigene0001123	2876	gi|514724054|acc|XP_004955396.1|	965	0	PREDICTED: BTB/POZ domain-containing protein At3g50780-like [Setaria italica]	sp|Q9SVM0|Y3078_ARATH	521	3e-173	BTB/POZ domain-containing protein At3g50780 OS=Arabidopsis thaliana GN=At3g50780 PE=2 SV=1	--	--	--	--	--	--	--	--	--	--	-	-	-	miR8154-x
Unigene0001125	662	--	--	--	--	--	--	--	--	--	--	--	--	--	--	--	--	--	--	-	-	-	miR8154-x
Unigene0001149	1185	gi|670386707|acc|XP_008674034.1|	58.9	2e-07	PREDICTED: uncharacterized protein LOC103650169 [Zea mays]	--	--	--	--	--	--	--	--	--	--	--	--	--	--	-	-	-	miR166-y;miR166-z;miR5168-y;novel-m0137-5p
Unigene0001167	293	gi|670426136|acc|XP_008653697.1|	157	7e-44	PREDICTED: L-type lectin-domain containing receptor kinase IV.1-like [Zea mays]	sp|O80939|LRK41_ARATH	100	4e-24	L-type lectin-domain containing receptor kinase IV.1 OS=Arabidopsis thaliana GN=LECRK41 PE=2 SV=1	--	--	--	--	--	--	--	--	--	--	GO:0036211//protein modification process;GO:0006796//phosphate-containing compound metabolic process;GO:0019538//protein metabolic process;GO:0006793//phosphorus metabolic process;GO:0043170//macromolecule metabolic process;GO:0044260//cellular macromolecule metabolic process;GO:0071704//organic substance metabolic process;GO:0006464//cellular protein modification process;GO:0008152//metabolic pr…	GO:0032549//ribonucleoside binding;GO:0001883//purine nucleoside binding;GO:0004672//protein kinase activity;GO:0005488//binding;GO:0032550//purine ribonucleoside binding;GO:0036094//small molecule binding;GO:0016772//transferase activity, transferring phosphorus-containing groups;GO:0097367//carbohydrate derivative binding;GO:1901363//heterocyclic compound binding;GO:0016773//phosphotransferase …	GO:0005623//cell;GO:0043229//intracellular organelle;GO:0043227//membrane-bounded organelle;GO:0044424//intracellular part;GO:0005622//intracellular;GO:0043231//intracellular membrane-bounded organelle;GO:0043226//organelle;GO:0044464//cell part	miR5384-y
Unigene0001168	889	gi|514804310|acc|XP_004977029.1|	100	3e-21	PREDICTED: glycerol kinase [Setaria italica]	sp|Q9M8L4|GLPK_ARATH	67.8	2e-11	Glycerol kinase OS=Arabidopsis thaliana GN=GLPK PE=1 SV=1	At1g80460	67.8	3e-12	KOG2517	Ribulose kinase and related carbohydrate kinases	K00864//glycerol kinase [EC:2.7.1.30]	8e-22	100	sita:101769024	ko04626//Plant-pathogen interaction//Environmental adaptation//Organismal Systems;ko00561//Glycerolipid metabolism//Lipid metabolism//Metabolism	GO:0044237//cellular metabolic process;GO:0006950//response to stress;GO:0006631//fatty acid metabolic process;GO:0044723//single-organism carbohydrate metabolic process;GO:0043436//oxoacid metabolic process;GO:0032787//monocarboxylic acid metabolic process;GO:0006796//phosphate-containing compound metabolic process;GO:0051704//multi-organism process;GO:0009605//response to external stimulus;GO:0…	GO:0016301//kinase activity;GO:0032549//ribonucleoside binding;GO:0036094//small molecule binding;GO:0016740//transferase activity;GO:0097159//organic cyclic compound binding;GO:0097367//carbohydrate derivative binding;GO:0001883//purine nucleoside binding;GO:0016772//transferase activity, transferring phosphorus-containing groups;GO:0032550//purine ribonucleoside binding;GO:0005488//binding;GO:1…	GO:0005622//intracellular;GO:0044464//cell part;GO:0005623//cell;GO:0044424//intracellular part;GO:0005737//cytoplasm;GO:0044444//cytoplasmic part	miR5819-x
Unigene0001174	863	--	--	--	--	--	--	--	--	--	--	--	--	--	--	--	--	--	--	-	-	-	novel-m0132-3p
Unigene0001186	2471	gi|255673458|acc|BAF05463.2|	672	0	Os01g0611000, partial [Oryza sativa Japonica Group]	--	--	--	--	--	--	--	--	--	--	--	--	--	--	-	-	GO:0044424//intracellular part;GO:0005622//intracellular;GO:0043231//intracellular membrane-bounded organelle;GO:0043229//intracellular organelle;GO:0005623//cell;GO:0043226//organelle;GO:0043227//membrane-bounded organelle;GO:0044464//cell part	miR1848-x;miR5174-x
Unigene0001191	3446	gi|255677214|acc|BAF19951.2|	300	4e-87	Os06g0608100 [Oryza sativa Japonica Group]	--	--	--	--	--	--	--	--	--	--	--	--	--	--	-	-	-	miR8005-x
Unigene0001193	3708	gi|38344107|acc|CAE01714.2|	142	8e-32	OSJNBb0050O03.4 [Oryza sativa Japonica Group]	--	--	--	--	At2g16680	75.1	6e-13	KOG1075	FOG: Reverse transcriptase	--	--	--	--	--	-	-	-	miR5384-y;novel-m0040-3p;novel-m0044-3p
Unigene0001196	351	gi|525344151|acc|NP_001266399.1|	141	7e-41	adrenodoxin, mitochondrial [Zea mays]	sp|P27789|FER5_MAIZE	138	7e-41	Ferredoxin-5, chloroplastic OS=Zea mays GN=FDX5 PE=2 SV=1	--	--	--	--	--	K02639//ferredoxin	2e-42	145	zma:103628935	ko00195//Photosynthesis//Energy metabolism//Metabolism	GO:0044237//cellular metabolic process;GO:0009987//cellular process;GO:0006091//generation of precursor metabolites and energy;GO:0044699//single-organism process;GO:0008152//metabolic process;GO:0044710//single-organism metabolic process	GO:0051540//metal cluster binding;GO:0043169//cation binding;GO:0005488//binding;GO:0043167//ion binding;GO:0051536//iron-sulfur cluster binding	GO:0043227//membrane-bounded organelle;GO:0044424//intracellular part;GO:0043231//intracellular membrane-bounded organelle;GO:0005622//intracellular;GO:0043229//intracellular organelle;GO:0043226//organelle;GO:0005737//cytoplasm;GO:0009536//plastid;GO:0044444//cytoplasmic part;GO:0005623//cell;GO:0044464//cell part	miR5819-x
Unigene0001197	755	gi|525344151|acc|NP_001266399.1|	232	2e-74	adrenodoxin, mitochondrial [Zea mays]	sp|P27787|FER1_MAIZE	213	6e-68	Ferredoxin-1, chloroplastic OS=Zea mays GN=FDX1 PE=1 SV=1	--	--	--	--	--	K02639//ferredoxin	3e-78	240	sbi:SORBI_07g000620	ko00195//Photosynthesis//Energy metabolism//Metabolism	GO:0044237//cellular metabolic process;GO:0044710//single-organism metabolic process;GO:0008152//metabolic process;GO:0009987//cellular process;GO:0006091//generation of precursor metabolites and energy;GO:0044699//single-organism process	GO:0043169//cation binding;GO:0005488//binding;GO:0051540//metal cluster binding;GO:0051536//iron-sulfur cluster binding;GO:0043167//ion binding	GO:0044464//cell part;GO:0043226//organelle;GO:0005623//cell;GO:0009536//plastid;GO:0044424//intracellular part;GO:0043231//intracellular membrane-bounded organelle;GO:0044444//cytoplasmic part;GO:0005622//intracellular;GO:0043229//intracellular organelle;GO:0005737//cytoplasm;GO:0043227//membrane-bounded organelle	miR5819-x
Unigene0001205	434	gi|162462290|acc|NP_001105659.1|	214	5e-64	Ser/Thr receptor-like kinase 1 precursor [Zea mays]	--	--	--	--	--	--	--	--	--	--	--	--	--	--	GO:0006793//phosphorus metabolic process;GO:0044260//cellular macromolecule metabolic process;GO:0044238//primary metabolic process;GO:0019538//protein metabolic process;GO:0043412//macromolecule modification;GO:0009987//cellular process;GO:0044267//cellular protein metabolic process;GO:0006464//cellular protein modification process;GO:0043170//macromolecule metabolic process;GO:0006796//phosphat…	GO:0001882//nucleoside binding;GO:0005488//binding;GO:0016740//transferase activity;GO:0097159//organic cyclic compound binding;GO:0032550//purine ribonucleoside binding;GO:0016773//phosphotransferase activity, alcohol group as acceptor;GO:0003824//catalytic activity;GO:0036094//small molecule binding;GO:0097367//carbohydrate derivative binding;GO:0016772//transferase activity, transferring phosp…	GO:0043227//membrane-bounded organelle;GO:0043231//intracellular membrane-bounded organelle;GO:0043229//intracellular organelle;GO:0044424//intracellular part;GO:0044464//cell part;GO:0005622//intracellular;GO:0043226//organelle;GO:0005623//cell	miR7782-y
Unigene0001213	958	gi|937902594|acc|BAS77648.1|	102	1e-23	Os02g0216300, partial [Oryza sativa Japonica Group]	--	--	--	--	--	--	--	--	--	--	--	--	--	--	-	-	-	miR6221-x
Unigene0001214	3717	gi|670374618|acc|XP_008668688.1|	1767	0	PREDICTED: katanin p80 WD40 repeat-containing subunit B1 homolog [Zea mays]	sp|Q8H0T9|KTNB1_ARATH	643	0	Katanin p80 WD40 repeat-containing subunit B1 homolog OS=Arabidopsis thaliana GN=At5g23430 PE=2 SV=3	At5g23430	626	0	KOG0267	Microtubule severing protein katanin p80 subunit B (contains WD40 repeats)	K18643//katanin p80 WD40 repeat-containing subunit B1	0	1767	zma:103645759	--	GO:0009987//cellular process;GO:0007017//microtubule-based process;GO:0044699//single-organism process;GO:0044763//single-organism cellular process	GO:0008092//cytoskeletal protein binding;GO:0015631//tubulin binding;GO:0005515//protein binding;GO:0005488//binding	GO:0005875//microtubule associated complex;GO:0043234//protein complex;GO:0044424//intracellular part;GO:0005622//intracellular;GO:0044422//organelle part;GO:0005623//cell;GO:0044446//intracellular organelle part;GO:0043232//intracellular non-membrane-bounded organelle;GO:0043228//non-membrane-bounded organelle;GO:0044430//cytoskeletal part;GO:0043226//organelle;GO:0043229//intracellular organell…	novel-m0021-5p
Unigene0001217	581	--	--	--	--	--	--	--	--	--	--	--	--	--	--	--	--	--	--	-	-	-	novel-m0017-3p
Unigene0001218	664	gi|1002311109|acc|XP_015618913.1|	320	5e-108	PREDICTED: NAD(P)H-quinone oxidoreductase subunit U, chloroplastic [Oryza sativa Japonica Group]	sp|Q84VQ4|NDHU_ARATH	161	2e-47	NAD(P)H-quinone oxidoreductase subunit U, chloroplastic OS=Arabidopsis thaliana GN=ndhU PE=1 SV=1	--	--	--	--	--	--	--	--	--	--	-	-	GO:0005622//intracellular;GO:0005737//cytoplasm;GO:0009507//chloroplast;GO:0044434//chloroplast part;GO:0044422//organelle part;GO:0043229//intracellular organelle;GO:0044446//intracellular organelle part;GO:0044464//cell part;GO:0044435//plastid part;GO:0043227//membrane-bounded organelle;GO:0005623//cell;GO:0044424//intracellular part;GO:0043226//organelle;GO:0044444//cytoplasmic part;GO:000953…	novel-m0010-5p
Unigene0001227	3253	gi|6606266|acc|AAF19148.1|	918	0	Vrga1 [Aegilops ventricosa]	sp|Q7XBQ9|RGA2_SOLBU	326	1e-93	Disease resistance protein RGA2 OS=Solanum bulbocastanum GN=RGA2 PE=1 SV=1	At3g14460	362	1e-104	KOG4658	Apoptotic ATPase	--	--	--	--	--	-	-	-	miR1056-y
Unigene0001234	2566	gi|514732674|acc|XP_004957489.1|	979	0	PREDICTED: formin-like protein 5 [Setaria italica]	--	--	--	--	--	--	--	--	--	--	--	--	--	--	GO:0007165//signal transduction;GO:0044700//single organism signaling;GO:0035556//intracellular signal transduction;GO:0050794//regulation of cellular process;GO:0023052//signaling;GO:0050789//regulation of biological process;GO:0065007//biological regulation;GO:0044763//single-organism cellular process;GO:0050896//response to stimulus;GO:0051716//cellular response to stimulus;GO:0009987//cellula…	GO:0001883//purine nucleoside binding;GO:0005488//binding;GO:0036094//small molecule binding;GO:0032549//ribonucleoside binding;GO:0001882//nucleoside binding;GO:0032550//purine ribonucleoside binding;GO:1901363//heterocyclic compound binding;GO:0097159//organic cyclic compound binding;GO:0097367//carbohydrate derivative binding	GO:0044464//cell part;GO:0005623//cell	miR1848-x
Unigene0001235	302	gi|1002274347|acc|XP_015641496.1|	112	6e-28	PREDICTED: protein DETOXIFICATION 16 isoform X2 [Oryza sativa Japonica Group]	sp|Q9LUH3|LAL5_ARATH	56.2	6e-09	MATE efflux family protein LAL5 OS=Arabidopsis thaliana GN=LAL5 PE=2 SV=1	At5g52450	96.7	6e-24	KOG1347	Uncharacterized membrane protein, predicted efflux pump	K03327//multidrug resistance protein, MATE family	9e-28	110	zma:100382400	--	GO:0044765//single-organism transport;GO:0042493//response to drug;GO:0015849//organic acid transport;GO:0006811//ion transport;GO:0009987//cellular process;GO:0042221//response to chemical;GO:0071702//organic substance transport;GO:1902578//single-organism localization;GO:0015711//organic anion transport;GO:0051179//localization;GO:0050896//response to stimulus;GO:0006820//anion transport;GO:004…	GO:0046943//carboxylic acid transmembrane transporter activity;GO:0015291//secondary active transmembrane transporter activity;GO:0005342//organic acid transmembrane transporter activity;GO:0022857//transmembrane transporter activity;GO:0015075//ion transmembrane transporter activity;GO:0005215//transporter activity;GO:0022804//active transmembrane transporter activity;GO:0022892//substrate-speci…	GO:0016020//membrane;GO:0044425//membrane part;GO:0031224//intrinsic component of membrane	novel-m0089-3p
Unigene0001242	1050	gi|334904117|acc|AEH25944.1|	268	2e-86	transcription factor CBF/NF-YB/HAP3 [Triticum aestivum]	sp|O23310|NFYB3_ARATH	215	3e-67	Nuclear transcription factor Y subunit B-3 OS=Arabidopsis thaliana GN=NFYB3 PE=2 SV=1	At4g14540	215	5e-68	KOG0869	CCAAT-binding factor, subunit A (HAP3)	--	--	--	--	--	GO:0050789//regulation of biological process;GO:0010468//regulation of gene expression;GO:0060255//regulation of macromolecule metabolic process;GO:0019222//regulation of metabolic process;GO:0065007//biological regulation	GO:0005488//binding;GO:0046983//protein dimerization activity;GO:0003677//DNA binding;GO:0005515//protein binding;GO:0003676//nucleic acid binding;GO:1901363//heterocyclic compound binding;GO:0097159//organic cyclic compound binding	GO:0044464//cell part;GO:0043226//organelle;GO:0043227//membrane-bounded organelle;GO:0043231//intracellular membrane-bounded organelle;GO:0044424//intracellular part;GO:0005623//cell;GO:0005622//intracellular;GO:0043229//intracellular organelle	miR5658-x
Unigene0001257	2159	gi|224099513|acc|XP_002311513.1|	761	0	clathrin assembly family protein [Populus trichocarpa]	sp|Q8S9J8|CAP1_ARATH	243	1e-68	Probable clathrin assembly protein At4g32285 OS=Arabidopsis thaliana GN=At4g32285 PE=1 SV=2	At2g01600	697	0	KOG0251	Clathrin assembly protein AP180 and related proteins, contain ENTH domain	--	--	--	--	--	GO:0009987//cellular process;GO:0051179//localization;GO:0061024//membrane organization;GO:0016192//vesicle-mediated transport;GO:0016050//vesicle organization;GO:0006996//organelle organization;GO:0071840//cellular component organization or biogenesis;GO:0006901//vesicle coating;GO:0016043//cellular component organization;GO:0006810//transport;GO:0051234//establishment of localization;GO:0006900…	GO:0043167//ion binding;GO:0008289//lipid binding;GO:0005515//protein binding;GO:0043168//anion binding;GO:0005543//phospholipid binding;GO:0005488//binding;GO:0035091//phosphatidylinositol binding	GO:0043226//organelle;GO:0043231//intracellular membrane-bounded organelle;GO:0044464//cell part;GO:0005623//cell;GO:0043229//intracellular organelle;GO:0005622//intracellular;GO:0044444//cytoplasmic part;GO:0044424//intracellular part;GO:0031410//cytoplasmic vesicle;GO:0043227//membrane-bounded organelle;GO:0031988//membrane-bounded vesicle;GO:0031982//vesicle;GO:0005737//cytoplasm;GO:0030135//c…	miR5819-x
Unigene0001271	745	gi|937918348|acc|BAS93266.1|	80.1	2e-16	Os05g0305600 [Oryza sativa Japonica Group]	--	--	--	--	--	--	--	--	--	--	--	--	--	--	-	GO:0036094//small molecule binding;GO:0097159//organic cyclic compound binding;GO:0032549//ribonucleoside binding;GO:0005488//binding;GO:0001882//nucleoside binding;GO:0032550//purine ribonucleoside binding;GO:0097367//carbohydrate derivative binding;GO:0001883//purine nucleoside binding;GO:1901363//heterocyclic compound binding	-	miR6218-y
Unigene0001273	3146	gi|670409030|acc|XP_008645783.1|	1354	0	PREDICTED: protein FAR1-RELATED SEQUENCE 12-like [Zea mays]	sp|Q9SZL8|FRS5_ARATH	297	9e-85	Protein FAR1-RELATED SEQUENCE 5 OS=Arabidopsis thaliana GN=FRS5 PE=2 SV=1	--	--	--	--	--	--	--	--	--	--	-	GO:0046914//transition metal ion binding;GO:0043167//ion binding;GO:0046872//metal ion binding;GO:0043169//cation binding;GO:0005488//binding	-	miR5568-x;novel-m0144-5p
Unigene0001278	2224	gi|113548156|acc|BAF11599.1|	372	2e-120	Os03g0270500, partial [Oryza sativa Japonica Group]	--	--	--	--	--	--	--	--	--	--	--	--	--	--	-	-	-	novel-m0140-5p
Unigene0001279	830	gi|514809978|acc|XP_004979804.1|	412	7e-140	PREDICTED: polyol transporter 5-like [Setaria italica]	sp|Q8VZ80|PLT5_ARATH	289	3e-92	Polyol transporter 5 OS=Arabidopsis thaliana GN=PLT5 PE=1 SV=2	At3g18830	289	4e-93	KOG0254	Predicted transporter (major facilitator superfamily)	--	--	--	--	--	GO:0044763//single-organism cellular process;GO:0044699//single-organism process;GO:0051234//establishment of localization;GO:0009987//cellular process;GO:0051179//localization	GO:0022857//transmembrane transporter activity;GO:0005215//transporter activity	GO:0044425//membrane part;GO:0031224//intrinsic component of membrane;GO:0016020//membrane	novel-m0156-3p
Unigene0001280	474	gi|992158918|acc|KXG22220.1|	66.6	5e-11	hypothetical protein SORBI_009G174600 [Sorghum bicolor]	--	--	--	--	--	--	--	--	--	--	--	--	--	--	-	-	-	miR857-y
Unigene0001282	390	gi|514802911|acc|XP_004976347.1|	84.7	2e-17	PREDICTED: O-glucosyltransferase rumi-like isoform X1 [Setaria italica]	--	--	--	--	--	--	--	--	--	--	--	--	--	--	-	-	-	novel-m0070-5p
Unigene0001305	2169	gi|281704372|acc|ADA77131.1|	101	2e-22	disrupted meiotic cDNA 1, partial [Bromus fasciculatus]	sp|P37384|DMC1_LILLO	100	2e-21	Meiotic recombination protein DMC1 homolog OS=Lilium longiflorum GN=LIM15 PE=2 SV=1	At3g22880	95.5	1e-20	KOG1434	Meiotic recombination protein Dmc1	K10872//meiotic recombination protein DMC1	2e-21	102	osa:4351482	--	GO:0009987//cellular process;GO:0008152//metabolic process;GO:0044260//cellular macromolecule metabolic process;GO:0071704//organic substance metabolic process;GO:0044237//cellular metabolic process;GO:0043170//macromolecule metabolic process	GO:0017111//nucleoside-triphosphatase activity;GO:0005488//binding;GO:0001882//nucleoside binding;GO:0003676//nucleic acid binding;GO:0036094//small molecule binding;GO:0016887//ATPase activity;GO:0097367//carbohydrate derivative binding;GO:0016462//pyrophosphatase activity;GO:0003824//catalytic activity;GO:0042623//ATPase activity, coupled;GO:0097159//organic cyclic compound binding;GO:0016817//…	-	novel-m0020-5p
Unigene0001306	1335	gi|18409385|acc|NP_566953.1|	79	3e-14	membrane protein NO PRIMEXINE AND PLASMA MEMBRANE UNDULATION [Arabidopsis thaliana]	--	--	--	--	--	--	--	--	--	--	--	--	--	--	GO:0032501//multicellular organismal process;GO:0048229//gametophyte development;GO:0044707//single-multicellular organism process;GO:0044767//single-organism developmental process;GO:0007275//multicellular organism development;GO:0006950//response to stress;GO:0050896//response to stimulus;GO:0044699//single-organism process;GO:0032502//developmental process	-	GO:0016020//membrane	novel-m0221-5p
Unigene0001317	312	gi|514778840|acc|XP_004969200.1|	198	2e-58	PREDICTED: serine/threonine-protein kinase MARK2 [Setaria italica]	sp|P25848|PHY1_CERPU	78.2	4e-16	Light-sensor Protein kinase OS=Ceratodon purpureus GN=PHY1 PE=3 SV=3	At1g64300	163	1e-47	KOG0192	Tyrosine kinase specific for activated (GTP-bound) p21cdc42Hs	--	--	--	--	--	GO:0044260//cellular macromolecule metabolic process;GO:0009987//cellular process;GO:0006793//phosphorus metabolic process;GO:0044237//cellular metabolic process;GO:0036211//protein modification process;GO:0071704//organic substance metabolic process;GO:0043170//macromolecule metabolic process;GO:0006464//cellular protein modification process;GO:0006796//phosphate-containing compound metabolic pr…	GO:0032549//ribonucleoside binding;GO:0016301//kinase activity;GO:0016772//transferase activity, transferring phosphorus-containing groups;GO:0032550//purine ribonucleoside binding;GO:0036094//small molecule binding;GO:0005488//binding;GO:0097367//carbohydrate derivative binding;GO:1901363//heterocyclic compound binding;GO:0003824//catalytic activity;GO:0001882//nucleoside binding;GO:0016740//tra…	-	miR1848-x
Unigene0001323	1563	gi|226498638|acc|NP_001150748.1|	218	2e-63	protein binding protein [Zea mays]	sp|Q9LT17|BBR_ARATH	102	1e-22	E3 ubiquitin ligase BIG BROTHER-related OS=Arabidopsis thaliana GN=BBR PE=2 SV=1	At3g19910	102	4e-23	KOG0800	FOG: Predicted E3 ubiquitin ligase	K19045//E3 ubiquitin-protein ligase BIG BROTHER and related proteins [EC:2.3.2.27]	4e-134	400	sbi:SORBI_02g031050	--	-	GO:0043169//cation binding;GO:0043167//ion binding;GO:0005488//binding;GO:0046914//transition metal ion binding;GO:0046872//metal ion binding	-	novel-m0040-3p;novel-m0044-3p
Unigene0001330	1209	gi|514776973|acc|XP_004968599.1|	475	3e-164	PREDICTED: gibberellin 2-beta-dioxygenase 1-like [Setaria italica]	sp|Q9SQ80|G2OX1_PEA	297	4e-96	Gibberellin 2-beta-dioxygenase 1 OS=Pisum sativum GN=GA2OX1 PE=1 SV=1	At1g78440	295	7e-96	KOG0143	Iron/ascorbate family oxidoreductases	K04125//gibberellin 2-oxidase [EC:1.14.11.13]	5e-171	491	sbi:SORBI_03g002150	ko00904//Diterpenoid biosynthesis//Metabolism of terpenoids and polyketides//Metabolism	GO:0044710//single-organism metabolic process;GO:0008152//metabolic process;GO:0044699//single-organism process	GO:0003824//catalytic activity;GO:0005488//binding;GO:0016491//oxidoreductase activity;GO:0043169//cation binding;GO:0043167//ion binding;GO:0046914//transition metal ion binding;GO:0016705//oxidoreductase activity, acting on paired donors, with incorporation or reduction of molecular oxygen;GO:0046872//metal ion binding	-	novel-m0037-3p
Unigene0001337	1672	gi|670431607|acc|XP_008656412.1|	228	6e-69	PREDICTED: probable calcium-binding protein CML9 [Zea mays]	sp|Q6F334|CML9_ORYSJ	172	4e-50	Probable calcium-binding protein CML9 OS=Oryza sativa subsp. japonica GN=CML9 PE=2 SV=1	At3g43810	106	4e-26	KOG0027	Calmodulin and related proteins (EF-Hand superfamily)	K02183//calmodulin	2e-69	228	zma:103635808	ko04626//Plant-pathogen interaction//Environmental adaptation//Organismal Systems;ko04070//Phosphatidylinositol signaling system//Signal transduction//Environmental Information Processing	-	GO:0043167//ion binding;GO:0005488//binding;GO:0046872//metal ion binding;GO:0043169//cation binding	-	novel-m0172-3p
Unigene0001343	3567	gi|670402190|acc|XP_008680969.1|	1539	0	PREDICTED: LOC100191496 isoform X1 [Zea mays]	sp|Q05609|CTR1_ARATH	782	0	Serine/threonine-protein kinase CTR1 OS=Arabidopsis thaliana GN=CTR1 PE=1 SV=1	At5g03730	782	0	KOG0192	Tyrosine kinase specific for activated (GTP-bound) p21cdc42Hs	K14510//serine/threonine-protein kinase CTR1 [EC:2.7.11.1]	0	1571	sbi:SORBI_04g021500	ko04075//Plant hormone signal transduction//Signal transduction//Environmental Information Processing	GO:0006464//cellular protein modification process;GO:0006796//phosphate-containing compound metabolic process;GO:0044238//primary metabolic process;GO:0044237//cellular metabolic process;GO:0043412//macromolecule modification;GO:0019538//protein metabolic process;GO:0044267//cellular protein metabolic process;GO:0036211//protein modification process;GO:0009987//cellular process;GO:0016310//phosph…	GO:0032549//ribonucleoside binding;GO:0036094//small molecule binding;GO:0016772//transferase activity, transferring phosphorus-containing groups;GO:0016773//phosphotransferase activity, alcohol group as acceptor;GO:0001883//purine nucleoside binding;GO:1901363//heterocyclic compound binding;GO:0032550//purine ribonucleoside binding;GO:0003824//catalytic activity;GO:0005488//binding;GO:0001882//n…	-	miR1127-x;miR1128-x;miR1320-x;miR5181-y;miR8646-x;novel-m0132-3p
Unigene0001348	1961	--	--	--	--	--	--	--	--	--	--	--	--	--	--	--	--	--	--	-	-	-	novel-m0131-5p
Unigene0001352	1024	gi|414590356|acc|DAA40927.1|	189	2e-57	TPA: squamosa promoter-binding protein-like (SBP domain) transcription factor family protein [Zea mays]	sp|Q38741|SBP1_ANTMA	136	2e-37	Squamosa promoter-binding protein 1 OS=Antirrhinum majus GN=SBP1 PE=2 SV=1	--	--	--	--	--	--	--	--	--	--	GO:0009058//biosynthetic process;GO:0043170//macromolecule metabolic process;GO:0044237//cellular metabolic process;GO:0010467//gene expression;GO:0008152//metabolic process;GO:0009987//cellular process;GO:1901576//organic substance biosynthetic process;GO:0034645//cellular macromolecule biosynthetic process;GO:0071704//organic substance metabolic process;GO:0009059//macromolecule biosynthetic pr…	GO:0097159//organic cyclic compound binding;GO:0005488//binding;GO:1901363//heterocyclic compound binding;GO:0003676//nucleic acid binding	GO:0043229//intracellular organelle;GO:0005622//intracellular;GO:0005623//cell;GO:0044424//intracellular part;GO:0044464//cell part;GO:0043227//membrane-bounded organelle;GO:0043226//organelle;GO:0043231//intracellular membrane-bounded organelle	miR5819-x
Unigene0001361	2063	gi|670431863|acc|XP_008656524.1|	677	0	PREDICTED: LOW QUALITY PROTEIN: solute carrier family 40 member 3, chloroplastic-like [Zea mays]	sp|B9FGV7|S40A3_ORYSJ	438	7e-179	Solute carrier family 40 member 3, chloroplastic OS=Oryza sativa subsp. japonica GN=Os05g0131500 PE=3 SV=1	At5g26820	292	2e-115	KOG2601	Iron transporter	--	--	--	--	--	GO:0051179//localization;GO:0051234//establishment of localization;GO:0044699//single-organism process;GO:1902578//single-organism localization;GO:0006811//ion transport;GO:0006826//iron ion transport;GO:0006810//transport;GO:0030001//metal ion transport;GO:0044765//single-organism transport;GO:0000041//transition metal ion transport;GO:0006812//cation transport	GO:0022891//substrate-specific transmembrane transporter activity;GO:0005215//transporter activity;GO:0022892//substrate-specific transporter activity;GO:0022890//inorganic cation transmembrane transporter activity;GO:0022857//transmembrane transporter activity;GO:0015075//ion transmembrane transporter activity;GO:0008324//cation transmembrane transporter activity;GO:0046873//metal ion transmembr…	GO:0005737//cytoplasm;GO:0044444//cytoplasmic part;GO:0043229//intracellular organelle;GO:0044424//intracellular part;GO:0005623//cell;GO:0043231//intracellular membrane-bounded organelle;GO:0009536//plastid;GO:0044464//cell part;GO:0005622//intracellular;GO:0043226//organelle;GO:0043227//membrane-bounded organelle;GO:0044425//membrane part;GO:0031224//intrinsic component of membrane;GO:0016020//…	miR5384-y;novel-m0043-5p
Unigene0001363	3139	gi|195647904|acc|ACG43420.1|	1570	0	heat shock 70 kDa protein 4 [Zea mays]	sp|F4HQD4|HSP7P_ARATH	1221	0	Heat shock 70 kDa protein 15 OS=Arabidopsis thaliana GN=HSP70-15 PE=1 SV=1	At1g79930	1217	0	KOG0103	Molecular chaperones HSP105/HSP110/SSE1, HSP70 superfamily	K09489//heat shock 70kDa protein 4	0	1608	sbi:SORBI_09g005570	--	-	GO:0001882//nucleoside binding;GO:0032550//purine ribonucleoside binding;GO:1901363//heterocyclic compound binding;GO:0097159//organic cyclic compound binding;GO:0036094//small molecule binding;GO:0001883//purine nucleoside binding;GO:0032549//ribonucleoside binding;GO:0005488//binding;GO:0097367//carbohydrate derivative binding	-	miR6169-x
Unigene0001364	717	--	--	--	--	--	--	--	--	--	--	--	--	--	--	--	--	--	--	-	-	-	novel-m0037-3p
Unigene0001367	489	--	--	--	--	--	--	--	--	--	--	--	--	--	--	--	--	--	--	-	-	-	novel-m0109-3p
Unigene0001368	1696	gi|195606656|acc|ACG25158.1|	756	0	genetic modifier [Zea mays]	sp|Q9X0Y1|P1254_THEMA	72.4	6e-13	Phosphorylated carbohydrates phosphatase TM_1254 OS=Thermotoga maritima (strain ATCC 43589 / MSB8 / DSM 3109 / JCM 10099) GN=TM_1254 PE=1 SV=1	At4g11570	423	4e-143	KOG2914	Predicted haloacid-halidohydrolase and related hydrolases	--	--	--	--	--	-	GO:0003824//catalytic activity	GO:0005623//cell;GO:0043226//organelle;GO:0005622//intracellular;GO:0043229//intracellular organelle;GO:0043231//intracellular membrane-bounded organelle;GO:0043227//membrane-bounded organelle;GO:0044424//intracellular part;GO:0044464//cell part	novel-m0109-3p
Unigene0001373	519	--	--	--	--	--	--	--	--	--	--	--	--	--	--	--	--	--	--	-	-	-	novel-m0070-5p;novel-m0175-5p;novel-m0207-5p
Unigene0001374	1429	gi|670443233|acc|XP_008662016.1|	538	0	PREDICTED: riboflavin synthase alpha chain isoform X1 [Zea mays]	sp|Q9Y7P0|RISA_SCHPO	177	7e-51	Riboflavin synthase OS=Schizosaccharomyces pombe (strain 972 / ATCC 24843) GN=rib5 PE=1 SV=1	At2g20690	221	2e-68	KOG3310	Riboflavin synthase alpha chain	K00793//riboflavin synthase [EC:2.5.1.9]	6e-172	493	zma:100282978	ko00740//Riboflavin metabolism//Metabolism of cofactors and vitamins//Metabolism	GO:1901360//organic cyclic compound metabolic process;GO:0034641//cellular nitrogen compound metabolic process;GO:0046483//heterocycle metabolic process;GO:0006767//water-soluble vitamin metabolic process;GO:0006766//vitamin metabolic process;GO:0071704//organic substance metabolic process;GO:0044710//single-organism metabolic process;GO:0044281//small molecule metabolic process;GO:0044699//singl…	GO:0016765//transferase activity, transferring alkyl or aryl (other than methyl) groups;GO:0003824//catalytic activity;GO:0016740//transferase activity	GO:0044464//cell part;GO:0043227//membrane-bounded organelle;GO:0009536//plastid;GO:0005622//intracellular;GO:0043226//organelle;GO:0043229//intracellular organelle;GO:0005737//cytoplasm;GO:0044444//cytoplasmic part;GO:0005623//cell;GO:0043231//intracellular membrane-bounded organelle;GO:0044424//intracellular part	miR5384-y
Unigene0001375	1509	gi|226505380|acc|NP_001150267.1|	511	9e-179	PHD finger protein [Zea mays]	sp|Q2R837|ALFL8_ORYSJ	379	1e-127	PHD finger protein ALFIN-LIKE 8 OS=Oryza sativa subsp. japonica GN=Os11g0244800 PE=2 SV=1	At1g14510	313	7e-103	KOG1632	Uncharacterized PHD Zn-finger protein	--	--	--	--	--	GO:0010468//regulation of gene expression;GO:0019222//regulation of metabolic process;GO:0060255//regulation of macromolecule metabolic process;GO:0065007//biological regulation;GO:0050789//regulation of biological process	GO:0005488//binding;GO:0046914//transition metal ion binding;GO:0043169//cation binding;GO:0043167//ion binding;GO:0005515//protein binding;GO:0046872//metal ion binding	-	miR5819-x
Unigene0001378	1132	gi|514753367|acc|XP_004962779.1|	227	2e-68	PREDICTED: homeobox protein B-H2-like [Setaria italica]	--	--	--	--	--	--	--	--	--	--	--	--	--	--	-	-	-	miR5384-y
Unigene0001384	637	--	--	--	--	--	--	--	--	--	--	--	--	--	--	--	--	--	--	-	-	-	miR1118-x;miR5205-x;miR5281-y;miR5568-y;miR6220-y;novel-m0014-3p;novel-m0221-5p
Unigene0001395	6224	gi|514803263|acc|XP_004976520.1|	1086	0	PREDICTED: transcription factor bHLH157-like [Setaria italica]	sp|Q9XIN0|LHW_ARATH	244	3e-66	Transcription factor LHW OS=Arabidopsis thaliana GN=LHW PE=1 SV=1	--	--	--	--	--	--	--	--	--	--	-	GO:0003676//nucleic acid binding;GO:0005488//binding;GO:0097159//organic cyclic compound binding;GO:1901363//heterocyclic compound binding;GO:0005515//protein binding	-	miR5281-y;miR5568-y;miR7764-y;miR9737-x;novel-m0030-3p
Unigene0001407	1715	gi|1021312337|acc|NP_001310530.1|	998	0	histidine decarboxylase-like [Zea mays]	sp|Q6ESZ9|SDC1_ORYSJ	895	0	Serine decarboxylase 1 OS=Oryza sativa subsp. japonica GN=SDC1 PE=3 SV=1	At1g43710	774	0	KOG0629	Glutamate decarboxylase and related proteins	K01590//histidine decarboxylase [EC:4.1.1.22]	0	998	zma:103627258	ko00340//Histidine metabolism//Amino acid metabolism//Metabolism	GO:0044763//single-organism cellular process;GO:0044699//single-organism process;GO:0044281//small molecule metabolic process;GO:0008152//metabolic process;GO:0006066//alcohol metabolic process;GO:0034308//primary alcohol metabolic process;GO:0009987//cellular process;GO:0006082//organic acid metabolic process;GO:0043436//oxoacid metabolic process;GO:0071704//organic substance metabolic process;G…	GO:0043168//anion binding;GO:0043167//ion binding;GO:0016829//lyase activity;GO:0003824//catalytic activity;GO:0016830//carbon-carbon lyase activity;GO:0005488//binding	GO:0044424//intracellular part;GO:0044444//cytoplasmic part;GO:0005623//cell;GO:0016020//membrane;GO:0044464//cell part;GO:0005737//cytoplasm;GO:0005622//intracellular	novel-m0156-3p
Unigene0001415	967	--	--	--	--	--	--	--	--	--	--	--	--	--	--	--	--	--	--	-	-	-	novel-m0021-5p
Unigene0001417	3128	gi|573954669|acc|XP_006659578.1|	880	0	PREDICTED: plant intracellular Ras-group-related LRR protein 4 [Oryza brachyantha]	sp|Q6Z8P4|PIRL4_ORYSJ	842	0	Plant intracellular Ras-group-related LRR protein 4 OS=Oryza sativa subsp. japonica GN=IRL4 PE=2 SV=1	At4g35470	592	0	KOG0619	FOG: Leucine rich repeat	--	--	--	--	--	-	-	-	novel-m0122-5p
Unigene0001420	836	--	--	--	--	--	--	--	--	--	--	--	--	--	--	--	--	--	--	-	-	-	miR5384-y
Unigene0001421	607	--	--	--	--	--	--	--	--	--	--	--	--	--	--	--	--	--	--	-	-	-	miR8693-y
Unigene0001440	2127	gi|514743483|acc|XP_004960395.1|	107	6e-22	PREDICTED: pentatricopeptide repeat-containing protein At3g48810-like [Setaria italica]	sp|Q9M302|PP270_ARATH	63.2	5e-09	Pentatricopeptide repeat-containing protein At3g48810 OS=Arabidopsis thaliana GN=At3g48810 PE=2 SV=1	At3g48810	63.2	8e-10	KOG4197	FOG: PPR repeat	--	--	--	--	--	-	-	-	miR1848-x
Unigene0001441	1235	gi|414877333|acc|DAA54464.1|	75.5	2e-12	TPA: beta 1, 3 galactosyltransferase [Zea mays]	--	--	--	--	--	--	--	--	--	--	--	--	--	--	-	GO:0003824//catalytic activity;GO:0016757//transferase activity, transferring glycosyl groups;GO:0016740//transferase activity	GO:0044464//cell part;GO:0005622//intracellular;GO:0043229//intracellular organelle;GO:0016020//membrane;GO:0043231//intracellular membrane-bounded organelle;GO:0043227//membrane-bounded organelle;GO:0044424//intracellular part;GO:0043226//organelle;GO:0005623//cell	novel-m0041-3p
Unigene0001442	326	gi|670386146|acc|XP_008673821.1|	188	2e-57	PREDICTED: integrator complex subunit 7-like isoform X2 [Zea mays]	--	--	--	--	At4g20060	62.8	1e-11	KOG1988	Uncharacterized conserved protein	K13144//integrator complex subunit 7	1e-57	189	zma:103649919	--	-	-	-	novel-m0009-3p
Unigene0001443	1459	gi|226499758|acc|NP_001147618.1|	431	4e-146	NAC domain-containing protein 77 [Zea mays]	sp|Q5CD17|NAC77_ORYSJ	315	4e-101	NAC domain-containing protein 77 OS=Oryza sativa subsp. japonica GN=NAC77 PE=2 SV=2	--	--	--	--	--	--	--	--	--	--	GO:0009058//biosynthetic process;GO:1901576//organic substance biosynthetic process;GO:0010468//regulation of gene expression;GO:0019222//regulation of metabolic process;GO:0044249//cellular biosynthetic process;GO:0071704//organic substance metabolic process;GO:0050789//regulation of biological process;GO:0008152//metabolic process;GO:0043170//macromolecule metabolic process;GO:0060255//regulati…	GO:0097159//organic cyclic compound binding;GO:1901363//heterocyclic compound binding;GO:0005488//binding;GO:0003676//nucleic acid binding	GO:0043227//membrane-bounded organelle;GO:0043231//intracellular membrane-bounded organelle;GO:0005623//cell;GO:0043226//organelle;GO:0043229//intracellular organelle;GO:0044424//intracellular part;GO:0005622//intracellular;GO:0044464//cell part	miR5384-y
Unigene0001451	3467	gi|357125186|acc|XP_003564276.1|	1013	0	PREDICTED: U-box domain-containing protein 33-like [Brachypodium distachyon]	sp|Q8GUH1|PUB33_ARATH	463	1e-144	U-box domain-containing protein 33 OS=Arabidopsis thaliana GN=PUB33 PE=2 SV=2	At5g26150	274	4e-78	KOG1187	Serine/threonine protein kinase	--	--	--	--	--	GO:0044267//cellular protein metabolic process;GO:0006464//cellular protein modification process;GO:0008152//metabolic process;GO:0044260//cellular macromolecule metabolic process;GO:0019538//protein metabolic process;GO:0043412//macromolecule modification;GO:0009987//cellular process;GO:0070647//protein modification by small protein conjugation or removal;GO:0071704//organic substance metabolic …	GO:0032549//ribonucleoside binding;GO:0016740//transferase activity;GO:0019787//ubiquitin-like protein transferase activity;GO:0016301//kinase activity;GO:0036094//small molecule binding;GO:0097159//organic cyclic compound binding;GO:1901363//heterocyclic compound binding;GO:0016772//transferase activity, transferring phosphorus-containing groups;GO:0032550//purine ribonucleoside binding;GO:00054…	GO:0005622//intracellular;GO:0043226//organelle;GO:0043229//intracellular organelle;GO:0005623//cell;GO:0044424//intracellular part;GO:0043227//membrane-bounded organelle;GO:0044464//cell part;GO:0043231//intracellular membrane-bounded organelle	miR5384-y
Unigene0001458	1343	--	--	--	--	--	--	--	--	--	--	--	--	--	--	--	--	--	--	-	-	-	novel-m0127-5p
Unigene0001502	4369	gi|514727942|acc|XP_004956344.1|	1585	0	PREDICTED: histone-lysine N-methyltransferase ATX2-like [Setaria italica]	sp|P0CB22|ATX2_ARATH	790	0	Histone-lysine N-methyltransferase ATX2 OS=Arabidopsis thaliana GN=ATX2 PE=2 SV=1	At1g05830_2	370	2e-112	KOG1080	Histone H3 (Lys4) methyltransferase complex, subunit SET1 and related methyltransferases	--	--	--	--	--	GO:0044267//cellular protein metabolic process;GO:0006325//chromatin organization;GO:0008152//metabolic process;GO:0051716//cellular response to stimulus;GO:0019538//protein metabolic process;GO:0050789//regulation of biological process;GO:0050896//response to stimulus;GO:0043170//macromolecule metabolic process;GO:0044699//single-organism process;GO:0006996//organelle organization;GO:0044700//si…	GO:0008170//N-methyltransferase activity;GO:0016279//protein-lysine N-methyltransferase activity;GO:0008757//S-adenosylmethionine-dependent methyltransferase activity;GO:0003824//catalytic activity;GO:0046872//metal ion binding;GO:0016740//transferase activity;GO:0043169//cation binding;GO:0008168//methyltransferase activity;GO:0046914//transition metal ion binding;GO:0005488//binding;GO:0008276/…	GO:0005622//intracellular;GO:0005623//cell;GO:0043229//intracellular organelle;GO:0043227//membrane-bounded organelle;GO:0043231//intracellular membrane-bounded organelle;GO:0044464//cell part;GO:0043226//organelle;GO:0044424//intracellular part	novel-m0011-3p
Unigene0001507	515	--	--	--	--	--	--	--	--	--	--	--	--	--	--	--	--	--	--	-	-	-	miR5384-y
Unigene0001510	502	gi|670381525|acc|XP_008671500.1|	149	8e-41	PREDICTED: adenosylhomocysteinase-like [Zea mays]	--	--	--	--	At1g51750	60.1	2e-10	KOG1075	FOG: Reverse transcriptase	--	--	--	--	--	-	-	-	miR5054-y
Unigene0001513	2499	gi|242092578|acc|XP_002436779.1|	146	3e-52	hypothetical protein SORBIDRAFT_10g008662, partial [Sorghum bicolor]	--	--	--	--	--	--	--	--	--	--	--	--	--	--	-	-	-	miR8154-x
Unigene0001516	2016	gi|514742202|acc|XP_004960083.1|	958	0	PREDICTED: pentatricopeptide repeat-containing protein At1g63080, mitochondrial-like [Setaria italica]	sp|Q3EDF8|PPR28_ARATH	188	8e-50	Pentatricopeptide repeat-containing protein At1g09900 OS=Arabidopsis thaliana GN=At1g09900 PE=2 SV=1	At1g09900	188	1e-50	KOG4197	FOG: PPR repeat	--	--	--	--	--	-	-	-	novel-m0167-5p
Unigene0001517	1928	gi|514804566|acc|XP_004977155.1|	877	0	PREDICTED: amino acid permease 6-like [Setaria italica]	sp|P92934|AAP6_ARATH	482	2e-162	Amino acid permease 6 OS=Arabidopsis thaliana GN=AAP6 PE=1 SV=1	At5g49630	482	3e-163	KOG1303	Amino acid transporters	--	--	--	--	--	-	-	GO:0044425//membrane part;GO:0016020//membrane;GO:0031224//intrinsic component of membrane	miR5658-x
Unigene0001526	2215	gi|721680197|acc|XP_010238187.1|	558	0	PREDICTED: probable LRR receptor-like serine/threonine-protein kinase At3g47570 isoform X1 [Brachypodium distachyon]	sp|C0LGP4|Y3475_ARATH	276	4e-115	Probable LRR receptor-like serine/threonine-protein kinase At3g47570 OS=Arabidopsis thaliana GN=At3g47570 PE=2 SV=1	At1g29720	98.2	2e-38	KOG1187	Serine/threonine protein kinase	--	--	--	--	--	GO:0009987//cellular process;GO:0008152//metabolic process;GO:0044237//cellular metabolic process	GO:0003824//catalytic activity;GO:0016772//transferase activity, transferring phosphorus-containing groups;GO:0016740//transferase activity;GO:0016301//kinase activity	-	miR8646-x
Unigene0001527	444	gi|226503982|acc|NP_001147505.1|	87.4	3e-19	B-box zinc finger family protein [Zea mays]	sp|Q9LJB7|BBX32_ARATH	64.3	5e-12	B-box zinc finger protein 32 OS=Arabidopsis thaliana GN=BBX32 PE=1 SV=1	At3g02380	56.2	1e-09	KOG1601	GATA-4/5/6 transcription factors	--	--	--	--	--	GO:0019222//regulation of metabolic process;GO:0009639//response to red or far red light;GO:0050896//response to stimulus;GO:0007154//cell communication;GO:0050793//regulation of developmental process;GO:0030522//intracellular receptor signaling pathway;GO:0023052//signaling;GO:0009628//response to abiotic stimulus;GO:0050794//regulation of cellular process;GO:0065007//biological regulation;GO:00…	GO:0003676//nucleic acid binding;GO:0046872//metal ion binding;GO:0043167//ion binding;GO:0046914//transition metal ion binding;GO:0097159//organic cyclic compound binding;GO:0001071//nucleic acid binding transcription factor activity;GO:0043169//cation binding;GO:1901363//heterocyclic compound binding;GO:0005488//binding	GO:0005622//intracellular;GO:0043227//membrane-bounded organelle;GO:0044424//intracellular part;GO:0043226//organelle;GO:0043231//intracellular membrane-bounded organelle;GO:0043229//intracellular organelle;GO:0005623//cell;GO:0044464//cell part	novel-m0086-3p;novel-m0087-3p
Unigene0001535	3390	gi|670369227|acc|XP_008665790.1|	1738	0	PREDICTED: microtubule-associated protein futsch-like [Zea mays]	--	--	--	--	--	--	--	--	--	--	--	--	--	--	-	-	-	miR3512-y;miR5819-x
Unigene0001546	344	--	--	--	--	--	--	--	--	--	--	--	--	--	--	--	--	--	--	-	-	-	miR5174-y
Unigene0001548	1629	gi|937921364|acc|BAS96281.1|	378	6e-123	Os06g0160600 [Oryza sativa Japonica Group]	--	--	--	--	--	--	--	--	--	--	--	--	--	--	-	-	-	miR858-x
Unigene0001551	436	gi|226501584|acc|NP_001150356.1|	93.2	1e-21	PRKR interacting protein 1 [Zea mays]	--	--	--	--	--	--	--	--	--	--	--	--	--	--	-	-	-	miR5658-x
Unigene0001555	926	gi|670429701|acc|XP_008655683.1|	561	0	PREDICTED: ribosome biogenesis regulatory protein homolog [Zea mays]	sp|Q9SH88|RRS1_ARATH	364	1e-123	Ribosome biogenesis regulatory protein homolog OS=Arabidopsis thaliana GN=At2g37990 PE=2 SV=2	At2g37990	347	3e-117	KOG1765	Regulator of ribosome synthesis	K14852//regulator of ribosome biosynthesis	0	587	sbi:SORBI_03g003790	--	GO:1901360//organic cyclic compound metabolic process;GO:0009314//response to radiation;GO:0006364//rRNA processing;GO:0016072//rRNA metabolic process;GO:0006725//cellular aromatic compound metabolic process;GO:0006886//intracellular protein transport;GO:0043412//macromolecule modification;GO:0009416//response to light stimulus;GO:0016482//cytoplasmic transport;GO:0008104//protein localization;GO…	-	GO:0005622//intracellular;GO:0043229//intracellular organelle;GO:0044424//intracellular part;GO:0043231//intracellular membrane-bounded organelle;GO:0044464//cell part;GO:0043232//intracellular non-membrane-bounded organelle;GO:0005623//cell;GO:0043227//membrane-bounded organelle;GO:0043226//organelle;GO:0043228//non-membrane-bounded organelle	novel-m0132-3p
Unigene0001556	1736	gi|514804459|acc|XP_004977102.1|	409	3e-135	PREDICTED: macrophage erythroblast attacher [Setaria italica]	sp|Q5RKJ1|MAEA_RAT	157	4e-41	Macrophage erythroblast attacher OS=Rattus norvegicus GN=Maea PE=2 SV=2	At3g55070	288	3e-90	KOG0396	Uncharacterized conserved protein	K18624//macrophage erythroblast attacher	0	528	sbi:SORBI_09g004620	--	-	-	GO:0044464//cell part;GO:0005622//intracellular;GO:0005623//cell;GO:0044424//intracellular part;GO:0005737//cytoplasm;GO:0044444//cytoplasmic part	miR2592-z
Unigene0001570	1831	gi|672184021|acc|XP_008812310.1|	192	3e-51	PREDICTED: U3 small nucleolar RNA-associated protein 14-like [Phoenix dactylifera]	--	--	--	--	--	--	--	--	--	--	--	--	--	--	-	GO:0005488//binding;GO:1901363//heterocyclic compound binding;GO:0003676//nucleic acid binding;GO:0097159//organic cyclic compound binding	-	miR5658-x;miR8154-x
Unigene0001580	495	--	--	--	--	--	--	--	--	--	--	--	--	--	--	--	--	--	--	-	-	-	novel-m0132-3p
Unigene0001585	2734	gi|514815178|acc|XP_004982350.1|	662	0	PREDICTED: transcription factor PIF1-like isoform X1 [Setaria italica]	sp|Q8GZM7|PIF1_ARATH	172	1e-44	Transcription factor PIF1 OS=Arabidopsis thaliana GN=PIF1 PE=1 SV=1	--	--	--	--	--	K16189//phytochrome-interacting factor 4	0	773	sbi:SORBI_01g013843	ko04075//Plant hormone signal transduction//Signal transduction//Environmental Information Processing	-	GO:0005515//protein binding;GO:0005488//binding	-	novel-m0021-5p;novel-m0131-3p;novel-m0132-3p
Unigene0001596	2560	gi|514753411|acc|XP_004962788.1|	1294	0	PREDICTED: LOW QUALITY PROTEIN: cellulose synthase-like protein D4 [Setaria italica]	sp|Q2QNS6|CSLD4_ORYSJ	1131	0	Cellulose synthase-like protein D4 OS=Oryza sativa subsp. japonica GN=CSLD4 PE=2 SV=1	--	--	--	--	--	K00770//1,4-beta-D-xylan synthase [EC:2.4.2.24]	0	1367	sbi:SORBI_08g017750	ko00500//Starch and sucrose metabolism//Carbohydrate metabolism//Metabolism;ko00520//Amino sugar and nucleotide sugar metabolism//Carbohydrate metabolism//Metabolism	GO:0044763//single-organism cellular process;GO:0000725//recombinational repair;GO:0008152//metabolic process;GO:0000910//cytokinesis;GO:0006950//response to stress;GO:0071554//cell wall organization or biogenesis;GO:0044699//single-organism process;GO:0061640//cytoskeleton-dependent cytokinesis;GO:0006259//DNA metabolic process;GO:0006974//cellular response to DNA damage stimulus;GO:0006073//cel…	GO:0016757//transferase activity, transferring glycosyl groups;GO:0003824//catalytic activity;GO:0016740//transferase activity;GO:0046527//glucosyltransferase activity;GO:0016759//cellulose synthase activity;GO:0000030//mannosyltransferase activity;GO:0016758//transferase activity, transferring hexosyl groups;GO:0019187//beta-1,4-mannosyltransferase activity	GO:0044422//organelle part;GO:0044424//intracellular part;GO:0044425//membrane part;GO:0005622//intracellular;GO:0031224//intrinsic component of membrane;GO:0043231//intracellular membrane-bounded organelle;GO:0016020//membrane;GO:0043227//membrane-bounded organelle;GO:0043229//intracellular organelle;GO:0031090//organelle membrane;GO:0044464//cell part;GO:0005623//cell;GO:0043226//organelle	miR5384-y;novel-m0045-5p
Unigene0001602	2475	gi|960463408|acc|XP_014753572.1|	441	2e-144	PREDICTED: zyxin-like isoform X2 [Brachypodium distachyon]	--	--	--	--	--	--	--	--	--	--	--	--	--	--	-	-	GO:0044464//cell part;GO:0005623//cell;GO:0005622//intracellular;GO:0043226//organelle;GO:0043229//intracellular organelle;GO:0044424//intracellular part;GO:0043227//membrane-bounded organelle;GO:0043231//intracellular membrane-bounded organelle	novel-m0186-5p
Unigene0001607	458	--	--	--	--	--	--	--	--	--	--	--	--	--	--	--	--	--	--	-	-	-	miR1118-x;miR5281-y;novel-m0171-3p
Unigene0001614	1740	gi|514743456|acc|XP_004960389.1|	642	0	PREDICTED: UPF0481 protein At3g47200-like [Setaria italica]	sp|Q9SD53|Y3720_ARATH	65.9	4e-10	UPF0481 protein At3g47200 OS=Arabidopsis thaliana GN=At3g47200 PE=2 SV=1	--	--	--	--	--	--	--	--	--	--	-	-	GO:0043227//membrane-bounded organelle;GO:0005623//cell;GO:0044464//cell part;GO:0043229//intracellular organelle;GO:0043231//intracellular membrane-bounded organelle;GO:0043226//organelle;GO:0044424//intracellular part;GO:0005622//intracellular	miR1848-x
Unigene0001615	1227	--	--	--	--	--	--	--	--	--	--	--	--	--	--	--	--	--	--	-	-	-	miR5384-y;novel-m0095-3p;novel-m0097-3p
Unigene0001624	483	gi|992164035|acc|KXG26013.1|	52.8	5e-07	hypothetical protein SORBI_006G041300 [Sorghum bicolor]	--	--	--	--	--	--	--	--	--	--	--	--	--	--	-	-	-	miR8154-x
Unigene0001625	2441	gi|175363361|acc|ACB72456.1|	405	5e-122	Pc protein C [Sorghum bicolor]	sp|Q7XBQ9|RGA2_SOLBU	100	3e-20	Disease resistance protein RGA2 OS=Solanum bulbocastanum GN=RGA2 PE=1 SV=1	At3g14470	91.3	3e-18	KOG4658	Apoptotic ATPase	--	--	--	--	--	-	GO:1901363//heterocyclic compound binding;GO:0097159//organic cyclic compound binding;GO:0097367//carbohydrate derivative binding;GO:0001882//nucleoside binding;GO:0005488//binding;GO:0032549//ribonucleoside binding;GO:0032550//purine ribonucleoside binding;GO:0036094//small molecule binding;GO:0001883//purine nucleoside binding	-	miR6225-y
Unigene0001626	660	gi|357157989|acc|XP_003577981.1|	281	6e-90	PREDICTED: rab3 GTPase-activating protein non-catalytic subunit [Brachypodium distachyon]	--	--	--	--	At3g14910	113	1e-28	KOG2727	Rab3 GTPase-activating protein, non-catalytic subunit	--	--	--	--	--	GO:0065007//biological regulation;GO:0051336//regulation of hydrolase activity;GO:0050790//regulation of catalytic activity;GO:0065009//regulation of molecular function;GO:0019222//regulation of metabolic process;GO:0050789//regulation of biological process	-	-	novel-m0040-3p;novel-m0044-3p
Unigene0001628	1947	gi|357129455|acc|XP_003566377.1|	279	2e-86	PREDICTED: INO80 complex subunit D-like [Brachypodium distachyon]	sp|Q54J07|IN80D_DICDI	60.1	4e-08	INO80 complex subunit D OS=Dictyostelium discoideum GN=DDB_G0288447 PE=3 SV=1	--	--	--	--	--	--	--	--	--	--	-	-	GO:0031248//protein acetyltransferase complex;GO:0032991//macromolecular complex;GO:0044464//cell part;GO:1902493//acetyltransferase complex;GO:1902494//catalytic complex;GO:0005622//intracellular;GO:1990234//transferase complex;GO:0044424//intracellular part;GO:0005623//cell;GO:0043234//protein complex	miR5174-y
Unigene0001631	917	gi|357141010|acc|XP_003572043.1|	202	3e-61	PREDICTED: RING-H2 finger protein ATL74-like [Brachypodium distachyon]	sp|O22755|ATL44_ARATH	68.6	1e-12	RING-H2 finger protein ATL44 OS=Arabidopsis thaliana GN=ATL44 PE=2 SV=1	At2g17450	68.6	2e-13	KOG0800	FOG: Predicted E3 ubiquitin ligase	K19040//E3 ubiquitin-protein ligase ATL10/75/76/77/78 [EC:2.3.2.27]	1e-15	78.6	sly:101260687	--	GO:0070647//protein modification by small protein conjugation or removal;GO:0043170//macromolecule metabolic process;GO:0019538//protein metabolic process;GO:0044260//cellular macromolecule metabolic process;GO:0044238//primary metabolic process;GO:0044267//cellular protein metabolic process;GO:0032446//protein modification by small protein conjugation;GO:0006464//cellular protein modification pr…	GO:0043167//ion binding;GO:0043169//cation binding;GO:0046872//metal ion binding;GO:0005488//binding;GO:0046914//transition metal ion binding	GO:0016020//membrane;GO:0044425//membrane part;GO:0031224//intrinsic component of membrane	novel-m0002-3p
Unigene0001634	394	gi|514732319|acc|XP_004957401.1|	179	1e-54	PREDICTED: dehydration-responsive element-binding protein 1B-like [Setaria italica]	sp|A2Z389|DRE1A_ORYSI	145	5e-42	Dehydration-responsive element-binding protein 1A OS=Oryza sativa subsp. indica GN=DREB1A PE=3 SV=1	--	--	--	--	--	--	--	--	--	--	GO:0065007//biological regulation;GO:0044237//cellular metabolic process;GO:0010468//regulation of gene expression;GO:0008152//metabolic process;GO:0009059//macromolecule biosynthetic process;GO:1901576//organic substance biosynthetic process;GO:0044260//cellular macromolecule metabolic process;GO:0019222//regulation of metabolic process;GO:0060255//regulation of macromolecule metabolic process;G…	GO:0001071//nucleic acid binding transcription factor activity;GO:0097159//organic cyclic compound binding;GO:0005488//binding;GO:0003676//nucleic acid binding;GO:1901363//heterocyclic compound binding	GO:0043227//membrane-bounded organelle;GO:0043229//intracellular organelle;GO:0044464//cell part;GO:0005622//intracellular;GO:0043231//intracellular membrane-bounded organelle;GO:0005623//cell;GO:0044424//intracellular part;GO:0043226//organelle	novel-m0037-3p
Unigene0001636	2463	gi|670407479|acc|XP_008645208.1|	1050	0	PREDICTED: microtubule-associated protein futsch [Zea mays]	--	--	--	--	--	--	--	--	--	--	--	--	--	--	-	-	-	miR8154-x
Unigene0001657	2654	gi|514711260|acc|XP_004952237.1|	823	0	PREDICTED: casein kinase I isoform alpha isoform X1 [Setaria italica]	sp|P42158|KC1D_ARATH	500	7e-167	Casein kinase I isoform delta-like OS=Arabidopsis thaliana GN=At4g26100 PE=2 SV=2	At4g28860	520	2e-177	KOG1164	Casein kinase (serine/threonine/tyrosine protein kinase)	K08959//casein kinase 1, delta [EC:2.7.11.1]	0	739	obr:102701054	--	GO:0019538//protein metabolic process;GO:0009987//cellular process;GO:0071704//organic substance metabolic process;GO:0044237//cellular metabolic process;GO:0006796//phosphate-containing compound metabolic process;GO:0044267//cellular protein metabolic process;GO:0044238//primary metabolic process;GO:0044260//cellular macromolecule metabolic process;GO:0006464//cellular protein modification proce…	GO:0003824//catalytic activity;GO:0097367//carbohydrate derivative binding;GO:0036094//small molecule binding;GO:0097159//organic cyclic compound binding;GO:0016772//transferase activity, transferring phosphorus-containing groups;GO:0032550//purine ribonucleoside binding;GO:0001882//nucleoside binding;GO:0004672//protein kinase activity;GO:1901363//heterocyclic compound binding;GO:0016773//phosph…	-	miR399-y;miR6275-y
Unigene0001663	1752	gi|54043089|acc|AAV28532.1|	695	0	D-type cyclin [Saccharum hybrid cultivar ROC16]	sp|Q6YXH8|CCD41_ORYSJ	432	1e-145	Cyclin-D4-1 OS=Oryza sativa subsp. japonica GN=CYCD4-1 PE=2 SV=2	At5g65420	257	2e-79	KOG0656	G1/S-specific cyclin D	K18810//cyclin D1/2/4, plant	0	550	sbi:SORBI_02g027020	--	GO:0044763//single-organism cellular process;GO:0044699//single-organism process;GO:0009987//cellular process	-	GO:0005622//intracellular;GO:0005623//cell;GO:0044424//intracellular part;GO:0043227//membrane-bounded organelle;GO:0043229//intracellular organelle;GO:0043231//intracellular membrane-bounded organelle;GO:0043226//organelle;GO:0044464//cell part	novel-m0132-3p
Unigene0001664	4310	gi|312164058|acc|ADQ38248.1|	96.3	9e-23	ADP-glucose pyrophosphorylase leaves large subunit, partial [Zea mays subsp. mays] [Zea mays]	sp|P55229|GLGL1_ARATH	93.2	4e-21	Glucose-1-phosphate adenylyltransferase large subunit 1, chloroplastic OS=Arabidopsis thaliana GN=ADG2 PE=1 SV=3	At5g19220	93.2	8e-22	KOG1322	GDP-mannose pyrophosphorylase/mannose-1-phosphate guanylyltransferase	K00975//glucose-1-phosphate adenylyltransferase [EC:2.7.7.27]	5e-22	96.7	bdi:100839765	ko00500//Starch and sucrose metabolism//Carbohydrate metabolism//Metabolism;ko00520//Amino sugar and nucleotide sugar metabolism//Carbohydrate metabolism//Metabolism	GO:0071704//organic substance metabolic process;GO:0019637//organophosphate metabolic process;GO:0008152//metabolic process;GO:0006996//organelle organization;GO:0009668//plastid membrane organization;GO:0006139//nucleobase-containing compound metabolic process;GO:0044042//glucan metabolic process;GO:0016070//RNA metabolic process;GO:0006091//generation of precursor metabolites and energy;GO:0055…	GO:0001883//purine nucleoside binding;GO:0097367//carbohydrate derivative binding;GO:0016772//transferase activity, transferring phosphorus-containing groups;GO:0003824//catalytic activity;GO:0001882//nucleoside binding;GO:0016740//transferase activity;GO:0016779//nucleotidyltransferase activity;GO:0036094//small molecule binding;GO:0070566//adenylyltransferase activity;GO:0005488//binding;GO:009…	GO:0044444//cytoplasmic part;GO:0043229//intracellular organelle;GO:0044424//intracellular part;GO:0009536//plastid;GO:0043231//intracellular membrane-bounded organelle;GO:0043226//organelle;GO:0005622//intracellular;GO:0005737//cytoplasm;GO:0009532//plastid stroma;GO:0031975//envelope;GO:0043227//membrane-bounded organelle;GO:0009526//plastid envelope;GO:0031967//organelle envelope;GO:0005623//c…	miR6235-x
Unigene0001667	647	gi|226491346|acc|NP_001150005.1|	174	1e-50	cycloeucalenol cycloisomerase [Zea mays]	sp|Q9M643|CCI1_ARATH	115	2e-29	Cycloeucalenol cycloisomerase OS=Arabidopsis thaliana GN=CPI1 PE=2 SV=1	--	--	--	--	--	K08246//cycloeucalenol cycloisomerase [EC:5.5.1.9]	4e-51	174	zma:100283632	ko00100//Steroid biosynthesis//Lipid metabolism//Metabolism	-	GO:0003824//catalytic activity	GO:0005622//intracellular;GO:0043231//intracellular membrane-bounded organelle;GO:0044424//intracellular part;GO:0044464//cell part;GO:0043226//organelle;GO:0043229//intracellular organelle;GO:0043227//membrane-bounded organelle;GO:0005623//cell	novel-m0131-3p
Unigene0001671	2303	gi|514741628|acc|XP_004959938.1|	597	0	PREDICTED: UDP-galactose transporter 1-like [Setaria italica]	sp|Q9C521|UGAL1_ARATH	518	4e-177	UDP-galactose transporter 1 OS=Arabidopsis thaliana GN=UDP-GALT1 PE=2 SV=1	At1g77610	518	7e-178	KOG1441	Glucose-6-phosphate/phosphate and phosphoenolpyruvate/phosphate antiporter	--	--	--	--	--	-	-	GO:0016020//membrane;GO:0031224//intrinsic component of membrane;GO:0044425//membrane part	miR5658-x
Unigene0001672	2860	gi|670379633|acc|XP_008670642.1|	869	0	PREDICTED: proline-rich receptor-like protein kinase PERK2 [Zea mays]	sp|Q1PEM5|PERK3_ARATH	442	1e-142	Proline-rich receptor-like protein kinase PERK3 OS=Arabidopsis thaliana GN=PERK3 PE=2 SV=2	At3g24540	443	3e-144	KOG1187	Serine/threonine protein kinase	K04730//interleukin-1 receptor-associated kinase 1 [EC:2.7.11.1]	0	638	sbi:SORBI_09g025610	--	GO:0036211//protein modification process;GO:0008152//metabolic process;GO:0009987//cellular process;GO:0044238//primary metabolic process;GO:0019538//protein metabolic process;GO:0044237//cellular metabolic process;GO:0071704//organic substance metabolic process;GO:0044267//cellular protein metabolic process;GO:0044260//cellular macromolecule metabolic process;GO:0006464//cellular protein modific…	GO:0016740//transferase activity;GO:0001883//purine nucleoside binding;GO:0003824//catalytic activity;GO:0032550//purine ribonucleoside binding;GO:0004672//protein kinase activity;GO:0032549//ribonucleoside binding;GO:1901363//heterocyclic compound binding;GO:0016301//kinase activity;GO:0005488//binding;GO:0001882//nucleoside binding;GO:0016773//phosphotransferase activity, alcohol group as accep…	GO:0044424//intracellular part;GO:0005622//intracellular;GO:0043231//intracellular membrane-bounded organelle;GO:0043229//intracellular organelle;GO:0005623//cell;GO:0044464//cell part;GO:0043227//membrane-bounded organelle;GO:0043226//organelle	novel-m0020-5p
Unigene0001674	2108	gi|670425286|acc|XP_008653294.1|	803	0	PREDICTED: BTB/POZ domain-containing protein At3g49900 [Zea mays]	sp|Q9M2W8|Y3990_ARATH	206	2e-56	BTB/POZ domain-containing protein At3g49900 OS=Arabidopsis thaliana GN=At3g49900 PE=2 SV=1	--	--	--	--	--	--	--	--	--	--	-	-	-	miR8154-x
Unigene0001679	1374	gi|674933929|acc|CDX99383.1|	96.7	2e-20	BnaC01g11690D [Brassica napus]	--	--	--	--	--	--	--	--	--	--	--	--	--	--	-	-	-	miR5819-x;novel-m0131-5p
Unigene0001691	976	gi|514749363|acc|XP_004961839.1|	115	3e-28	PREDICTED: coatomer subunit zeta-1 [Setaria italica]	sp|Q9MAX5|COPZ1_ORYSJ	107	3e-26	Coatomer subunit zeta-1 OS=Oryza sativa subsp. japonica GN=COPZ1 PE=2 SV=1	At3g09800	92	1e-21	KOG3343	Vesicle coat complex COPI, zeta subunit	--	--	--	--	--	GO:0008104//protein localization;GO:0033036//macromolecule localization;GO:0051179//localization;GO:0051234//establishment of localization	-	-	miR1118-x;miR5174-y;miR5568-x;novel-m0003-3p;novel-m0144-5p;novel-m0158-5p
Unigene0001694	339	--	--	--	--	--	--	--	--	--	--	--	--	--	--	--	--	--	--	-	-	-	novel-m0144-5p;novel-m0158-5p
Unigene0001695	414	--	--	--	--	--	--	--	--	--	--	--	--	--	--	--	--	--	--	-	-	-	miR5384-y
Unigene0001697	2434	gi|357164957|acc|XP_003580222.1|	322	4e-101	PREDICTED: vesicle-associated protein 1-2 isoform X2 [Brachypodium distachyon]	sp|Q9SHC8|VAP12_ARATH	229	1e-67	Vesicle-associated protein 1-2 OS=Arabidopsis thaliana GN=PVA12 PE=1 SV=1	At2g45140	229	2e-68	KOG0439	VAMP-associated protein involved in inositol metabolism	--	--	--	--	--	-	-	GO:0043226//organelle;GO:0044422//organelle part;GO:0016020//membrane;GO:0043227//membrane-bounded organelle;GO:0031090//organelle membrane	miR5653-y
Unigene0001705	933	gi|514727371|acc|XP_004956206.1|	403	4e-137	PREDICTED: GDSL esterase/lipase At5g03600-like [Setaria italica]	sp|Q9LZS7|GDL71_ARATH	179	2e-51	GDSL esterase/lipase At5g03610 OS=Arabidopsis thaliana GN=At5g03610 PE=2 SV=1	--	--	--	--	--	--	--	--	--	--	GO:0044238//primary metabolic process;GO:0008152//metabolic process	GO:0016787//hydrolase activity;GO:0003824//catalytic activity	GO:0043229//intracellular organelle;GO:0005623//cell;GO:0043226//organelle;GO:0044424//intracellular part;GO:0005622//intracellular;GO:0043227//membrane-bounded organelle;GO:0043231//intracellular membrane-bounded organelle;GO:0044464//cell part	novel-m0132-3p
Unigene0001709	1549	--	--	--	--	--	--	--	--	--	--	--	--	--	--	--	--	--	--	-	-	-	miR1127-x;miR1128-x;miR5174-y
Unigene0001710	1913	gi|836021889|acc|XP_012704568.1|	248	1e-73	PREDICTED: FBD-associated F-box protein At4g10400-like [Setaria italica]	sp|Q9FI16|FBD18_ARATH	71.2	1e-11	FBD-associated F-box protein At5g44490 OS=Arabidopsis thaliana GN=At5g44490 PE=2 SV=3	--	--	--	--	--	--	--	--	--	--	-	-	-	novel-m0109-3p
Unigene0001724	483	gi|357117278|acc|XP_003560399.1|	100	3e-24	PREDICTED: protein NUCLEAR FUSION DEFECTIVE 2 [Brachypodium distachyon]	sp|Q9FYL8|NFD2_ARATH	92.8	3e-22	Protein NUCLEAR FUSION DEFECTIVE 2 OS=Arabidopsis thaliana GN=NFD2 PE=2 SV=1	--	--	--	--	--	--	--	--	--	--	GO:0070887//cellular response to chemical stimulus;GO:0014070//response to organic cyclic compound;GO:0016458//gene silencing;GO:0010605//negative regulation of macromolecule metabolic process;GO:0043331//response to dsRNA;GO:0006996//organelle organization;GO:0006725//cellular aromatic compound metabolic process;GO:0044699//single-organism process;GO:0071407//cellular response to organic cyclic …	GO:0097159//organic cyclic compound binding;GO:0005488//binding;GO:0016788//hydrolase activity, acting on ester bonds;GO:0004521//endoribonuclease activity;GO:0004519//endonuclease activity;GO:0004518//nuclease activity;GO:0003824//catalytic activity;GO:0016893//endonuclease activity, active with either ribo- or deoxyribonucleic acids and producing 5'-phosphomonoesters;GO:0003676//nucleic acid bi…	GO:0043231//intracellular membrane-bounded organelle;GO:0044424//intracellular part;GO:0043229//intracellular organelle;GO:0005622//intracellular;GO:0044464//cell part;GO:0043226//organelle;GO:0043227//membrane-bounded organelle;GO:0005623//cell	miR5819-x
Unigene0001728	2802	gi|514708084|acc|XP_004951453.1|	214	9e-56	PREDICTED: serine/threonine-protein kinase EDR1 [Setaria italica]	sp|Q9FPR3|EDR1_ARATH	164	2e-40	Serine/threonine-protein kinase EDR1 OS=Arabidopsis thaliana GN=EDR1 PE=1 SV=1	At1g08720	164	5e-41	KOG0192	Tyrosine kinase specific for activated (GTP-bound) p21cdc42Hs	K04424//sterile alpha motif and leucine zipper containing kinase AZK [EC:2.7.11.25]	3e-56	214	sita:101765843	--	GO:0006793//phosphorus metabolic process;GO:0071704//organic substance metabolic process;GO:0006796//phosphate-containing compound metabolic process;GO:0043412//macromolecule modification;GO:0008152//metabolic process;GO:0009987//cellular process;GO:0043170//macromolecule metabolic process;GO:0006464//cellular protein modification process;GO:0044267//cellular protein metabolic process;GO:0036211/…	GO:0005488//binding;GO:0003824//catalytic activity;GO:0036094//small molecule binding;GO:0032549//ribonucleoside binding;GO:0004672//protein kinase activity;GO:0097159//organic cyclic compound binding;GO:0097367//carbohydrate derivative binding;GO:0032550//purine ribonucleoside binding;GO:0016772//transferase activity, transferring phosphorus-containing groups;GO:0016740//transferase activity;GO:…	GO:0016020//membrane	miR1435-x;miR6222-y
Unigene0001732	1641	gi|700254354|acc|AIU48798.1|	608	0	nitrilase/cyanide hydratase and apolipoprotein N-acyltransferase family protein, partial [Zea mays]	sp|Q8RUF8|NILP3_ARATH	513	1e-177	Omega-amidase,chloroplastic OS=Arabidopsis thaliana GN=NLP3 PE=1 SV=1	At5g12040	504	5e-176	KOG0806	Carbon-nitrogen hydrolase	K13566//omega-amidase [EC:3.5.1.3]	0	667	zma:100279870	ko00250//Alanine, aspartate and glutamate metabolism//Amino acid metabolism//Metabolism	GO:0008152//metabolic process	GO:0046914//transition metal ion binding;GO:0016740//transferase activity;GO:0016787//hydrolase activity;GO:0043167//ion binding;GO:0043169//cation binding;GO:0046872//metal ion binding;GO:0003824//catalytic activity;GO:0005488//binding	GO:0009536//plastid;GO:0043226//organelle;GO:0005623//cell;GO:0043227//membrane-bounded organelle;GO:0005737//cytoplasm;GO:0044422//organelle part;GO:0044444//cytoplasmic part;GO:0044446//intracellular organelle part;GO:0009532//plastid stroma;GO:0005622//intracellular;GO:0044464//cell part;GO:0044424//intracellular part;GO:0044435//plastid part;GO:0043231//intracellular membrane-bounded organell…	miR5384-y
Unigene0001733	3092	gi|530279636|acc|AGT17415.1|	530	2e-177	hydrolase [Saccharum hybrid cultivar R570]	--	--	--	--	--	--	--	--	--	--	--	--	--	--	-	GO:0003824//catalytic activity	-	miR3446-x;miR5658-x;novel-m0014-3p
Unigene0001746	1665	gi|514787627|acc|XP_004971378.1|	606	0	PREDICTED: coiled-coil domain-containing protein R3HCC1L [Setaria italica]	sp|Q8BJM3|R3HCL_MOUSE	75.1	7e-13	Coiled-coil domain-containing protein R3HCC1L OS=Mus musculus GN=R3hcc1l PE=2 SV=1	Hs22051569	70.5	3e-13	KOG4483	Uncharacterized conserved protein	--	--	--	--	--	-	GO:0036094//small molecule binding;GO:0005488//binding	-	miR5658-x;novel-m0132-3p
Unigene0001752	3825	gi|345193173|acc|DAA34952.1|	1505	0	TPA_exp: homeodomain leucine zipper family IV protein [Zea mays]	sp|Q7Y0V7|ROC6_ORYSJ	1278	0	Homeobox-leucine zipper protein ROC6 OS=Oryza sativa subsp. japonica GN=ROC6 PE=2 SV=2	7301995	66.6	1e-10	KOG0486	Transcription factor PTX1, contains HOX domain	K09338//homeobox-leucine zipper protein	0	1577	sbi:SORBI_02g030470	--	GO:0043170//macromolecule metabolic process;GO:0019222//regulation of metabolic process;GO:0009058//biosynthetic process;GO:0009059//macromolecule biosynthetic process;GO:0065007//biological regulation;GO:0009987//cellular process;GO:0008152//metabolic process;GO:0050789//regulation of biological process;GO:0044249//cellular biosynthetic process;GO:0044237//cellular metabolic process;GO:0071704//…	GO:1901363//heterocyclic compound binding;GO:0097159//organic cyclic compound binding;GO:0003677//DNA binding;GO:0005488//binding;GO:0003676//nucleic acid binding	GO:0043231//intracellular membrane-bounded organelle;GO:0044424//intracellular part;GO:0005623//cell;GO:0043227//membrane-bounded organelle;GO:0043226//organelle;GO:0044464//cell part;GO:0005622//intracellular;GO:0043229//intracellular organelle	novel-m0072-5p
Unigene0001753	757	gi|992155151|acc|KXG19256.1|	124	2e-33	hypothetical protein SORBI_010G030400 [Sorghum bicolor]	--	--	--	--	--	--	--	--	--	--	--	--	--	--	-	-	-	miR8154-x
Unigene0001756	550	--	--	--	--	--	--	--	--	--	--	--	--	--	--	--	--	--	--	-	-	-	miR5174-x;miR5568-x;miR6220-x;novel-m0144-5p
Unigene0001758	3564	gi|514816244|acc|XP_004982865.1|	1890	0	PREDICTED: transportin-3 [Setaria italica]	sp|Q6P2B1|TNPO3_MOUSE	293	5e-82	Transportin-3 OS=Mus musculus GN=Tnpo3 PE=1 SV=1	At5g62600	665	0	KOG2081	Nuclear transport regulator	K15436//transportin-3	0	1890	sita:101761084	--	GO:0060255//regulation of macromolecule metabolic process;GO:0045184//establishment of protein localization;GO:0046907//intracellular transport;GO:0034613//cellular protein localization;GO:0006886//intracellular protein transport;GO:0019222//regulation of metabolic process;GO:0010468//regulation of gene expression;GO:0051234//establishment of localization;GO:0065007//biological regulation;GO:0008…	GO:0005515//protein binding;GO:0019899//enzyme binding;GO:0051020//GTPase binding;GO:0017016//Ras GTPase binding;GO:0031267//small GTPase binding;GO:0005488//binding	GO:0043226//organelle;GO:0043227//membrane-bounded organelle;GO:0005622//intracellular;GO:0043229//intracellular organelle;GO:0044424//intracellular part;GO:0005623//cell;GO:0044464//cell part;GO:0043231//intracellular membrane-bounded organelle	novel-m0023-5p;novel-m0132-3p
Unigene0001764	501	--	--	--	--	--	--	--	--	--	--	--	--	--	--	--	--	--	--	-	-	-	miR8154-x
Unigene0001765	1565	gi|514741548|acc|XP_004959920.1|	706	0	PREDICTED: probable magnesium transporter NIPA4 [Setaria italica]	sp|Q94AH3|NIPA4_ARATH	567	0	Probable magnesium transporter NIPA4 OS=Arabidopsis thaliana GN=At1g71900 PE=2 SV=1	At1g71900	542	0	KOG2922	Uncharacterized conserved protein	--	--	--	--	--	GO:0030001//metal ion transport;GO:0006810//transport;GO:0044699//single-organism process;GO:0070838//divalent metal ion transport;GO:1902578//single-organism localization;GO:0006812//cation transport;GO:0044765//single-organism transport;GO:0051179//localization;GO:0051234//establishment of localization;GO:0072511//divalent inorganic cation transport;GO:0006811//ion transport	GO:0022890//inorganic cation transmembrane transporter activity;GO:0015075//ion transmembrane transporter activity;GO:0022892//substrate-specific transporter activity;GO:0005215//transporter activity;GO:0008324//cation transmembrane transporter activity;GO:0022891//substrate-specific transmembrane transporter activity;GO:0046873//metal ion transmembrane transporter activity;GO:0022857//transmembr…	GO:0044425//membrane part;GO:0016020//membrane;GO:0031224//intrinsic component of membrane	novel-m0186-5p
Unigene0001775	2026	gi|1002301218|acc|XP_015614040.1|	244	5e-107	PREDICTED: probable glucan 1,3-beta-glucosidase A [Oryza sativa Japonica Group]	sp|A1CRV0|EXGA_ASPCL	125	2e-34	Probable glucan 1,3-beta-glucosidase A OS=Aspergillus clavatus (strain ATCC 1007 / CBS 513.65 / DSM 816 / NCTC 3887 / NRRL 1) GN=exgA PE=3 SV=2	--	--	--	--	--	--	--	--	--	--	-	-	-	novel-m0132-3p
Unigene0001785	1376	--	--	--	--	--	--	--	--	--	--	--	--	--	--	--	--	--	--	-	-	-	novel-m0200-3p
Unigene0001786	694	--	--	--	--	--	--	--	--	--	--	--	--	--	--	--	--	--	--	-	-	-	novel-m0200-3p
Unigene0001796	2248	gi|226504888|acc|NP_001149951.1|	462	8e-155	bZIP transcription factor family protein [Zea mays]	sp|Q6ZDF3|TRAB1_ORYSJ	184	1e-50	bZIP transcription factor TRAB1 OS=Oryza sativa subsp. japonica GN=TRAB1 PE=1 SV=1	Hs6671585	57.8	4e-08	KOG4343	bZIP transcription factor ATF6	K14432//ABA responsive element binding factor	0	588	sbi:SORBI_10g007090	ko04075//Plant hormone signal transduction//Signal transduction//Environmental Information Processing	GO:0065007//biological regulation;GO:0019222//regulation of metabolic process;GO:0010468//regulation of gene expression;GO:0060255//regulation of macromolecule metabolic process;GO:0050789//regulation of biological process	GO:0003677//DNA binding;GO:0001071//nucleic acid binding transcription factor activity;GO:0097159//organic cyclic compound binding;GO:0003676//nucleic acid binding;GO:0005488//binding;GO:1901363//heterocyclic compound binding	-	novel-m0132-3p
Unigene0001797	1773	gi|113532101|acc|BAF04484.1|	69.3	8e-10	Os01g0244200 [Oryza sativa Japonica Group]	--	--	--	--	--	--	--	--	--	--	--	--	--	--	-	-	-	novel-m0224-3p;novel-m0225-3p
Unigene0001802	1069	gi|992166686|acc|EES09493.2|	74.3	3e-16	hypothetical protein SORBI_005G078000 [Sorghum bicolor]	--	--	--	--	--	--	--	--	--	--	--	--	--	--	-	-	-	novel-m0101-5p
Unigene0001806	382	--	--	--	--	--	--	--	--	--	--	--	--	--	--	--	--	--	--	-	-	-	miR1118-x;novel-m0014-3p
Unigene0001817	580	gi|514798256|acc|XP_004974072.1|	89	2e-18	PREDICTED: methionine aminopeptidase 2B-like [Setaria italica]	--	--	--	--	--	--	--	--	--	K01265//methionyl aminopeptidase [EC:3.4.11.18]	5e-19	89	sita:101756403	--	GO:0044260//cellular macromolecule metabolic process;GO:0043170//macromolecule metabolic process;GO:0044267//cellular protein metabolic process;GO:0044237//cellular metabolic process;GO:0036211//protein modification process;GO:0044238//primary metabolic process;GO:0008152//metabolic process;GO:0019538//protein metabolic process;GO:0071704//organic substance metabolic process;GO:0006464//cellular …	GO:0070011//peptidase activity, acting on L-amino acid peptides;GO:0004177//aminopeptidase activity;GO:0043167//ion binding;GO:0043169//cation binding;GO:0005488//binding;GO:0008238//exopeptidase activity;GO:0008237//metallopeptidase activity;GO:0016787//hydrolase activity;GO:0008233//peptidase activity;GO:0003824//catalytic activity	GO:0044424//intracellular part;GO:0005622//intracellular;GO:0005623//cell;GO:0044464//cell part	miR5658-x
Unigene0001826	1481	gi|357136713|acc|XP_003569948.1|	250	3e-77	PREDICTED: GEM-like protein 4 [Brachypodium distachyon]	sp|Q9FMW6|GEML6_ARATH	177	2e-50	GEM-like protein 6 OS=Arabidopsis thaliana GN=At5g23350 PE=2 SV=2	--	--	--	--	--	--	--	--	--	--	-	-	-	miR1848-x
Unigene0001829	580	--	--	--	--	--	--	--	--	--	--	--	--	--	--	--	--	--	--	-	-	-	miR8154-x
Unigene0001830	2233	gi|413921497|acc|AFW61429.1|	761	0	polyneuridine-aldehyde esterase [Zea mays]	sp|Q2V0W1|PPD_RAPSA	176	2e-48	Pheophorbidase OS=Raphanus sativus GN=PPD PE=1 SV=1	--	--	--	--	--	--	--	--	--	--	-	-	-	miR5563-y
Unigene0001834	4332	gi|473787365|acc|EMS46272.1|	1714	0	Serine/threonine-protein kinase CTR1 [Triticum urartu]	sp|Q9FPR3|EDR1_ARATH	192	1e-48	Serine/threonine-protein kinase EDR1 OS=Arabidopsis thaliana GN=EDR1 PE=1 SV=1	At5g57610_2	546	0	KOG0192	Tyrosine kinase specific for activated (GTP-bound) p21cdc42Hs	--	--	--	--	--	GO:0044260//cellular macromolecule metabolic process;GO:0009987//cellular process;GO:0043412//macromolecule modification;GO:0036211//protein modification process;GO:0071704//organic substance metabolic process;GO:0044238//primary metabolic process;GO:0008152//metabolic process;GO:0044237//cellular metabolic process;GO:0006793//phosphorus metabolic process;GO:0044267//cellular protein metabolic pr…	GO:0097367//carbohydrate derivative binding;GO:0001883//purine nucleoside binding;GO:0005488//binding;GO:0004672//protein kinase activity;GO:0032549//ribonucleoside binding;GO:0016773//phosphotransferase activity, alcohol group as acceptor;GO:0016740//transferase activity;GO:0032550//purine ribonucleoside binding;GO:0016301//kinase activity;GO:0036094//small molecule binding;GO:0016772//transfera…	GO:0043227//membrane-bounded organelle;GO:0044464//cell part;GO:0005623//cell;GO:0043231//intracellular membrane-bounded organelle;GO:0005622//intracellular;GO:0044424//intracellular part;GO:0043229//intracellular organelle;GO:0043226//organelle	novel-m0071-5p
Unigene0001839	597	--	--	--	--	--	--	--	--	--	--	--	--	--	--	--	--	--	--	-	-	-	miR1127-x;miR1128-x;novel-m0158-5p
Unigene0001848	521	--	--	--	--	--	--	--	--	--	--	--	--	--	--	--	--	--	--	-	-	-	novel-m0152-3p
Unigene0001851	844	gi|242086657|acc|XP_002439161.1|	242	3e-78	hypothetical protein SORBIDRAFT_09g001580 [Sorghum bicolor]	--	--	--	--	--	--	--	--	--	--	--	--	--	--	-	-	-	miR5384-y
Unigene0001868	1537	gi|743785534|acc|XP_011025435.1|	55.8	2e-06	PREDICTED: rRNA biogenesis protein RRP36 [Populus euphratica]	--	--	--	--	--	--	--	--	--	--	--	--	--	--	GO:0010467//gene expression;GO:0008152//metabolic process;GO:0043170//macromolecule metabolic process;GO:0071704//organic substance metabolic process	-	GO:0030529//intracellular ribonucleoprotein complex;GO:0005622//intracellular;GO:0005623//cell;GO:0032991//macromolecular complex;GO:1990904//ribonucleoprotein complex;GO:0044464//cell part;GO:0044424//intracellular part	miR5658-x
Unigene0001876	1406	gi|670398699|acc|XP_008679372.1|	808	0	PREDICTED: pentatricopeptide repeat-containing protein At4g14820-like isoform X1 [Zea mays]	sp|O23337|PP311_ARATH	407	1e-132	Pentatricopeptide repeat-containing protein At4g14820 OS=Arabidopsis thaliana GN=PCMP-H3 PE=2 SV=1	At4g14820	407	2e-133	KOG4197	FOG: PPR repeat	--	--	--	--	--	-	-	-	miR5384-y
Unigene0001881	674	--	--	--	--	--	--	--	--	--	--	--	--	--	--	--	--	--	--	-	-	-	miR5384-y
Unigene0001882	357	--	--	--	--	--	--	--	--	--	--	--	--	--	--	--	--	--	--	-	-	-	novel-m0020-5p
Unigene0001892	692	--	--	--	--	--	--	--	--	--	--	--	--	--	--	--	--	--	--	-	-	-	novel-m0014-3p
Unigene0001893	542	--	--	--	--	--	--	--	--	--	--	--	--	--	--	--	--	--	--	-	-	-	miR5174-x
Unigene0001896	4940	gi|514797578|acc|XP_004973833.1|	59.3	2e-06	PREDICTED: protein ENHANCED DOWNY MILDEW 2-like [Setaria italica]	--	--	--	--	--	--	--	--	--	--	--	--	--	--	-	-	-	miR5384-y;novel-m0179-5p;novel-m0180-5p
Unigene0001903	1168	gi|226530643|acc|NP_001147566.1|	377	2e-127	bifunctional protein tilS/hprT [Zea mays]	sp|P65828|HPRT_STAAW	165	3e-47	Hypoxanthine-guanine phosphoribosyltransferase OS=Staphylococcus aureus (strain MW2) GN=hpt PE=3 SV=1	At1g71750	242	1e-77	KOG3367	Hypoxanthine-guanine phosphoribosyltransferase	K00760//hypoxanthine phosphoribosyltransferase [EC:2.4.2.8]	8e-130	381	sita:101774687	ko00230//Purine metabolism//Nucleotide metabolism//Metabolism	GO:0006139//nucleobase-containing compound metabolic process;GO:0046483//heterocycle metabolic process;GO:0019438//aromatic compound biosynthetic process;GO:0018130//heterocycle biosynthetic process;GO:0006807//nitrogen compound metabolic process;GO:0008152//metabolic process;GO:0044249//cellular biosynthetic process;GO:0034654//nucleobase-containing compound biosynthetic process;GO:0072522//puri…	GO:0003824//catalytic activity;GO:0016757//transferase activity, transferring glycosyl groups;GO:0016763//transferase activity, transferring pentosyl groups;GO:0016740//transferase activity	GO:0005623//cell;GO:0044424//intracellular part;GO:0005622//intracellular;GO:0044464//cell part	novel-m0132-3p;novel-m0212-3p
Unigene0001910	2040	gi|1002845187|acc|XP_015689639.1|	512	1e-173	PREDICTED: U1 snRNP-associated protein usp106-like isoform X1 [Oryza brachyantha]	sp|Q9USM4|LUC7_SCHPO	93.2	2e-19	U1 snRNP-associated protein usp106 OS=Schizosaccharomyces pombe (strain 972 / ATCC 24843) GN=usp106 PE=1 SV=1	At5g17440	350	5e-113	KOG0796	Spliceosome subunit	--	--	--	--	--	GO:0022618//ribonucleoprotein complex assembly;GO:0022613//ribonucleoprotein complex biogenesis;GO:0044085//cellular component biogenesis;GO:0009987//cellular process;GO:0034622//cellular macromolecular complex assembly;GO:0065003//macromolecular complex assembly;GO:0043933//macromolecular complex subunit organization;GO:0071826//ribonucleoprotein complex subunit organization;GO:0016043//cellular…	GO:0003676//nucleic acid binding;GO:0097159//organic cyclic compound binding;GO:0005488//binding;GO:0044822//poly(A) RNA binding;GO:0003723//RNA binding;GO:1901363//heterocyclic compound binding	GO:0044422//organelle part;GO:0032991//macromolecular complex;GO:0030529//intracellular ribonucleoprotein complex;GO:0044428//nuclear part;GO:0044464//cell part;GO:0030532//small nuclear ribonucleoprotein complex;GO:0005634//nucleus;GO:0043227//membrane-bounded organelle;GO:0044424//intracellular part;GO:0043229//intracellular organelle;GO:0005623//cell;GO:0044446//intracellular organelle part;GO…	miR1118-x
Unigene0001919	6394	gi|937942786|acc|BAT17698.1|	497	0	Os12g0566500, partial [Oryza sativa Japonica Group]	--	--	--	--	At2g39580	251	1e-77	KOG4839	Uncharacterized conserved protein	--	--	--	--	--	-	-	-	miR5565-x
Unigene0001920	323	gi|259489924|acc|NP_001158979.1|	53.5	4e-08	wound induced protein [Zea mays]	--	--	--	--	--	--	--	--	--	--	--	--	--	--	-	-	-	miR5658-x
Unigene0001932	1630	gi|514819947|acc|XP_004984665.1|	763	0	PREDICTED: fructose-1,6-bisphosphatase, chloroplastic [Setaria italica]	sp|O64422|F16P1_ORYSJ	733	0	Fructose-1,6-bisphosphatase, chloroplastic OS=Oryza sativa subsp. japonica GN=Os03g0267300 PE=2 SV=1	At3g54050	624	0	KOG1458	Fructose-1,6-bisphosphatase	K03841//fructose-1,6-bisphosphatase I [EC:3.1.3.11]	0	763	sita:101770545	ko01200//Carbon metabolism//Global and Overview//Metabolism;ko00010//Glycolysis / Gluconeogenesis//Carbohydrate metabolism//Metabolism;ko00710//Carbon fixation in photosynthetic organisms//Energy metabolism//Metabolism;ko00030//Pentose phosphate pathway//Carbohydrate metabolism//Metabolism;ko00051//Fructose and mannose metabolism//Carbohydrate metabolism//Metabolism	GO:0006073//cellular glucan metabolic process;GO:0016114//terpenoid biosynthetic process;GO:0044271//cellular nitrogen compound biosynthetic process;GO:0034641//cellular nitrogen compound metabolic process;GO:0009628//response to abiotic stimulus;GO:0005976//polysaccharide metabolic process;GO:0006091//generation of precursor metabolites and energy;GO:0006778//porphyrin-containing compound metabo…	GO:0043169//cation binding;GO:0050308//sugar-phosphatase activity;GO:0042578//phosphoric ester hydrolase activity;GO:0016788//hydrolase activity, acting on ester bonds;GO:0016627//oxidoreductase activity, acting on the CH-CH group of donors;GO:0003824//catalytic activity;GO:0016628//oxidoreductase activity, acting on the CH-CH group of donors, NAD or NADP as acceptor;GO:0043167//ion binding;GO:00…	GO:0044435//plastid part;GO:0044444//cytoplasmic part;GO:0009536//plastid;GO:0009532//plastid stroma;GO:0044464//cell part;GO:0044422//organelle part;GO:0031975//envelope;GO:0044446//intracellular organelle part;GO:0043227//membrane-bounded organelle;GO:0043229//intracellular organelle;GO:0005576//extracellular region;GO:0043226//organelle;GO:0005623//cell;GO:0044424//intracellular part;GO:000562…	novel-m0072-5p
Unigene0001937	1796	gi|357165885|acc|XP_003580527.1|	682	0	PREDICTED: cytochrome P450 99A2-like [Brachypodium distachyon]	sp|Q7X7X4|C99A2_ORYSJ	629	0	Cytochrome P450 99A2 OS=Oryza sativa subsp. japonica GN=CYP99A2 PE=2 SV=2	At4g31500	328	5e-104	KOG0156	Cytochrome P450 CYP2 subfamily	--	--	--	--	--	GO:0016101//diterpenoid metabolic process;GO:0044249//cellular biosynthetic process;GO:0006720//isoprenoid metabolic process;GO:0008610//lipid biosynthetic process;GO:0044238//primary metabolic process;GO:0008152//metabolic process;GO:0008299//isoprenoid biosynthetic process;GO:0044711//single-organism biosynthetic process;GO:0009058//biosynthetic process;GO:0006721//terpenoid metabolic process;G…	GO:0016491//oxidoreductase activity;GO:0046914//transition metal ion binding;GO:0003824//catalytic activity;GO:0046872//metal ion binding;GO:0097159//organic cyclic compound binding;GO:0046906//tetrapyrrole binding;GO:1901363//heterocyclic compound binding;GO:0043169//cation binding;GO:0043167//ion binding;GO:0005488//binding	GO:0016020//membrane	novel-m0215-5p
Unigene0001942	1600	--	--	--	--	--	--	--	--	--	--	--	--	--	--	--	--	--	--	-	-	-	novel-m0005-3p
Unigene0001948	1933	gi|930697413|acc|NP_001151036.2|	726	0	clathrin assembly protein [Zea mays]	sp|Q8S9J8|CAP1_ARATH	242	5e-69	Probable clathrin assembly protein At4g32285 OS=Arabidopsis thaliana GN=At4g32285 PE=1 SV=2	At5g57200	580	0	KOG0251	Clathrin assembly protein AP180 and related proteins, contain ENTH domain	--	--	--	--	--	GO:0016050//vesicle organization;GO:0061024//membrane organization;GO:0051234//establishment of localization;GO:0006900//membrane budding;GO:0006810//transport;GO:0051179//localization;GO:0016192//vesicle-mediated transport;GO:0016043//cellular component organization;GO:0006901//vesicle coating;GO:0071840//cellular component organization or biogenesis;GO:0009987//cellular process;GO:0006996//orga…	GO:0005515//protein binding;GO:0008289//lipid binding;GO:0043168//anion binding;GO:0005543//phospholipid binding;GO:0035091//phosphatidylinositol binding;GO:0005488//binding;GO:0043167//ion binding	GO:0043227//membrane-bounded organelle;GO:0043229//intracellular organelle;GO:0031988//membrane-bounded vesicle;GO:0005737//cytoplasm;GO:0044424//intracellular part;GO:0044444//cytoplasmic part;GO:0043226//organelle;GO:0016023//cytoplasmic, membrane-bounded vesicle;GO:0030135//coated vesicle;GO:0005622//intracellular;GO:0031982//vesicle;GO:0031410//cytoplasmic vesicle;GO:0005623//cell;GO:0043231/…	miR9737-x
Unigene0001957	1338	gi|514810171|acc|XP_004979897.1|	560	0	PREDICTED: WD repeat-containing protein VIP3 [Setaria italica]	sp|Q9SZQ5|VIP3_ARATH	460	3e-159	WD repeat-containing protein VIP3 OS=Arabidopsis thaliana GN=VIP3 PE=1 SV=1	At4g29830	460	4e-160	KOG4155	FOG: WD40 repeat	K12602//WD repeat-containing protein 61	0	639	sbi:SORBI_05g026120	ko03018//RNA degradation//Folding, sorting and degradation//Genetic Information Processing	GO:0016043//cellular component organization;GO:0016568//chromatin modification;GO:0016571//histone methylation;GO:0048580//regulation of post-embryonic development;GO:0006479//protein methylation;GO:0044710//single-organism metabolic process;GO:0016570//histone modification;GO:0044267//cellular protein metabolic process;GO:0032259//methylation;GO:2000026//regulation of multicellular organismal de…	-	GO:0044444//cytoplasmic part;GO:0032991//macromolecular complex;GO:0044464//cell part;GO:0005737//cytoplasm;GO:0005622//intracellular;GO:1902494//catalytic complex;GO:0044424//intracellular part;GO:0031461//cullin-RING ubiquitin ligase complex;GO:0005623//cell;GO:0043234//protein complex;GO:0000151//ubiquitin ligase complex;GO:1990234//transferase complex	novel-m0072-5p
Unigene0001976	2141	gi|835919588|acc|XP_004953408.2|	454	6e-152	PREDICTED: protein S-acyltransferase 10 [Setaria italica]	sp|Q7XA86|ZDH11_ARATH	214	4e-61	Protein S-acyltransferase 10 OS=Arabidopsis thaliana GN=PAT10 PE=1 SV=1	CE20263	83.6	1e-16	KOG1311	DHHC-type Zn-finger proteins	K18932//palmitoyltransferase [EC:2.3.1.225]	1e-160	475	sita:101776390	--	-	GO:0003824//catalytic activity;GO:0016746//transferase activity, transferring acyl groups;GO:0043167//ion binding;GO:0005488//binding;GO:0016740//transferase activity;GO:0016409//palmitoyltransferase activity;GO:0043169//cation binding;GO:0016747//transferase activity, transferring acyl groups other than amino-acyl groups;GO:0046914//transition metal ion binding;GO:0046872//metal ion binding	GO:0044425//membrane part;GO:0005623//cell;GO:0044464//cell part;GO:0031224//intrinsic component of membrane;GO:0005622//intracellular;GO:0043226//organelle;GO:0016020//membrane;GO:0043231//intracellular membrane-bounded organelle;GO:0043229//intracellular organelle;GO:0043227//membrane-bounded organelle;GO:0044422//organelle part;GO:0044424//intracellular part;GO:0031090//organelle membrane	miR8693-y
Unigene0002001	3759	gi|694415201|acc|XP_009335785.1|	1749	0	PREDICTED: ABC transporter B family member 15-like [Pyrus x bretschneideri]	sp|Q9LHD1|AB15B_ARATH	1649	0	ABC transporter B family member 15 OS=Arabidopsis thaliana GN=ABCB15 PE=3 SV=1	At3g28345	1649	0	KOG0055	Multidrug/pheromone exporter, ABC superfamily	K05658//ATP-binding cassette, subfamily B (MDR/TAP), member 1 [EC:3.6.3.44]	0	2278	sbi:SORBI_04g006100	ko02010//ABC transporters//Membrane transport//Environmental Information Processing	GO:0009987//cellular process;GO:0051179//localization;GO:0044699//single-organism process;GO:0044763//single-organism cellular process;GO:0051234//establishment of localization	GO:0016818//hydrolase activity, acting on acid anhydrides, in phosphorus-containing anhydrides;GO:0022857//transmembrane transporter activity;GO:0016817//hydrolase activity, acting on acid anhydrides;GO:0015399//primary active transmembrane transporter activity;GO:1901363//heterocyclic compound binding;GO:0016462//pyrophosphatase activity;GO:0005215//transporter activity;GO:0032549//ribonucleosid…	GO:0044425//membrane part;GO:0031224//intrinsic component of membrane;GO:0016020//membrane	miR5059-x
Unigene0002004	1550	--	--	--	--	--	--	--	--	--	--	--	--	--	--	--	--	--	--	-	-	-	miR5384-y;novel-m0145-5p
Unigene0002013	2487	gi|226503033|acc|NP_001152300.1|	1094	0	two-component response regulator ARR11 [Zea mays]	sp|Q9FXD6|ARR11_ARATH	339	1e-104	Two-component response regulator ARR11 OS=Arabidopsis thaliana GN=ARR11 PE=1 SV=1	At1g67710	339	2e-105	KOG1601	GATA-4/5/6 transcription factors	K14491//two-component response regulator ARR-B family	0	1110	sbi:SORBI_03g043080	ko04075//Plant hormone signal transduction//Signal transduction//Environmental Information Processing	GO:0009725//response to hormone;GO:0010033//response to organic substance;GO:0050793//regulation of developmental process;GO:0051239//regulation of multicellular organismal process;GO:0070887//cellular response to chemical stimulus;GO:0071704//organic substance metabolic process;GO:0010468//regulation of gene expression;GO:0044249//cellular biosynthetic process;GO:0050794//regulation of cellular …	GO:0005488//binding;GO:1901363//heterocyclic compound binding;GO:0003676//nucleic acid binding;GO:0097159//organic cyclic compound binding;GO:0004871//signal transducer activity;GO:0001071//nucleic acid binding transcription factor activity	GO:0043227//membrane-bounded organelle;GO:0044464//cell part;GO:0005622//intracellular;GO:0044424//intracellular part;GO:0043229//intracellular organelle;GO:0005623//cell;GO:0043226//organelle;GO:0043231//intracellular membrane-bounded organelle	miR1511-y;miR5139-x;miR8155-y
Unigene0002014	6166	gi|670438638|acc|XP_008659779.1|	3411	0	PREDICTED: transcription initiation factor TFIID subunit 1 [Zea mays]	sp|Q67W65|TAF1_ORYSJ	2703	0	Transcription initiation factor TFIID subunit 1 OS=Oryza sativa subsp. japonica GN=TAF1 PE=2 SV=1	At1g32750	1373	0	KOG0008	Transcription initiation factor TFIID, subunit TAF1	K03125//transcription initiation factor TFIID subunit 1	0	3612	sbi:SORBI_10g025390	ko03022//Basal transcription factors//Transcription//Genetic Information Processing	-	GO:0005488//binding;GO:0046872//metal ion binding;GO:0043169//cation binding;GO:0046914//transition metal ion binding;GO:0043167//ion binding;GO:0097159//organic cyclic compound binding	-	miR5658-x;novel-m0109-3p
Unigene0002015	2758	gi|53792826|acc|BAD53859.1|	819	0	ternary complex factor MIP1-like [Oryza sativa Japonica Group]	--	--	--	--	--	--	--	--	--	--	--	--	--	--	-	-	GO:0043227//membrane-bounded organelle;GO:0043226//organelle;GO:0005622//intracellular;GO:0044424//intracellular part;GO:0005623//cell;GO:0043231//intracellular membrane-bounded organelle;GO:0044464//cell part;GO:0043229//intracellular organelle	miR8154-x
Unigene0002020	1673	gi|1035950630|acc|OAY73812.1|	184	1e-49	F-box protein [Ananas comosus]	--	--	--	--	--	--	--	--	--	--	--	--	--	--	-	-	-	novel-m0086-3p;novel-m0087-3p;novel-m0186-5p
Unigene0002021	1668	gi|670426690|acc|XP_008654006.1|	189	2e-51	PREDICTED: glutathione S-transferase T3-like [Zea mays]	--	--	--	--	--	--	--	--	--	--	--	--	--	--	-	-	-	miR164-y;novel-m0212-3p
Unigene0002025	3800	gi|835960250|acc|XP_012700671.1|	2136	0	PREDICTED: alpha-mannosidase 2 [Setaria italica]	sp|Q9LFR0|GMAN2_ARATH	1536	0	Alpha-mannosidase 2 OS=Arabidopsis thaliana GN=GMII PE=1 SV=1	At5g14950	1536	0	KOG1958	Glycosyl hydrolase, family 38 - alpha-mannosidase	K01231//alpha-mannosidase II [EC:3.2.1.114]	0	2212	sbi:SORBI_10g008770	ko00510//N-Glycan biosynthesis//Glycan biosynthesis and metabolism//Metabolism	GO:0009100//glycoprotein metabolic process;GO:0044710//single-organism metabolic process;GO:0044723//single-organism carbohydrate metabolic process;GO:0044238//primary metabolic process;GO:0008152//metabolic process;GO:0070085//glycosylation;GO:0044281//small molecule metabolic process;GO:1901576//organic substance biosynthetic process;GO:0044699//single-organism process;GO:1901135//carbohydrate …	GO:0016798//hydrolase activity, acting on glycosyl bonds;GO:0003824//catalytic activity;GO:0016787//hydrolase activity;GO:0004559//alpha-mannosidase activity;GO:0004553//hydrolase activity, hydrolyzing O-glycosyl compounds;GO:0015924//mannosyl-oligosaccharide mannosidase activity;GO:0046872//metal ion binding;GO:0005488//binding;GO:0046914//transition metal ion binding;GO:0015923//mannosidase act…	GO:0031984//organelle subcompartment;GO:0043226//organelle;GO:0044446//intracellular organelle part;GO:0043231//intracellular membrane-bounded organelle;GO:0005622//intracellular;GO:0005623//cell;GO:0043227//membrane-bounded organelle;GO:0043229//intracellular organelle;GO:0044422//organelle part;GO:0044464//cell part;GO:0044424//intracellular part	miR5384-y;miR7782-y
Unigene0002026	4262	gi|937922909|acc|BAS97826.1|	638	0	Os06g0484800 [Oryza sativa Japonica Group]	sp|O00370|LORF2_HUMAN	164	3e-39	LINE-1 retrotransposable element ORF2 protein OS=Homo sapiens PE=1 SV=1	At2g45230	420	1e-122	KOG1075	FOG: Reverse transcriptase	--	--	--	--	--	-	-	-	novel-m0156-3p
Unigene0002030	4300	gi|670388089|acc|XP_008674548.1|	2637	0	PREDICTED: serine/threonine-protein kinase TIO [Zea mays]	sp|Q2QAV0|TIO_ARATH	1289	0	Serine/threonine-protein kinase TIO OS=Arabidopsis thaliana GN=TIO PE=1 SV=1	At1g50230	476	6e-156	KOG0597	Serine-threonine protein kinase FUSED	K06228//fused [EC:2.7.11.1]	0	2694	sbi:SORBI_03g045640	--	GO:0019222//regulation of metabolic process;GO:0010558//negative regulation of macromolecule biosynthetic process;GO:0031327//negative regulation of cellular biosynthetic process;GO:0006464//cellular protein modification process;GO:0006342//chromatin silencing;GO:0006997//nucleus organization;GO:0040029//regulation of gene expression, epigenetic;GO:0044260//cellular macromolecule metabolic proces…	GO:0036094//small molecule binding;GO:0097367//carbohydrate derivative binding;GO:0032549//ribonucleoside binding;GO:0003824//catalytic activity;GO:0016740//transferase activity;GO:0016773//phosphotransferase activity, alcohol group as acceptor;GO:1901363//heterocyclic compound binding;GO:0097159//organic cyclic compound binding;GO:0032550//purine ribonucleoside binding;GO:0001882//nucleoside bin…	GO:0044464//cell part;GO:0043229//intracellular organelle;GO:0044424//intracellular part;GO:0005622//intracellular;GO:0043226//organelle;GO:0043228//non-membrane-bounded organelle;GO:0043232//intracellular non-membrane-bounded organelle;GO:0044444//cytoplasmic part;GO:0005737//cytoplasm;GO:0005623//cell	miR477-x
Unigene0002040	1986	gi|475540966|acc|EMT09695.1|	164	4e-40	Sexual differentiation process protein isp7 [Aegilops tauschii]	--	--	--	--	--	--	--	--	--	--	--	--	--	--	-	-	-	novel-m0152-3p;novel-m0224-3p;novel-m0225-3p
Unigene0002044	3277	gi|514817776|acc|XP_004983602.1|	1338	0	PREDICTED: uncharacterized mitochondrial protein ymf11 [Setaria italica]	sp|P38456|YMF11_MARPO	154	4e-37	Uncharacterized mitochondrial protein ymf11 OS=Marchantia polymorpha GN=YMF11 PE=3 SV=1	At5g46920	916	0	KOG1075	FOG: Reverse transcriptase	--	--	--	--	--	GO:0008152//metabolic process;GO:0006725//cellular aromatic compound metabolic process;GO:0090304//nucleic acid metabolic process;GO:0009987//cellular process;GO:0044238//primary metabolic process;GO:0006396//RNA processing;GO:0006807//nitrogen compound metabolic process;GO:0044260//cellular macromolecule metabolic process;GO:0046483//heterocycle metabolic process;GO:0010467//gene expression;GO:0…	GO:0034061//DNA polymerase activity;GO:0005488//binding;GO:0003824//catalytic activity;GO:0016779//nucleotidyltransferase activity;GO:0097159//organic cyclic compound binding;GO:0016740//transferase activity;GO:0016772//transferase activity, transferring phosphorus-containing groups;GO:0003676//nucleic acid binding;GO:1901363//heterocyclic compound binding	GO:0005623//cell;GO:0044464//cell part;GO:0043229//intracellular organelle;GO:0043227//membrane-bounded organelle;GO:0005622//intracellular;GO:0044424//intracellular part;GO:0043231//intracellular membrane-bounded organelle;GO:0043226//organelle	miR5384-y
Unigene0002047	3706	gi|590716897|acc|XP_007050492.1|	894	0	Phosphatase 2C family protein isoform 1 [Theobroma cacao]	sp|Q8RXY0|Y3333_ARATH	473	1e-153	Probable inactive protein kinase At3g63330 OS=Arabidopsis thaliana GN=At3g63330 PE=2 SV=1	At3g63340_1	442	1e-137	KOG0698	Serine/threonine protein phosphatase	--	--	--	--	--	GO:0006464//cellular protein modification process;GO:0044238//primary metabolic process;GO:0019538//protein metabolic process;GO:0044267//cellular protein metabolic process;GO:0009987//cellular process;GO:0043170//macromolecule metabolic process;GO:0071704//organic substance metabolic process;GO:0044260//cellular macromolecule metabolic process;GO:0044237//cellular metabolic process;GO:0036211//p…	GO:0036094//small molecule binding;GO:0097367//carbohydrate derivative binding;GO:0004672//protein kinase activity;GO:0001882//nucleoside binding;GO:0003824//catalytic activity;GO:0016773//phosphotransferase activity, alcohol group as acceptor;GO:0097159//organic cyclic compound binding;GO:0032549//ribonucleoside binding;GO:0032550//purine ribonucleoside binding;GO:1901363//heterocyclic compound …	GO:0005623//cell;GO:0043227//membrane-bounded organelle;GO:0043231//intracellular membrane-bounded organelle;GO:0044424//intracellular part;GO:0043229//intracellular organelle;GO:0043226//organelle;GO:0005622//intracellular;GO:0044464//cell part	miR5384-y;novel-m0092-3p
Unigene0002051	301	gi|50199405|acc|BAD27508.1|	172	7e-50	P450 [Lolium rigidum]	--	--	--	--	At2g23220	48.9	3e-07	KOG0156	Cytochrome P450 CYP2 subfamily	--	--	--	--	--	GO:0044710//single-organism metabolic process;GO:0044699//single-organism process;GO:0008152//metabolic process	GO:0005488//binding;GO:0097159//organic cyclic compound binding;GO:0046872//metal ion binding;GO:0046914//transition metal ion binding;GO:0043167//ion binding;GO:0016491//oxidoreductase activity;GO:0043169//cation binding;GO:0046906//tetrapyrrole binding;GO:0003824//catalytic activity;GO:1901363//heterocyclic compound binding	-	miR5384-y
Unigene0002057	1283	gi|514814620|acc|XP_004982081.1|	333	4e-161	PREDICTED: probable linoleate 9S-lipoxygenase 4 [Setaria italica]	sp|Q53RB0|LOX4_ORYSJ	296	9e-145	Probable linoleate 9S-lipoxygenase 4 OS=Oryza sativa subsp. japonica GN=Os03g0700700 PE=2 SV=1	--	--	--	--	--	K15718//linoleate 9S-lipoxygenase [EC:1.13.11.58]	1e-161	333	sita:101755932	ko00591//Linoleic acid metabolism//Lipid metabolism//Metabolism	GO:0044699//single-organism process;GO:0006631//fatty acid metabolic process;GO:0016053//organic acid biosynthetic process;GO:0072330//monocarboxylic acid biosynthetic process;GO:0044763//single-organism cellular process;GO:0044281//small molecule metabolic process;GO:0008610//lipid biosynthetic process;GO:0044255//cellular lipid metabolic process;GO:0006629//lipid metabolic process;GO:0006633//f…	GO:0016701//oxidoreductase activity, acting on single donors with incorporation of molecular oxygen;GO:0043169//cation binding;GO:0003824//catalytic activity;GO:0005488//binding;GO:0016491//oxidoreductase activity;GO:0043167//ion binding	-	miR5384-y
Unigene0002069	3978	gi|670389718|acc|XP_008675245.1|	515	1e-169	PREDICTED: coiled-coil domain-containing protein 174-like [Zea mays]	sp|Q0WPS2|B561M_ARATH	191	4e-52	Cytochrome b561 domain-containing protein At4g18260 OS=Arabidopsis thaliana GN=At4g18260 PE=2 SV=1	At4g18260	247	1e-69	KOG4293	Predicted membrane protein, contains DoH and Cytochrome b-561/ferric reductase transmembrane domains	--	--	--	--	--	GO:0044710//single-organism metabolic process;GO:0044699//single-organism process;GO:0008152//metabolic process	-	GO:0016020//membrane;GO:0031224//intrinsic component of membrane;GO:0044425//membrane part	novel-m0132-3p;novel-m0156-3p
Unigene0002084	426	--	--	--	--	--	--	--	--	--	--	--	--	--	--	--	--	--	--	-	-	-	miR2592-y
Unigene0002093	291	--	--	--	--	--	--	--	--	--	--	--	--	--	--	--	--	--	--	-	-	-	miR8154-x
Unigene0002094	601	--	--	--	--	--	--	--	--	--	--	--	--	--	--	--	--	--	--	-	-	-	miR2592-y
Unigene0002095	958	--	--	--	--	--	--	--	--	--	--	--	--	--	--	--	--	--	--	-	-	-	novel-m0060-5p
Unigene0002097	3176	gi|835918767|acc|XP_012698668.1|	879	0	PREDICTED: LOW QUALITY PROTEIN: acyl-CoA-binding domain-containing protein 4 [Setaria italica]	sp|Q9MA55|ACBP4_ARATH	447	1e-141	Acyl-CoA-binding domain-containing protein 4 OS=Arabidopsis thaliana GN=ACBP4 PE=1 SV=1	At5g04420	472	4e-154	KOG0379	Kelch repeat-containing proteins	--	--	--	--	--	GO:0051179//localization;GO:1902578//single-organism localization;GO:0044699//single-organism process;GO:0051234//establishment of localization;GO:0006810//transport;GO:0044765//single-organism transport	-	GO:0044444//cytoplasmic part;GO:0043226//organelle;GO:0043231//intracellular membrane-bounded organelle;GO:0044464//cell part;GO:0044424//intracellular part;GO:0005622//intracellular;GO:0043227//membrane-bounded organelle;GO:0005737//cytoplasm;GO:0043229//intracellular organelle;GO:0005623//cell	novel-m0002-3p;novel-m0011-3p
Unigene0002100	908	gi|514768603|acc|XP_004966533.1|	207	3e-63	PREDICTED: RING-H2 finger protein ATL44-like [Setaria italica]	sp|O22755|ATL44_ARATH	139	5e-38	RING-H2 finger protein ATL44 OS=Arabidopsis thaliana GN=ATL44 PE=2 SV=1	At2g17450	139	8e-39	KOG0800	FOG: Predicted E3 ubiquitin ligase	--	--	--	--	--	-	GO:0005488//binding;GO:0043167//ion binding;GO:0043169//cation binding;GO:0046872//metal ion binding;GO:0046914//transition metal ion binding	-	novel-m0156-3p
Unigene0002124	1231	gi|514819269|acc|XP_004984332.1|	535	0	PREDICTED: annexin D3-like [Setaria italica]	sp|Q9SE45|ANXD3_ARATH	298	2e-96	Annexin D3 OS=Arabidopsis thaliana GN=ANN3 PE=2 SV=2	At2g38760	298	3e-97	KOG0819	Annexin	--	--	--	--	--	-	GO:0043169//cation binding;GO:0043167//ion binding;GO:0043168//anion binding;GO:0046872//metal ion binding;GO:0008289//lipid binding;GO:0005543//phospholipid binding;GO:0005488//binding	GO:0005622//intracellular;GO:0005623//cell;GO:0044424//intracellular part;GO:0043227//membrane-bounded organelle;GO:0043226//organelle;GO:0044464//cell part;GO:0043231//intracellular membrane-bounded organelle;GO:0043229//intracellular organelle	novel-m0144-5p
Unigene0002126	2160	gi|226500796|acc|NP_001147499.1|	428	3e-142	helix-loop-helix DNA-binding domain containing protein [Zea mays]	sp|Q9FIX5|BH092_ARATH	101	3e-22	Transcription factor bHLH92 OS=Arabidopsis thaliana GN=BHLH92 PE=2 SV=1	--	--	--	--	--	--	--	--	--	--	-	GO:1901363//heterocyclic compound binding;GO:0005515//protein binding;GO:0005488//binding;GO:0097159//organic cyclic compound binding;GO:0003676//nucleic acid binding	-	novel-m0021-5p
Unigene0002130	316	--	--	--	--	--	--	--	--	--	--	--	--	--	--	--	--	--	--	-	-	-	novel-m0111-3p
Unigene0002135	2646	gi|672126884|acc|XP_008786901.1|	450	7e-144	PREDICTED: protein LNK2-like [Phoenix dactylifera]	--	--	--	--	--	--	--	--	--	--	--	--	--	--	-	-	-	miR2108-x
Unigene0002140	3062	gi|955366575|acc|XP_014622993.1|	623	0	PREDICTED: zinc finger MYM-type protein 1-like [Glycine max]	sp|Q5SVZ6|ZMYM1_HUMAN	149	3e-35	Zinc finger MYM-type protein 1 OS=Homo sapiens GN=ZMYM1 PE=2 SV=1	--	--	--	--	--	--	--	--	--	--	-	GO:0097159//organic cyclic compound binding;GO:0005488//binding;GO:0005515//protein binding	-	miR3512-y
Unigene0002153	1638	gi|937921099|acc|BAS96016.1|	193	1e-53	Os06g0134466, partial [Oryza sativa Japonica Group]	--	--	--	--	--	--	--	--	--	--	--	--	--	--	-	-	-	miR8154-x
Unigene0002160	2348	gi|226507862|acc|NP_001152509.1|	952	0	calcium-dependent protein kinase [Zea mays]	sp|Q42479|CDPK3_ARATH	800	0	Calcium-dependent protein kinase 3 OS=Arabidopsis thaliana GN=CPK3 PE=1 SV=1	At4g23650	800	0	KOG0032	Ca2+/calmodulin-dependent protein kinase, EF-Hand protein superfamily	K13412//calcium-dependent protein kinase [EC:2.7.11.1]	0	952	zma:100286149	ko04626//Plant-pathogen interaction//Environmental adaptation//Organismal Systems	GO:0043412//macromolecule modification;GO:0036211//protein modification process;GO:0043170//macromolecule metabolic process;GO:0006793//phosphorus metabolic process;GO:0019538//protein metabolic process;GO:0044237//cellular metabolic process;GO:0009987//cellular process;GO:0044267//cellular protein metabolic process;GO:0008152//metabolic process;GO:0006796//phosphate-containing compound metabolic…	GO:0003824//catalytic activity;GO:0097367//carbohydrate derivative binding;GO:0016740//transferase activity;GO:0001882//nucleoside binding;GO:0005488//binding;GO:0043167//ion binding;GO:0046872//metal ion binding;GO:0036094//small molecule binding;GO:0016773//phosphotransferase activity, alcohol group as acceptor;GO:1901363//heterocyclic compound binding;GO:0032549//ribonucleoside binding;GO:0001…	-	miR5384-y
Unigene0002167	543	gi|670360582|acc|XP_008680519.1|	57.4	9e-09	PREDICTED: F-box domain containing protein isoform X2 [Zea mays]	--	--	--	--	--	--	--	--	--	--	--	--	--	--	-	-	-	miR2592-y
Unigene0002169	1662	gi|670408350|acc|XP_008645541.1|	506	4e-175	PREDICTED: chloroplast processing peptidase-like [Zea mays]	sp|Q8H0W1|PLSP1_ARATH	318	1e-102	Chloroplast processing peptidase OS=Arabidopsis thaliana GN=PLSP1 PE=2 SV=2	At3g24590	253	1e-80	KOG0171	Mitochondrial inner membrane protease, subunit IMP1	K03100//signal peptidase I [EC:3.4.21.89]	0	591	sbi:SORBI_04g009960	ko03060//Protein export//Folding, sorting and degradation//Genetic Information Processing	GO:0034660//ncRNA metabolic process;GO:0009987//cellular process;GO:0044710//single-organism metabolic process;GO:1901135//carbohydrate derivative metabolic process;GO:0010468//regulation of gene expression;GO:0009658//chloroplast organization;GO:0065003//macromolecular complex assembly;GO:0044802//single-organism membrane organization;GO:0060255//regulation of macromolecule metabolic process;GO:…	GO:0016787//hydrolase activity;GO:0003824//catalytic activity;GO:0070011//peptidase activity, acting on L-amino acid peptides;GO:0008233//peptidase activity	GO:0009507//chloroplast;GO:0044436//thylakoid part;GO:0005737//cytoplasm;GO:0044464//cell part;GO:0005622//intracellular;GO:0009536//plastid;GO:0009526//plastid envelope;GO:0044422//organelle part;GO:0031967//organelle envelope;GO:0043227//membrane-bounded organelle;GO:0031975//envelope;GO:0044444//cytoplasmic part;GO:0005623//cell;GO:0044425//membrane part;GO:0009579//thylakoid;GO:0044424//intra…	novel-m0186-5p
Unigene0002173	2685	gi|670395630|acc|XP_008678190.1|	1177	0	PREDICTED: VIN3-like protein 2 [Zea mays]	sp|Q9SUM4|VIL2_ARATH	360	1e-109	VIN3-like protein 2 OS=Arabidopsis thaliana GN=VIL2 PE=1 SV=1	--	--	--	--	--	--	--	--	--	--	-	-	-	novel-m0109-3p
Unigene0002183	1380	gi|354805231|acc|AER41646.1|	292	1e-93	peroxiredoxin [Oryza punctata]	--	--	--	--	--	--	--	--	--	--	--	--	--	--	GO:0006996//organelle organization;GO:0061024//membrane organization;GO:0071840//cellular component organization or biogenesis;GO:0044802//single-organism membrane organization;GO:0044763//single-organism cellular process;GO:0009657//plastid organization;GO:0008152//metabolic process;GO:0044699//single-organism process;GO:0016043//cellular component organization;GO:0009668//plastid membrane organ…	GO:0003824//catalytic activity	GO:0044424//intracellular part;GO:0043231//intracellular membrane-bounded organelle;GO:0005622//intracellular;GO:0005737//cytoplasm;GO:0043226//organelle;GO:0043227//membrane-bounded organelle;GO:0044444//cytoplasmic part;GO:0005623//cell;GO:0009536//plastid;GO:0044464//cell part;GO:0043229//intracellular organelle	miR8154-x
Unigene0002184	547	gi|835970556|acc|XP_012701249.1|	123	6e-31	PREDICTED: probable choline kinase 2 [Setaria italica]	sp|Q8L518|CK2_ARATH	51.6	8e-07	Probable choline kinase 2 OS=Arabidopsis thaliana GN=At1g74320 PE=2 SV=1	At1g74320	51.6	1e-07	KOG2686	Choline kinase	K14156//choline/ethanolamine kinase [EC:2.7.1.32 2.7.1.82]	1e-33	129	sbi:SORBI_03g003630	ko00564//Glycerophospholipid metabolism//Lipid metabolism//Metabolism	GO:0044237//cellular metabolic process;GO:0006796//phosphate-containing compound metabolic process;GO:0006793//phosphorus metabolic process;GO:0009987//cellular process;GO:0008152//metabolic process	GO:0016740//transferase activity;GO:0016772//transferase activity, transferring phosphorus-containing groups;GO:0003824//catalytic activity	-	novel-m0186-5p
Unigene0002185	652	--	--	--	--	--	--	--	--	--	--	--	--	--	--	--	--	--	--	-	-	-	miR5384-y;novel-m0193-5p
Unigene0002190	2137	gi|414881280|acc|DAA58411.1|	973	0	TPA: tonoplast dicarboxylate transporter [Zea mays]	sp|Q8LG88|TDT_ARATH	669	0	Tonoplast dicarboxylate transporter OS=Arabidopsis thaliana GN=TDT PE=2 SV=2	At5g47560	669	0	KOG1281	Na+/dicarboxylate, Na+/tricarboxylate and phosphate transporters	K14445//solute carrier family 13 (sodium-dependent dicarboxylate transporter), member 2/3/5	0	1042	sbi:SORBI_07g028030	--	GO:0006885//regulation of pH;GO:0098771//inorganic ion homeostasis;GO:0030003//cellular cation homeostasis;GO:0042592//homeostatic process;GO:0006810//transport;GO:0009987//cellular process;GO:0071702//organic substance transport;GO:0006835//dicarboxylic acid transport;GO:0030004//cellular monovalent inorganic cation homeostasis;GO:0044765//single-organism transport;GO:0019725//cellular homeostas…	GO:0022892//substrate-specific transporter activity;GO:0015075//ion transmembrane transporter activity;GO:0005215//transporter activity;GO:0008509//anion transmembrane transporter activity;GO:0022857//transmembrane transporter activity;GO:0005310//dicarboxylic acid transmembrane transporter activity;GO:0008514//organic anion transmembrane transporter activity;GO:0046943//carboxylic acid transmemb…	GO:0044425//membrane part;GO:0043226//organelle;GO:0005623//cell;GO:0005622//intracellular;GO:0043231//intracellular membrane-bounded organelle;GO:0031090//organelle membrane;GO:0043229//intracellular organelle;GO:0044422//organelle part;GO:0044424//intracellular part;GO:0043227//membrane-bounded organelle;GO:0031224//intrinsic component of membrane;GO:0016020//membrane;GO:0044464//cell part	novel-m0132-3p
Unigene0002191	392	--	--	--	--	--	--	--	--	--	--	--	--	--	--	--	--	--	--	-	-	-	novel-m0186-5p
Unigene0002193	846	gi|673921573|acc|NP_001288533.1|	265	5e-87	small nuclear ribonucleoprotein Sm D3-like [Zea mays]	sp|Q9LM92|SMD3B_ARATH	204	2e-64	Small nuclear ribonucleoprotein SmD3b OS=Arabidopsis thaliana GN=SMD3B PE=2 SV=1	At1g20580	204	3e-65	KOG3172	Small nuclear ribonucleoprotein Sm D3	K11088//small nuclear ribonucleoprotein D3	1e-87	265	zma:100284316	ko03040//Spliceosome//Transcription//Genetic Information Processing	-	-	GO:0019012//virion;GO:0044423//virion part;GO:0032991//macromolecular complex	miR6275-y
Unigene0002196	843	gi|901797141|acc|KMZ59611.1|	113	7e-28	Calcium-binding EF hand family protein [Zostera marina]	--	--	--	--	--	--	--	--	--	--	--	--	--	--	-	-	-	miR5384-y;miR8154-x
Unigene0002197	436	gi|514820483|acc|XP_004984929.1|	215	3e-63	PREDICTED: serine/arginine repetitive matrix protein 1 [Setaria italica]	sp|Q5ZMJ9|SRRM1_CHICK	118	1e-29	Serine/arginine repetitive matrix protein 1 OS=Gallus gallus GN=SRRM1 PE=2 SV=1	At2g29210	160	2e-45	KOG2146	Splicing coactivator SRm160/300, subunit SRm160 (contains PWI domain)	K13171//serine/arginine repetitive matrix protein 1	8e-64	215	sita:101767855	ko03013//RNA transport//Translation//Genetic Information Processing;ko03015//mRNA surveillance pathway//Translation//Genetic Information Processing	GO:0044237//cellular metabolic process;GO:0044260//cellular macromolecule metabolic process;GO:0006139//nucleobase-containing compound metabolic process;GO:0090304//nucleic acid metabolic process;GO:0044764//multi-organism cellular process;GO:0016070//RNA metabolic process;GO:0046483//heterocycle metabolic process;GO:0009987//cellular process;GO:1901360//organic cyclic compound metabolic process;…	-	-	novel-m0021-5p
Unigene0002202	759	gi|514778995|acc|XP_004969240.1|	224	5e-66	PREDICTED: mitogen-activated protein kinase 10 [Setaria italica]	sp|Q5ZCI1|MPK10_ORYSJ	221	4e-66	Mitogen-activated protein kinase 10 OS=Oryza sativa subsp. japonica GN=MPK10 PE=2 SV=2	At5g19010	199	5e-59	KOG0660	Mitogen-activated protein kinase	K04371//mitogen-activated protein kinase 1/3 [EC:2.7.11.24]	1e-66	224	sita:101762051	--	GO:0044699//single-organism process;GO:0050794//regulation of cellular process;GO:0043170//macromolecule metabolic process;GO:0023052//signaling;GO:0035556//intracellular signal transduction;GO:0044238//primary metabolic process;GO:0036211//protein modification process;GO:0065007//biological regulation;GO:0019538//protein metabolic process;GO:0044700//single organism signaling;GO:0050789//regulat…	GO:0097159//organic cyclic compound binding;GO:0004702//receptor signaling protein serine/threonine kinase activity;GO:0005057//receptor signaling protein activity;GO:0036094//small molecule binding;GO:0016772//transferase activity, transferring phosphorus-containing groups;GO:1901363//heterocyclic compound binding;GO:0032550//purine ribonucleoside binding;GO:0032549//ribonucleoside binding;GO:00…	-	novel-m0186-5p
Unigene0002203	3372	gi|670431167|acc|XP_008656236.1|	1278	0	PREDICTED: pentatricopeptide repeat-containing protein At5g39710 isoform X1 [Zea mays]	sp|Q9FIX3|PP407_ARATH	639	0	Pentatricopeptide repeat-containing protein At5g39710 OS=Arabidopsis thaliana GN=EMB2745 PE=2 SV=1	At5g39710	639	0	KOG4197	FOG: PPR repeat	--	--	--	--	--	-	-	GO:0043227//membrane-bounded organelle;GO:0043226//organelle;GO:0043231//intracellular membrane-bounded organelle;GO:0044464//cell part;GO:0043229//intracellular organelle;GO:0005622//intracellular;GO:0044424//intracellular part;GO:0005623//cell	miR5766-y
Unigene0002216	968	gi|514800513|acc|XP_004975181.1|	549	0	PREDICTED: crocetin glucosyltransferase 2-like [Setaria italica]	sp|Q6X1C0|GLT2_CROSA	189	6e-54	Crocetin glucosyltransferase 2 OS=Crocus sativus GN=GLT2 PE=1 SV=1	At2g43820	187	2e-54	KOG1192	UDP-glucuronosyl and UDP-glucosyl transferase	--	--	--	--	--	-	GO:0016757//transferase activity, transferring glycosyl groups;GO:0003824//catalytic activity;GO:0016740//transferase activity;GO:0016758//transferase activity, transferring hexosyl groups	GO:0044424//intracellular part;GO:0005622//intracellular;GO:0043231//intracellular membrane-bounded organelle;GO:0043229//intracellular organelle;GO:0043227//membrane-bounded organelle;GO:0043226//organelle;GO:0044464//cell part;GO:0005623//cell	novel-m0043-5p
Unigene0002229	1522	gi|195657723|acc|ACG48329.1|	221	2e-66	peroxin Pex14 [Zea mays]	sp|Q9FXT6|PEX14_ARATH	82	3e-15	Peroxisomal membrane protein PEX14 OS=Arabidopsis thaliana GN=PEX14 PE=1 SV=2	At5g62810_2	82	4e-16	KOG2629	Peroxisomal membrane anchor protein (peroxin)	--	--	--	--	--	GO:0022406//membrane docking;GO:0009987//cellular process;GO:0022615//protein to membrane docking;GO:0044763//single-organism cellular process;GO:0044699//single-organism process	-	GO:0043226//organelle;GO:0005623//cell;GO:0044439//peroxisomal part;GO:0043229//intracellular organelle;GO:0043231//intracellular membrane-bounded organelle;GO:0005622//intracellular;GO:0044464//cell part;GO:0044444//cytoplasmic part;GO:0044422//organelle part;GO:0044438//microbody part;GO:0044424//intracellular part;GO:0042579//microbody;GO:0005777//peroxisome;GO:0044446//intracellular organelle…	miR1127-x;miR1128-x;miR5205-x;miR6220-y;novel-m0014-3p;novel-m0158-5p
Unigene0002237	1704	gi|226491648|acc|NP_001151023.1|	228	3e-71	embryogenesis transmembrane protein [Zea mays]	--	--	--	--	--	--	--	--	--	K11267//sister chromatid cohesion protein PDS5	4e-92	289	sbi:SORBI_10g010540	--	-	-	GO:0016020//membrane;GO:0044425//membrane part;GO:0031224//intrinsic component of membrane	miR1848-x;novel-m0039-5p
Unigene0002243	1545	gi|350536575|acc|NP_001232833.1|	129	2e-33	uncharacterized protein LOC100277496 [Zea mays]	--	--	--	--	--	--	--	--	--	--	--	--	--	--	-	-	-	novel-m0132-3p
Unigene0002244	2304	gi|440577371|acc|CCI55376.1|	174	5e-52	PH01B035L11.21 [Phyllostachys edulis]	--	--	--	--	At3g59720	83.6	8e-16	KOG0017	FOG: Transposon-encoded proteins with TYA, reverse transcriptase, integrase domains in various combinations	--	--	--	--	--	-	-	-	miR845-x
Unigene0002262	1258	gi|955722491|acc|XP_012703351.2|	315	3e-103	PREDICTED: LOW QUALITY PROTEIN: coiled-coil domain-containing protein 124-like [Setaria italica]	sp|Q68EY7|C124A_XENLA	106	3e-25	Coiled-coil domain-containing protein 124-A OS=Xenopus laevis GN=ccdc124-a PE=2 SV=1	At1g16210	255	1e-81	KOG3223	Uncharacterized conserved protein	--	--	--	--	--	GO:0050896//response to stimulus;GO:0051641//cellular localization;GO:0034613//cellular protein localization;GO:0009608//response to symbiont;GO:0070727//cellular macromolecule localization;GO:0006810//transport;GO:0008152//metabolic process;GO:0042127//regulation of cell proliferation;GO:0015031//protein transport;GO:0006461//protein complex assembly;GO:0009605//response to external stimulus;GO:…	-	-	novel-m0132-3p
Unigene0002266	917	gi|992167323|acc|KXG28641.1|	132	2e-34	hypothetical protein SORBI_005G147200 [Sorghum bicolor]	--	--	--	--	--	--	--	--	--	--	--	--	--	--	-	-	-	miR5658-x;novel-m0072-5p
Unigene0002268	1346	gi|357454807|acc|XP_003597684.1|	121	1e-29	Avr9/Cf-9 rapidly elicited protein [Medicago truncatula]	--	--	--	--	7303255	55.1	2e-07	KOG0516	Dystonin, GAS (Growth-arrest-specific protein), and related proteins	--	--	--	--	--	-	-	GO:0044464//cell part;GO:0005623//cell;GO:0043231//intracellular membrane-bounded organelle;GO:0005622//intracellular;GO:0043229//intracellular organelle;GO:0043227//membrane-bounded organelle;GO:0043226//organelle;GO:0044424//intracellular part	novel-m0132-3p
Unigene0002276	550	--	--	--	--	--	--	--	--	--	--	--	--	--	--	--	--	--	--	-	-	-	miR5384-y;novel-m0097-3p
Unigene0002285	1412	gi|257209024|acc|CBB36501.1|	625	0	Oryza sativa protein similar to cytokinesis-specific syntaxin-related protein AAP03411 [Saccharum hybrid cultivar R570]	sp|Q42374|SY111_ARATH	345	5e-114	Syntaxin-related protein KNOLLE OS=Arabidopsis thaliana GN=KN PE=1 SV=1	At1g08560	345	8e-115	KOG0810	SNARE protein Syntaxin 1 and related proteins	K08486//syntaxin 1B/2/3	0	623	sbi:SORBI_01g008840	ko04130//SNARE interactions in vesicular transport//Folding, sorting and degradation//Genetic Information Processing	GO:0051179//localization;GO:0006810//transport;GO:0000910//cytokinesis;GO:0044281//small molecule metabolic process;GO:0046034//ATP metabolic process;GO:0008610//lipid biosynthetic process;GO:0044238//primary metabolic process;GO:0009126//purine nucleoside monophosphate metabolic process;GO:0061024//membrane organization;GO:0072522//purine-containing compound biosynthetic process;GO:0018130//hete…	GO:0042626//ATPase activity, coupled to transmembrane movement of substances;GO:0015405//P-P-bond-hydrolysis-driven transmembrane transporter activity;GO:0019829//cation-transporting ATPase activity;GO:0016818//hydrolase activity, acting on acid anhydrides, in phosphorus-containing anhydrides;GO:0016787//hydrolase activity;GO:0022804//active transmembrane transporter activity;GO:0016887//ATPase a…	GO:0030054//cell junction;GO:0031224//intrinsic component of membrane;GO:0044464//cell part;GO:0005623//cell;GO:0044424//intracellular part;GO:0005911//cell-cell junction;GO:0044444//cytoplasmic part;GO:0016020//membrane;GO:0005737//cytoplasm;GO:0044425//membrane part;GO:0005622//intracellular	miR5384-y
Unigene0002292	894	gi|514795336|acc|XP_004973274.1|	244	6e-78	PREDICTED: late embryogenesis abundant protein D-34-like [Setaria italica]	sp|P09444|LEA34_GOSHI	98.2	2e-22	Late embryogenesis abundant protein D-34 OS=Gossypium hirsutum PE=4 SV=1	--	--	--	--	--	--	--	--	--	--	-	-	-	novel-m0016-5p
Unigene0002293	1448	gi|514820476|acc|XP_004984926.1|	516	1e-180	PREDICTED: tropinone reductase homolog At5g06060-like [Setaria italica]	sp|Q9LHT0|TRNHF_ARATH	388	3e-131	Tropinone reductase homolog At5g06060 OS=Arabidopsis thaliana GN=At5g06060 PE=2 SV=1	At5g06060	388	4e-132	KOG0725	Reductases with broad range of substrate specificities	K08081//tropinone reductase I [EC:1.1.1.206]	0	548	sbi:SORBI_01g039880	ko00960//Tropane, piperidine and pyridine alkaloid biosynthesis//Biosynthesis of other secondary metabolites//Metabolism	GO:0044710//single-organism metabolic process;GO:0008152//metabolic process;GO:0044699//single-organism process	GO:0003824//catalytic activity	GO:0044444//cytoplasmic part;GO:0005737//cytoplasm;GO:0044424//intracellular part;GO:0005623//cell;GO:0005622//intracellular;GO:0044464//cell part	novel-m0086-3p;novel-m0087-3p
Unigene0002304	904	gi|514782225|acc|XP_004970040.1|	231	2e-73	PREDICTED: protein CURVATURE THYLAKOID 1C, chloroplastic-like [Setaria italica]	sp|Q9M812|CUT1C_ARATH	102	1e-24	Protein CURVATURE THYLAKOID 1C, chloroplastic OS=Arabidopsis thaliana GN=CURT1C PE=1 SV=1	--	--	--	--	--	--	--	--	--	--	GO:0034622//cellular macromolecular complex assembly;GO:0048856//anatomical structure development;GO:0031323//regulation of cellular metabolic process;GO:0060255//regulation of macromolecule metabolic process;GO:0006725//cellular aromatic compound metabolic process;GO:0009791//post-embryonic development;GO:1901360//organic cyclic compound metabolic process;GO:0032268//regulation of cellular prote…	-	GO:0009536//plastid;GO:0005737//cytoplasm;GO:0044444//cytoplasmic part;GO:0043231//intracellular membrane-bounded organelle;GO:0009507//chloroplast;GO:0044422//organelle part;GO:0005623//cell;GO:0043226//organelle;GO:0043227//membrane-bounded organelle;GO:0044446//intracellular organelle part;GO:0044435//plastid part;GO:0043229//intracellular organelle;GO:0044434//chloroplast part;GO:0005622//int…	novel-m0086-3p;novel-m0087-3p
Unigene0002310	536	--	--	--	--	--	--	--	--	--	--	--	--	--	--	--	--	--	--	-	-	-	miR6230-y
Unigene0002315	2553	gi|670362331|acc|XP_008651820.1|	1084	0	PREDICTED: F-box protein FBX14-like [Zea mays]	sp|Q8RWQ8|FBX14_ARATH	627	0	F-box protein FBX14 OS=Arabidopsis thaliana GN=FBX14 PE=2 SV=1	At4g24390	627	0	KOG1947	Leucine rich repeat proteins, some proteins contain F-box	--	--	--	--	--	-	-	-	miR4249-x
Unigene0002317	1443	gi|514714487|acc|XP_004953014.1|	602	0	PREDICTED: pre-mRNA-splicing factor ISY1 homolog [Setaria italica]	sp|Q6AYB3|ISY1_RAT	242	2e-74	Pre-mRNA-splicing factor ISY1 homolog OS=Rattus norvegicus GN=Isy1 PE=2 SV=1	At3g18790	377	1e-127	KOG3068	mRNA splicing factor	K12870//pre-mRNA-splicing factor ISY1	0	605	zma:100282530	ko03040//Spliceosome//Transcription//Genetic Information Processing	-	-	GO:0043227//membrane-bounded organelle;GO:0043231//intracellular membrane-bounded organelle;GO:0043226//organelle;GO:0005622//intracellular;GO:0009536//plastid;GO:0044464//cell part;GO:0044424//intracellular part;GO:0043229//intracellular organelle;GO:0044444//cytoplasmic part;GO:0005623//cell;GO:0005737//cytoplasm	miR8154-x
Unigene0002319	1591	gi|113579062|acc|BAF17425.1|	271	1e-85	Os05g0406000, partial [Oryza sativa Japonica Group]	sp|Q93W28|Y4554_ARATH	249	5e-76	Uncharacterized protein At4g15545 OS=Arabidopsis thaliana GN=At4g15545 PE=1 SV=1	--	--	--	--	--	--	--	--	--	--	GO:0009314//response to radiation;GO:0043412//macromolecule modification;GO:0044699//single-organism process;GO:0042221//response to chemical;GO:1901700//response to oxygen-containing compound;GO:0006468//protein phosphorylation;GO:0044238//primary metabolic process;GO:0042743//hydrogen peroxide metabolic process;GO:0044260//cellular macromolecule metabolic process;GO:0051234//establishment of lo…	GO:0005215//transporter activity	GO:0043227//membrane-bounded organelle;GO:0044425//membrane part;GO:0005622//intracellular;GO:0005623//cell;GO:0043229//intracellular organelle;GO:0044464//cell part;GO:0043226//organelle;GO:0016020//membrane;GO:0031224//intrinsic component of membrane;GO:0044424//intracellular part;GO:0043231//intracellular membrane-bounded organelle	novel-m0041-3p
Unigene0002329	553	--	--	--	--	--	--	--	--	--	--	--	--	--	--	--	--	--	--	-	-	-	novel-m0009-5p
Unigene0002334	1414	gi|514803114|acc|XP_004976447.1|	342	5e-113	PREDICTED: cyclin-P2-1-like [Setaria italica]	sp|Q7FAT5|CCP21_ORYSJ	275	4e-88	Cyclin-P2-1 OS=Oryza sativa subsp. japonica GN=CYCP2-1 PE=2 SV=1	At2g45080	174	5e-50	KOG1674	Cyclin	--	--	--	--	--	GO:0051726//regulation of cell cycle;GO:0050789//regulation of biological process;GO:0065007//biological regulation;GO:0050794//regulation of cellular process	GO:0005515//protein binding;GO:0019899//enzyme binding;GO:0005488//binding;GO:0019900//kinase binding	-	miR5384-y
Unigene0002346	1897	gi|836006000|acc|XP_004975087.2|	959	0	PREDICTED: probable flavin-containing monooxygenase 1 [Setaria italica]	sp|Q9LMA1|FMO1_ARATH	378	1e-121	Probable flavin-containing monooxygenase 1 OS=Arabidopsis thaliana GN=FMO1 PE=2 SV=1	At1g19250	336	9e-107	KOG1399	Flavin-containing monooxygenase	K00485//dimethylaniline monooxygenase (N-oxide forming) [EC:1.14.13.8]	0	983	sbi:SORBI_06g001960	--	GO:0044699//single-organism process;GO:0008152//metabolic process;GO:0044710//single-organism metabolic process	GO:0004497//monooxygenase activity;GO:0016491//oxidoreductase activity;GO:0005488//binding;GO:0036094//small molecule binding;GO:0000166//nucleotide binding;GO:0097159//organic cyclic compound binding;GO:0016705//oxidoreductase activity, acting on paired donors, with incorporation or reduction of molecular oxygen;GO:1901265//nucleoside phosphate binding;GO:1901363//heterocyclic compound binding;G…	-	novel-m0020-5p
Unigene0002347	857	gi|514805328|acc|XP_004977525.1|	107	3e-26	PREDICTED: phytosulfokines 2-like [Setaria italica]	sp|O81277|PSK5_ORYSJ	79.3	3e-17	Phytosulfokines 5 OS=Oryza sativa subsp. japonica GN=PSK5 PE=1 SV=1	--	--	--	--	--	--	--	--	--	--	-	-	GO:0043227//membrane-bounded organelle;GO:0044464//cell part;GO:0043226//organelle;GO:0005623//cell;GO:0005622//intracellular;GO:0043229//intracellular organelle;GO:0043231//intracellular membrane-bounded organelle;GO:0044424//intracellular part	novel-m0021-5p
Unigene0002357	321	--	--	--	--	--	--	--	--	--	--	--	--	--	--	--	--	--	--	-	-	-	miR159-y
Unigene0002360	931	--	--	--	--	--	--	--	--	--	--	--	--	--	--	--	--	--	--	-	-	-	novel-m0040-3p;novel-m0044-3p;novel-m0186-5p
Unigene0002361	1491	gi|695053647|acc|XP_009414924.1|	56.6	4e-06	PREDICTED: ABC transporter B family member 11-like [Musa acuminata subsp. malaccensis] [Musa acuminata]	--	--	--	--	At1g02520	50.4	5e-06	KOG0055	Multidrug/pheromone exporter, ABC superfamily	K05658//ATP-binding cassette, subfamily B (MDR/TAP), member 1 [EC:3.6.3.44]	1e-06	56.6	mus:103995907	ko02010//ABC transporters//Membrane transport//Environmental Information Processing	-	-	-	miR1511-y;miR5139-x;miR8155-y
Unigene0002362	2051	gi|308044415|acc|NP_001183052.1|	978	0	inosine-5'-monophosphate dehydrogenase [Zea mays]	sp|Q84XA3|IMDH_VIGUN	666	0	Inosine-5'-monophosphate dehydrogenase OS=Vigna unguiculata GN=impdh PE=1 SV=1	At1g16350	644	0	KOG2550	IMP dehydrogenase/GMP reductase	K00088//IMP dehydrogenase [EC:1.1.1.205]	0	984	sbi:SORBI_01g006320	ko00230//Purine metabolism//Nucleotide metabolism//Metabolism	GO:0006725//cellular aromatic compound metabolic process;GO:0044238//primary metabolic process;GO:0009260//ribonucleotide biosynthetic process;GO:0044763//single-organism cellular process;GO:0019693//ribose phosphate metabolic process;GO:0055086//nucleobase-containing small molecule metabolic process;GO:0046483//heterocycle metabolic process;GO:0018130//heterocycle biosynthetic process;GO:0044271…	GO:0016491//oxidoreductase activity;GO:0016616//oxidoreductase activity, acting on the CH-OH group of donors, NAD or NADP as acceptor;GO:0003824//catalytic activity;GO:0005488//binding;GO:0016614//oxidoreductase activity, acting on CH-OH group of donors;GO:0036094//small molecule binding;GO:0043167//ion binding;GO:0043169//cation binding	GO:0044424//intracellular part;GO:0044464//cell part;GO:0005622//intracellular;GO:0005623//cell	novel-m0020-5p
Unigene0002367	3359	gi|108708375|acc|ABF96170.1|	677	0	expressed protein [Oryza sativa Japonica Group]	--	--	--	--	--	--	--	--	--	--	--	--	--	--	GO:0043170//macromolecule metabolic process;GO:0008152//metabolic process;GO:0010467//gene expression;GO:0071704//organic substance metabolic process	-	GO:0043229//intracellular organelle;GO:0005622//intracellular;GO:0043226//organelle;GO:0042579//microbody;GO:0043231//intracellular membrane-bounded organelle;GO:0005737//cytoplasm;GO:0044464//cell part;GO:0044424//intracellular part;GO:0044444//cytoplasmic part;GO:0005623//cell;GO:0043227//membrane-bounded organelle	novel-m0113-5p
Unigene0002372	1551	gi|38344578|acc|CAE05536.2|	222	3e-91	OSJNBa0053B21.10 [Oryza sativa Japonica Group]	sp|P0CT43|TF28_SCHPO	106	9e-23	Transposon Tf2-8 polyprotein OS=Schizosaccharomyces pombe (strain 972 / ATCC 24843) GN=Tf2-8 PE=3 SV=1	At1g36590_2	179	3e-64	KOG0017	FOG: Transposon-encoded proteins with TYA, reverse transcriptase, integrase domains in various combinations	--	--	--	--	--	GO:0090304//nucleic acid metabolic process;GO:0006259//DNA metabolic process;GO:0044237//cellular metabolic process;GO:1901576//organic substance biosynthetic process;GO:0043170//macromolecule metabolic process;GO:0046483//heterocycle metabolic process;GO:0006260//DNA replication;GO:0034645//cellular macromolecule biosynthetic process;GO:0071840//cellular component organization or biogenesis;GO:0…	GO:0008233//peptidase activity;GO:0034061//DNA polymerase activity;GO:0070011//peptidase activity, acting on L-amino acid peptides;GO:0016787//hydrolase activity;GO:0016779//nucleotidyltransferase activity;GO:0004175//endopeptidase activity;GO:0003824//catalytic activity;GO:1901363//heterocyclic compound binding;GO:0016772//transferase activity, transferring phosphorus-containing groups;GO:009715…	GO:0044464//cell part;GO:0043227//membrane-bounded organelle;GO:0043229//intracellular organelle;GO:0005623//cell;GO:0043231//intracellular membrane-bounded organelle;GO:0044424//intracellular part;GO:0043226//organelle;GO:0005622//intracellular	novel-m0217-3p
Unigene0002373	667	--	--	--	--	--	--	--	--	--	--	--	--	--	--	--	--	--	--	-	-	-	miR1856-x
Unigene0002376	771	gi|414587948|acc|DAA38519.1|	479	1e-165	TPA: phosphate transport protein [Zea mays]	sp|Q01MW8|PHT14_ORYSI	469	1e-162	Probable inorganic phosphate transporter 1-4 OS=Oryza sativa subsp. indica GN=PHT1-4 PE=2 SV=2	At2g38940	384	2e-130	KOG0252	Inorganic phosphate transporter	K08176//MFS transporter, PHS family, inorganic phosphate transporter	1e-166	479	zma:100194162	--	GO:0015698//inorganic anion transport;GO:0044765//single-organism transport;GO:0044699//single-organism process;GO:0051234//establishment of localization;GO:0051179//localization;GO:0006810//transport;GO:0009987//cellular process;GO:0006811//ion transport;GO:0044763//single-organism cellular process;GO:0006820//anion transport;GO:1902578//single-organism localization	GO:0005215//transporter activity;GO:0022857//transmembrane transporter activity;GO:0015291//secondary active transmembrane transporter activity;GO:0022804//active transmembrane transporter activity	GO:0044425//membrane part;GO:0031224//intrinsic component of membrane;GO:0016020//membrane	miR5564-y
Unigene0002381	1490	gi|514765420|acc|XP_004965747.1|	533	0	PREDICTED: protein OS-9 homolog [Setaria italica]	sp|Q67WM9|OS9_ORYSJ	471	6e-163	Protein OS-9 homolog OS=Oryza sativa subsp. japonica GN=OS9 PE=2 SV=1	At5g35080	205	1e-61	KOG3394	Protein OS-9	K10088//protein OS-9	0	576	zma:100282809	ko04141//Protein processing in endoplasmic reticulum//Folding, sorting and degradation//Genetic Information Processing	GO:0006950//response to stress;GO:1901700//response to oxygen-containing compound;GO:1901575//organic substance catabolic process;GO:0071704//organic substance metabolic process;GO:0006970//response to osmotic stress;GO:0010498//proteasomal protein catabolic process;GO:0000302//response to reactive oxygen species;GO:0050896//response to stimulus;GO:0009056//catabolic process;GO:0051603//proteolys…	-	GO:0005623//cell;GO:0044464//cell part;GO:0043231//intracellular membrane-bounded organelle;GO:0043229//intracellular organelle;GO:0005622//intracellular;GO:0044424//intracellular part;GO:0043227//membrane-bounded organelle;GO:0043226//organelle	miR870-y
Unigene0002383	1137	gi|195651291|acc|ACG45113.1|	314	2e-101	squamosa promoter-binding-like protein 9 [Zea mays]	sp|A3C057|SPL17_ORYSJ	244	4e-75	Squamosa promoter-binding-like protein 17 OS=Oryza sativa subsp. japonica GN=SPL17 PE=2 SV=2	--	--	--	--	--	--	--	--	--	--	-	GO:1901363//heterocyclic compound binding;GO:0005488//binding;GO:0097159//organic cyclic compound binding;GO:0003676//nucleic acid binding	GO:0043227//membrane-bounded organelle;GO:0044424//intracellular part;GO:0005622//intracellular;GO:0044464//cell part;GO:0005623//cell;GO:0043226//organelle;GO:0043231//intracellular membrane-bounded organelle;GO:0043229//intracellular organelle	miR156-x;miR157-x;miR529-x
Unigene0002388	521	gi|670405964|acc|XP_008644589.1|	162	2e-54	PREDICTED: pre-mRNA-splicing factor 18-like isoform X1 [Zea mays]	--	--	--	--	At1g03140	71.2	3e-14	KOG2808	U5 snRNP-associated RNA splicing factor	K12817//pre-mRNA-splicing factor 18	5e-55	162	zma:103625968	ko03040//Spliceosome//Transcription//Genetic Information Processing	GO:0010467//gene expression;GO:0009987//cellular process;GO:0043170//macromolecule metabolic process;GO:0006807//nitrogen compound metabolic process;GO:1901360//organic cyclic compound metabolic process;GO:0071704//organic substance metabolic process;GO:0044260//cellular macromolecule metabolic process;GO:0006139//nucleobase-containing compound metabolic process;GO:0046483//heterocycle metabolic …	-	GO:0005737//cytoplasm;GO:0044464//cell part;GO:0044446//intracellular organelle part;GO:0005622//intracellular;GO:0043231//intracellular membrane-bounded organelle;GO:0044444//cytoplasmic part;GO:0044429//mitochondrial part;GO:1990904//ribonucleoprotein complex;GO:0044422//organelle part;GO:0032991//macromolecular complex;GO:0043229//intracellular organelle;GO:0044424//intracellular part;GO:00056…	novel-m0186-5p
Unigene0002389	3588	gi|985567392|acc|NP_001306658.1|	349	3e-108	TPR repeat [Zea mays]	--	--	--	--	--	--	--	--	--	--	--	--	--	--	-	-	GO:0044422//organelle part;GO:0043231//intracellular membrane-bounded organelle;GO:0044446//intracellular organelle part;GO:0043227//membrane-bounded organelle;GO:0009536//plastid;GO:0005623//cell;GO:0044424//intracellular part;GO:0043226//organelle;GO:0044435//plastid part;GO:0044444//cytoplasmic part;GO:0009532//plastid stroma;GO:0044464//cell part;GO:0043229//intracellular organelle;GO:0005622…	miR1118-x
Unigene0002391	2658	gi|670414998|acc|XP_008648619.1|	1259	0	PREDICTED: protein-tyrosine-phosphatase MKP1 [Zea mays]	sp|Q9C5S1|MKP1_ARATH	670	0	Protein-tyrosine-phosphatase MKP1 OS=Arabidopsis thaliana GN=MKP1 PE=1 SV=1	At3g55270	557	0	KOG1716	Dual specificity phosphatase	--	--	--	--	--	GO:0006470//protein dephosphorylation;GO:0006486//protein glycosylation;GO:0065009//regulation of molecular function;GO:0043409//negative regulation of MAPK cascade;GO:0042158//lipoprotein biosynthetic process;GO:0031324//negative regulation of cellular metabolic process;GO:0031400//negative regulation of protein modification process;GO:0019222//regulation of metabolic process;GO:0046907//intrace…	GO:0008138//protein tyrosine/serine/threonine phosphatase activity;GO:0016740//transferase activity;GO:0042578//phosphoric ester hydrolase activity;GO:0016788//hydrolase activity, acting on ester bonds;GO:0016787//hydrolase activity;GO:0004721//phosphoprotein phosphatase activity;GO:0003824//catalytic activity;GO:0016772//transferase activity, transferring phosphorus-containing groups;GO:0016791/…	GO:0005737//cytoplasm;GO:0044464//cell part;GO:0044444//cytoplasmic part;GO:0005623//cell;GO:0005622//intracellular;GO:0044424//intracellular part	novel-m0109-3p
Unigene0002392	1173	gi|670407752|acc|XP_008645312.1|	370	2e-123	PREDICTED: zinc finger protein CONSTANS-LIKE 3-like [Zea mays]	sp|O50055|COL1_ARATH	102	4e-23	Zinc finger protein CONSTANS-LIKE 1 OS=Arabidopsis thaliana GN=COL1 PE=1 SV=1	At5g57660	108	4e-26	KOG1601	GATA-4/5/6 transcription factors	--	--	--	--	--	-	GO:0046872//metal ion binding;GO:0005488//binding;GO:0046914//transition metal ion binding;GO:0043167//ion binding;GO:0043169//cation binding	GO:0005623//cell;GO:0043227//membrane-bounded organelle;GO:0044464//cell part;GO:0043231//intracellular membrane-bounded organelle;GO:0005622//intracellular;GO:0043226//organelle;GO:0043229//intracellular organelle;GO:0044424//intracellular part	novel-m0041-3p
Unigene0002395	1606	gi|413943232|acc|AFW75881.1|	728	0	phosphatase DCR2 [Zea mays]	sp|Q9LU72|PPA28_ARATH	479	4e-164	Probable inactive purple acid phosphatase 28 OS=Arabidopsis thaliana GN=PAP28 PE=2 SV=1	At5g57140	479	6e-165	KOG1432	Predicted DNA repair exonuclease SIA1	--	--	--	--	--	GO:0006796//phosphate-containing compound metabolic process;GO:0009987//cellular process;GO:0044237//cellular metabolic process;GO:0006793//phosphorus metabolic process;GO:0008152//metabolic process	GO:0043167//ion binding;GO:0005488//binding;GO:0016791//phosphatase activity;GO:0042578//phosphoric ester hydrolase activity;GO:0016788//hydrolase activity, acting on ester bonds;GO:0043169//cation binding;GO:0016787//hydrolase activity;GO:0003824//catalytic activity	GO:0005622//intracellular;GO:0043227//membrane-bounded organelle;GO:0043229//intracellular organelle;GO:0005623//cell;GO:0043226//organelle;GO:0044424//intracellular part;GO:0043231//intracellular membrane-bounded organelle;GO:0044464//cell part	miR5384-y;novel-m0186-5p
Unigene0002407	2196	gi|670410852|acc|XP_008646539.1|	499	4e-169	PREDICTED: cyclin-dependent kinase A-1-like [Zea mays]	sp|Q9FGW5|CDKG1_ARATH	189	5e-50	Cyclin-dependent kinase G1 OS=Arabidopsis thaliana GN=CDKG1 PE=1 SV=1	At1g67580	191	7e-51	KOG0663	Protein kinase PITSLRE and related kinases	K08818//cell division cycle 2-like [EC:2.7.11.22]	0	585	zma:103628025	--	GO:0071704//organic substance metabolic process;GO:0019538//protein metabolic process;GO:0044260//cellular macromolecule metabolic process;GO:0044237//cellular metabolic process;GO:0043412//macromolecule modification;GO:0009987//cellular process;GO:0044238//primary metabolic process;GO:0006464//cellular protein modification process;GO:0036211//protein modification process;GO:0008152//metabolic pr…	GO:1901363//heterocyclic compound binding;GO:0032550//purine ribonucleoside binding;GO:0005488//binding;GO:0032549//ribonucleoside binding;GO:0001883//purine nucleoside binding;GO:0016301//kinase activity;GO:0001882//nucleoside binding;GO:0003824//catalytic activity;GO:0036094//small molecule binding;GO:0016740//transferase activity;GO:0004672//protein kinase activity;GO:0097159//organic cyclic c…	-	miR5384-y
Unigene0002411	514	--	--	--	--	--	--	--	--	--	--	--	--	--	--	--	--	--	--	-	-	-	miR1848-x
Unigene0002412	6951	gi|4680208|acc|AAD27571.1|	1888	0	polyprotein [Sorghum bicolor]	sp|P20825|POL2_DROME	213	1e-54	Retrovirus-related Pol polyprotein from transposon 297 OS=Drosophila melanogaster GN=pol PE=3 SV=1	At1g20390	802	0	KOG0017	FOG: Transposon-encoded proteins with TYA, reverse transcriptase, integrase domains in various combinations	--	--	--	--	--	GO:0044260//cellular macromolecule metabolic process;GO:0006807//nitrogen compound metabolic process;GO:0016070//RNA metabolic process;GO:0044238//primary metabolic process;GO:0006259//DNA metabolic process;GO:0043170//macromolecule metabolic process;GO:1901360//organic cyclic compound metabolic process;GO:0006139//nucleobase-containing compound metabolic process;GO:0090304//nucleic acid metaboli…	GO:0004519//endonuclease activity;GO:0004518//nuclease activity;GO:0016891//endoribonuclease activity, producing 5'-phosphomonoesters;GO:0003824//catalytic activity;GO:0016893//endonuclease activity, active with either ribo- or deoxyribonucleic acids and producing 5'-phosphomonoesters;GO:0003676//nucleic acid binding;GO:0005488//binding;GO:0004540//ribonuclease activity;GO:0097159//organic cyclic…	GO:0043229//intracellular organelle;GO:0005623//cell;GO:0043231//intracellular membrane-bounded organelle;GO:0043227//membrane-bounded organelle;GO:0044464//cell part;GO:0044424//intracellular part;GO:0043226//organelle;GO:0005622//intracellular	miR1106-y;miR169-y;miR2592-y
Unigene0002415	1635	gi|514723787|acc|XP_004955332.1|	296	2e-92	PREDICTED: probable WRKY transcription factor 32 [Setaria italica]	sp|Q9C983|WRK57_ARATH	191	2e-54	Probable WRKY transcription factor 57 OS=Arabidopsis thaliana GN=WRKY57 PE=2 SV=1	--	--	--	--	--	--	--	--	--	--	-	-	-	miR5384-y;novel-m0132-3p
Unigene0002418	3418	gi|195624654|acc|ACG34157.1|	630	0	zinc finger C-x8-C-x5-C-x3-H type family protein [Zea mays]	sp|Q6H7U2|C3H13_ORYSJ	562	0	Zinc finger CCCH domain-containing protein 13 OS=Oryza sativa subsp. japonica GN=Os02g0161200 PE=2 SV=1	--	--	--	--	--	--	--	--	--	--	-	GO:0043167//ion binding;GO:0005488//binding;GO:0043169//cation binding	GO:0044464//cell part;GO:0044424//intracellular part;GO:0043229//intracellular organelle;GO:0043227//membrane-bounded organelle;GO:0005622//intracellular;GO:0043226//organelle;GO:0005623//cell;GO:0043231//intracellular membrane-bounded organelle	miR1426-x
Unigene0002419	2872	--	--	--	--	--	--	--	--	--	--	--	--	--	--	--	--	--	--	-	-	-	miR1426-x;miR172-x;miR172-y;miR5658-x
Unigene0002430	317	--	--	--	--	--	--	--	--	--	--	--	--	--	--	--	--	--	--	-	-	-	miR1856-x
Unigene0002441	3173	gi|514742270|acc|XP_004960100.1|	1788	0	PREDICTED: vacuolar protein sorting-associated protein 41 homolog [Setaria italica]	sp|P93231|VPS41_SOLLC	1350	0	Vacuolar protein sorting-associated protein 41 homolog OS=Solanum lycopersicum GN=VPS41 PE=2 SV=1	At1g08190	1233	0	KOG2066	Vacuolar assembly/sorting protein VPS41	--	--	--	--	--	GO:0033036//macromolecule localization;GO:0051641//cellular localization;GO:0009605//response to external stimulus;GO:0034613//cellular protein localization;GO:0046907//intracellular transport;GO:0071702//organic substance transport;GO:0006886//intracellular protein transport;GO:0050896//response to stimulus;GO:0051649//establishment of localization in cell;GO:0070727//cellular macromolecule loca…	GO:0043167//ion binding;GO:0043169//cation binding;GO:0046914//transition metal ion binding;GO:0046872//metal ion binding;GO:0005488//binding	-	miR5819-x
Unigene0002453	774	gi|514752755|acc|XP_004962638.1|	110	2e-25	PREDICTED: disease resistance protein RPP13-like isoform X3 [Setaria italica]	--	--	--	--	--	--	--	--	--	--	--	--	--	--	-	GO:0036094//small molecule binding;GO:0032550//purine ribonucleoside binding;GO:0032549//ribonucleoside binding;GO:1901363//heterocyclic compound binding;GO:0097367//carbohydrate derivative binding;GO:0001882//nucleoside binding;GO:0097159//organic cyclic compound binding;GO:0005488//binding;GO:0001883//purine nucleoside binding	-	miR1848-x;novel-m0095-5p
Unigene0002455	1116	gi|255676500|acc|BAH93222.1|	125	1e-28	Os05g0523100 [Oryza sativa Japonica Group]	--	--	--	--	--	--	--	--	--	--	--	--	--	--	-	-	-	novel-m0018-3p
Unigene0002465	295	--	--	--	--	--	--	--	--	--	--	--	--	--	--	--	--	--	--	-	-	-	miR5384-y
Unigene0002472	3680	gi|514712809|acc|XP_004952602.1|	1915	0	PREDICTED: staphylococcal nuclease domain-containing protein 1-like [Setaria italica]	sp|Q66X93|SND1_RAT	473	1e-146	Staphylococcal nuclease domain-containing protein 1 OS=Rattus norvegicus GN=Snd1 PE=2 SV=1	At5g07350	1306	0	KOG2039	Transcriptional coactivator p100	K15979//staphylococcal nuclease domain-containing protein 1	0	1995	sbi:SORBI_04g021280	--	GO:0019222//regulation of metabolic process;GO:0044699//single-organism process;GO:0050789//regulation of biological process;GO:0044763//single-organism cellular process;GO:0010605//negative regulation of macromolecule metabolic process;GO:0048519//negative regulation of biological process;GO:0010629//negative regulation of gene expression;GO:0016458//gene silencing;GO:0009987//cellular process;G…	-	GO:0031332//RNAi effector complex;GO:1990904//ribonucleoprotein complex;GO:0005623//cell;GO:0044464//cell part;GO:0005622//intracellular;GO:0030529//intracellular ribonucleoprotein complex;GO:0032991//macromolecular complex;GO:0044424//intracellular part	miR5641-y
Unigene0002483	788	gi|357159461|acc|XP_003578454.1|	145	1e-41	PREDICTED: cytochrome c oxidase assembly factor 5 [Brachypodium distachyon]	sp|Q28CA1|COA5_XENTR	52	2e-07	Cytochrome c oxidase assembly factor 5 OS=Xenopus tropicalis GN=coa5 PE=3 SV=1	CE21412	57	5e-10	KOG4114	Cytochrome c oxidase assembly protein PET191	K18178//cytochrome c oxidase assembly factor 5	4e-43	148	sbi:SORBI_02g030100	--	-	-	-	miR1118-x;novel-m0158-5p
Unigene0002485	2641	gi|835932487|acc|XP_012699372.1|	314	3e-94	PREDICTED: F-box/LRR-repeat protein 13-like [Setaria italica]	sp|Q9FZ70|FDL1_ARATH	72.8	5e-12	F-box/FBD/LRR-repeat protein At1g13570 OS=Arabidopsis thaliana GN=At1g13570 PE=2 SV=1	--	--	--	--	--	--	--	--	--	--	-	-	-	novel-m0017-3p
Unigene0002514	1102	gi|514818113|acc|XP_004983765.1|	116	1e-25	PREDICTED: syndetin isoform X1 [Setaria italica]	--	--	--	--	--	--	--	--	--	--	--	--	--	--	GO:0071704//organic substance metabolic process;GO:0043170//macromolecule metabolic process;GO:0009987//cellular process;GO:0036211//protein modification process;GO:0043412//macromolecule modification;GO:0044260//cellular macromolecule metabolic process;GO:0019538//protein metabolic process;GO:0044237//cellular metabolic process;GO:0044238//primary metabolic process;GO:0008152//metabolic process;…	GO:0016740//transferase activity;GO:0003824//catalytic activity;GO:0005488//binding	-	miR1848-x;miR8154-x
Unigene0002515	1512	--	--	--	--	--	--	--	--	--	--	--	--	--	--	--	--	--	--	-	-	-	novel-m0215-5p
Unigene0002520	1218	gi|695004546|acc|XP_009388685.1|	370	8e-124	PREDICTED: nucleophosmin [Musa acuminata subsp. malaccensis] [Musa acuminata]	--	--	--	--	--	--	--	--	--	--	--	--	--	--	GO:0098542//defense response to other organism;GO:1901700//response to oxygen-containing compound;GO:0044238//primary metabolic process;GO:0009416//response to light stimulus;GO:0044267//cellular protein metabolic process;GO:0045087//innate immune response;GO:0050896//response to stimulus;GO:0019538//protein metabolic process;GO:0042221//response to chemical;GO:0008152//metabolic process;GO:00096…	-	GO:0044464//cell part;GO:0005623//cell;GO:0016020//membrane;GO:0043229//intracellular organelle;GO:0043226//organelle;GO:0005622//intracellular;GO:0043231//intracellular membrane-bounded organelle;GO:0043227//membrane-bounded organelle;GO:0044424//intracellular part	miR5819-x
Unigene0002535	307	--	--	--	--	--	--	--	--	--	--	--	--	--	--	--	--	--	--	-	-	-	miR1320-x
Unigene0002538	5140	gi|670388353|acc|XP_008674666.1|	966	0	PREDICTED: leucine-rich repeat receptor protein kinase EXS [Zea mays]	sp|Q8RZV7|MSP1_ORYSJ	708	0	Leucine-rich repeat receptor protein kinase MSP1 OS=Oryza sativa subsp. japonica GN=MSP1 PE=1 SV=1	At1g73070	221	9e-60	KOG0619	FOG: Leucine rich repeat	--	--	--	--	--	GO:0009987//cellular process;GO:0044699//single-organism process	GO:0016740//transferase activity;GO:0003824//catalytic activity;GO:0016301//kinase activity;GO:0016772//transferase activity, transferring phosphorus-containing groups	GO:0043229//intracellular organelle;GO:0043231//intracellular membrane-bounded organelle;GO:0044424//intracellular part;GO:0005623//cell;GO:0043227//membrane-bounded organelle;GO:0044464//cell part;GO:0005622//intracellular;GO:0043226//organelle	novel-m0132-3p
Unigene0002539	1944	gi|57834005|acc|CAI44602.1|	785	0	P0650D04.6 [Oryza sativa Japonica Group]	--	--	--	--	--	--	--	--	--	--	--	--	--	--	-	-	GO:0005623//cell;GO:0043226//organelle;GO:0005622//intracellular;GO:0044464//cell part;GO:0043229//intracellular organelle;GO:0044424//intracellular part;GO:0043231//intracellular membrane-bounded organelle;GO:0043227//membrane-bounded organelle	novel-m0132-3p
Unigene0002541	3106	gi|670377827|acc|XP_008669925.1|	99.4	5e-23	PREDICTED: protein LURP-one-related 5-like [Zea mays]	--	--	--	--	--	--	--	--	--	--	--	--	--	--	-	-	-	novel-m0004-3p;novel-m0132-3p
Unigene0002543	652	gi|514738101|acc|XP_004959045.1|	74.3	5e-13	PREDICTED: probable beta-1,3-galactosyltransferase 19 [Setaria italica]	--	--	--	--	--	--	--	--	--	--	--	--	--	--	-	GO:0003824//catalytic activity;GO:0016740//transferase activity	GO:0044464//cell part;GO:0043227//membrane-bounded organelle;GO:0005622//intracellular;GO:0005623//cell;GO:0044424//intracellular part;GO:0043229//intracellular organelle;GO:0043231//intracellular membrane-bounded organelle;GO:0043226//organelle	novel-m0040-3p;novel-m0044-3p
Unigene0002544	1835	gi|836021223|acc|XP_012704367.1|	317	4e-97	PREDICTED: ethylene-insensitive protein 2-like [Setaria italica]	sp|Q9S814|EIN2_ARATH	134	2e-31	Ethylene-insensitive protein 2 OS=Arabidopsis thaliana GN=EIN2 PE=1 SV=1	At5g03280	134	3e-32	KOG1291	Mn2+ and Fe2+ transporters of the NRAMP family	K14513//ethylene-insensitive protein 2	7e-120	370	sbi:SORBI_01g011020	ko04075//Plant hormone signal transduction//Signal transduction//Environmental Information Processing	GO:0051234//establishment of localization;GO:0051179//localization	-	-	miR8154-x
Unigene0002547	2286	gi|195652651|acc|ACG45793.1|	976	0	auxin efflux carrier component 1c [Zea mays]	sp|P0C0X5|PIN1B_ORYSJ	856	0	Probable auxin efflux carrier component 1b OS=Oryza sativa subsp. japonica GN=PIN1B PE=2 SV=1	--	--	--	--	--	K13947//auxin efflux carrier family	0	1123	sbi:SORBI_05g002150	--	GO:0044699//single-organism process;GO:0044763//single-organism cellular process;GO:0009987//cellular process	-	GO:0016020//membrane;GO:0044425//membrane part;GO:0031224//intrinsic component of membrane	miR5384-y;novel-m0132-3p
Unigene0002561	1294	gi|514745813|acc|XP_004960972.1|	426	2e-146	PREDICTED: nucleoside diphosphate kinase 3-like [Setaria italica]	sp|Q8LAH8|NDK4_ARATH	341	3e-114	Nucleoside diphosphate kinase IV, chloroplastic/mitochondrial OS=Arabidopsis thaliana GN=NDK4 PE=1 SV=2	At4g23900	341	5e-115	KOG0888	Nucleoside diphosphate kinase	K00940//nucleoside-diphosphate kinase [EC:2.7.4.6]	1e-154	445	zma:100283650	ko00230//Purine metabolism//Nucleotide metabolism//Metabolism;ko00240//Pyrimidine metabolism//Nucleotide metabolism//Metabolism	GO:0046390//ribose phosphate biosynthetic process;GO:0019637//organophosphate metabolic process;GO:0006793//phosphorus metabolic process;GO:0009259//ribonucleotide metabolic process;GO:0071704//organic substance metabolic process;GO:0072522//purine-containing compound biosynthetic process;GO:0044711//single-organism biosynthetic process;GO:0009117//nucleotide metabolic process;GO:1901293//nucleos…	GO:0032550//purine ribonucleoside binding;GO:0016740//transferase activity;GO:0016772//transferase activity, transferring phosphorus-containing groups;GO:0036094//small molecule binding;GO:0001882//nucleoside binding;GO:0097367//carbohydrate derivative binding;GO:0097159//organic cyclic compound binding;GO:0005488//binding;GO:1901363//heterocyclic compound binding;GO:0001883//purine nucleoside bi…	-	miR8154-x
Unigene0002580	1516	gi|670413459|acc|XP_008647928.1|	582	0	PREDICTED: LOC100284229 isoform X2 [Zea mays]	sp|O82782|HIS3_ARATH	436	3e-149	1-(5-phosphoribosyl)-5-[(5-phosphoribosylamino)methylideneamino] imidazole-4-carboxamide isomerase, chloroplastic OS=Arabidopsis thaliana GN=HISN3 PE=2 SV=1	At2g36230	436	5e-150	KOG3055	Phosphoribosylformimino-5-aminoimidazole carboxamide ribonucleotide (ProFAR) isomerase	K01814//phosphoribosylformimino-5-aminoimidazole carboxamide ribotide isomerase [EC:5.3.1.16]	0	608	sbi:SORBI_01g032260	ko01230//Biosynthesis of amino acids//Global and Overview//Metabolism;ko00340//Histidine metabolism//Amino acid metabolism//Metabolism	GO:0044237//cellular metabolic process;GO:0006996//organelle organization;GO:0044281//small molecule metabolic process;GO:1901564//organonitrogen compound metabolic process;GO:0006807//nitrogen compound metabolic process;GO:0000226//microtubule cytoskeleton organization;GO:1901605//alpha-amino acid metabolic process;GO:1902589//single-organism organelle organization;GO:0019752//carboxylic acid me…	GO:0003824//catalytic activity;GO:0016861//intramolecular oxidoreductase activity, interconverting aldoses and ketoses;GO:0016860//intramolecular oxidoreductase activity;GO:0016853//isomerase activity	GO:0043231//intracellular membrane-bounded organelle;GO:0005737//cytoplasm;GO:0005623//cell;GO:0009536//plastid;GO:0044464//cell part;GO:0005622//intracellular;GO:0044424//intracellular part;GO:0044444//cytoplasmic part;GO:0043229//intracellular organelle;GO:0043226//organelle;GO:0043227//membrane-bounded organelle	novel-m0089-3p
Unigene0002582	704	--	--	--	--	--	--	--	--	--	--	--	--	--	--	--	--	--	--	-	-	-	novel-m0147-5p
Unigene0002586	574	--	--	--	--	--	--	--	--	--	--	--	--	--	--	--	--	--	--	-	-	-	miR5563-y
Unigene0002590	3103	gi|937909520|acc|BAS84440.1|	691	0	Os03g0379801 [Oryza sativa Japonica Group]	sp|Q9M667|RPP13_ARATH	225	4e-60	Disease resistance protein RPP13 OS=Arabidopsis thaliana GN=RPP13 PE=2 SV=2	At3g46530	225	6e-61	KOG4658	Apoptotic ATPase	--	--	--	--	--	-	GO:0032550//purine ribonucleoside binding;GO:0097159//organic cyclic compound binding;GO:0032549//ribonucleoside binding;GO:0001882//nucleoside binding;GO:0097367//carbohydrate derivative binding;GO:0036094//small molecule binding;GO:1901363//heterocyclic compound binding;GO:0001883//purine nucleoside binding;GO:0005488//binding	GO:0043226//organelle;GO:0044464//cell part;GO:0043231//intracellular membrane-bounded organelle;GO:0005623//cell;GO:0005622//intracellular;GO:0043227//membrane-bounded organelle;GO:0043229//intracellular organelle;GO:0044424//intracellular part	novel-m0201-3p
Unigene0002600	1315	gi|514801613|acc|XP_004975709.1|	301	4e-98	PREDICTED: ethylene-responsive transcription factor ERF027-like [Setaria italica]	sp|Q9C9I2|ERF21_ARATH	120	2e-30	Ethylene-responsive transcription factor ERF021 OS=Arabidopsis thaliana GN=ERF021 PE=2 SV=1	--	--	--	--	--	--	--	--	--	--	GO:0043170//macromolecule metabolic process;GO:0010468//regulation of gene expression;GO:0044237//cellular metabolic process;GO:0065007//biological regulation;GO:0009987//cellular process;GO:0034645//cellular macromolecule biosynthetic process;GO:0019222//regulation of metabolic process;GO:0009059//macromolecule biosynthetic process;GO:0071704//organic substance metabolic process;GO:1901576//orga…	GO:1901363//heterocyclic compound binding;GO:0097159//organic cyclic compound binding;GO:0005488//binding;GO:0001071//nucleic acid binding transcription factor activity;GO:0003676//nucleic acid binding	GO:0044464//cell part;GO:0043231//intracellular membrane-bounded organelle;GO:0043229//intracellular organelle;GO:0005622//intracellular;GO:0043227//membrane-bounded organelle;GO:0043226//organelle;GO:0044424//intracellular part;GO:0005623//cell	miR437-x
Unigene0002607	650	gi|992281469|acc|KXG39501.1|	57.4	5e-09	hypothetical protein SORBI_001G391800, partial [Sorghum bicolor]	--	--	--	--	--	--	--	--	--	--	--	--	--	--	-	-	-	novel-m0006-5p
Unigene0002608	906	gi|992281469|acc|KXG39501.1|	82.4	1e-17	hypothetical protein SORBI_001G391800, partial [Sorghum bicolor]	--	--	--	--	--	--	--	--	--	--	--	--	--	--	-	-	-	novel-m0006-5p
Unigene0002610	601	--	--	--	--	--	--	--	--	--	--	--	--	--	--	--	--	--	--	-	-	-	miR5819-x
Unigene0002618	947	--	--	--	--	--	--	--	--	--	--	--	--	--	--	--	--	--	--	-	-	-	miR5384-y
Unigene0002627	1760	gi|835925346|acc|XP_012698968.1|	338	3e-106	PREDICTED: FBD-associated F-box protein At1g66310-like [Setaria italica]	sp|Q84W80|FBL42_ARATH	71.6	7e-12	F-box/LRR-repeat protein At3g03360 OS=Arabidopsis thaliana GN=At3g03360 PE=2 SV=2	--	--	--	--	--	--	--	--	--	--	-	-	-	novel-m0156-3p
Unigene0002630	1221	gi|835923866|acc|XP_004957551.2|	407	1e-137	PREDICTED: probable cytokinin riboside 5'-monophosphate phosphoribohydrolase LOGL9 [Setaria italica]	sp|B7E7M8|LOGL9_ORYSJ	327	4e-109	Probable cytokinin riboside 5'-monophosphate phosphoribohydrolase LOGL9 OS=Oryza sativa subsp. japonica GN=LOGL9 PE=2 SV=1	--	--	--	--	--	K06966//uncharacterized protein	3e-160	459	sbi:SORBI_02g031870	--	-	-	-	miR5384-y;novel-m0156-3p
Unigene0002631	1918	gi|670423091|acc|XP_008652389.1|	877	0	PREDICTED: F-box protein At1g47056-like [Zea mays]	sp|Q9C626|FB37_ARATH	449	3e-149	F-box protein At1g47056 OS=Arabidopsis thaliana GN=At1g47056 PE=2 SV=1	At1g47056	449	5e-150	KOG1947	Leucine rich repeat proteins, some proteins contain F-box	K10273//F-box and leucine-rich repeat protein 7	0	907	sbi:SORBI_02g013790	--	-	-	-	miR5819-x
Unigene0002636	960	gi|414876010|acc|DAA53141.1|	199	7e-60	TPA: histone-like transcription factor and histone family protein [Zea mays]	sp|Q02516|HAP5_YEAST	57	3e-08	Transcriptional activator HAP5 OS=Saccharomyces cerevisiae (strain ATCC 204508 / S288c) GN=HAP5 PE=1 SV=1	At5g43250	103	3e-26	KOG1657	CCAAT-binding factor, subunit C (HAP5)	K03004//DNA-directed RNA polymerase I subunit RPA43	5e-65	211	sbi:SORBI_03g003610	ko00230//Purine metabolism//Nucleotide metabolism//Metabolism;ko00240//Pyrimidine metabolism//Nucleotide metabolism//Metabolism;ko03020//RNA polymerase//Transcription//Genetic Information Processing	GO:0065007//biological regulation;GO:0010468//regulation of gene expression;GO:0019222//regulation of metabolic process;GO:0060255//regulation of macromolecule metabolic process;GO:0050789//regulation of biological process	GO:0097159//organic cyclic compound binding;GO:0003677//DNA binding;GO:0005488//binding;GO:0005515//protein binding;GO:0003676//nucleic acid binding;GO:0001071//nucleic acid binding transcription factor activity;GO:0046983//protein dimerization activity;GO:1901363//heterocyclic compound binding	GO:0005622//intracellular;GO:0043226//organelle;GO:0044424//intracellular part;GO:0044464//cell part;GO:0043227//membrane-bounded organelle;GO:0043231//intracellular membrane-bounded organelle;GO:0043229//intracellular organelle;GO:0005623//cell	novel-m0193-5p
Unigene0002640	2671	gi|514810989|acc|XP_004980289.1|	380	4e-121	PREDICTED: F-box/FBD/LRR-repeat protein At5g22660-like [Setaria italica]	sp|Q9LXQ8|FBL60_ARATH	72.4	1e-11	F-box/LRR-repeat protein At3g58940 OS=Arabidopsis thaliana GN=At3g58940 PE=2 SV=1	--	--	--	--	--	--	--	--	--	--	-	-	-	miR8154-x
Unigene0002644	4662	gi|573912087|acc|XP_006643759.1|	845	0	PREDICTED: protein TRM32 isoform X1 [Oryza brachyantha]	sp|F4HSD5|TRM32_ARATH	62.8	2e-08	Protein TRM32 OS=Arabidopsis thaliana GN=TRM32 PE=2 SV=1	--	--	--	--	--	--	--	--	--	--	-	-	-	miR5658-x;miR9737-x
Unigene0002645	1036	gi|835991138|acc|XP_012702373.1|	209	1e-62	PREDICTED: double-strand break repair protein mus-23-like [Setaria italica]	--	--	--	--	--	--	--	--	--	--	--	--	--	--	-	-	-	miR5384-y
Unigene0002649	3379	gi|1002844554|acc|XP_015689478.1|	376	1e-112	PREDICTED: YLP motif-containing protein 1 isoform X2 [Oryza brachyantha]	sp|P0CB49|YLPM1_RAT	136	5e-31	YLP motif-containing protein 1 OS=Rattus norvegicus GN=Ylpm1 PE=1 SV=1	At5g62760	179	3e-46	KOG2400	Nuclear protein ZAP	K17602//YLP motif-containing protein 1	0	698	sbi:SORBI_04g007460	--	-	-	GO:0005622//intracellular;GO:0043231//intracellular membrane-bounded organelle;GO:0043227//membrane-bounded organelle;GO:0005623//cell;GO:0043226//organelle;GO:0044424//intracellular part;GO:0043229//intracellular organelle;GO:0044464//cell part	miR5658-x
Unigene0002668	1626	gi|113564445|acc|BAF14788.1|	256	4e-76	Os04g0440300, partial [Oryza sativa Japonica Group]	sp|Q9FM89|FDL38_ARATH	73.9	1e-12	F-box/FBD/LRR-repeat protein At5g56420 OS=Arabidopsis thaliana GN=At5g56420 PE=2 SV=1	--	--	--	--	--	--	--	--	--	--	-	-	-	miR5564-y
Unigene0002673	2848	gi|670359697|acc|XP_008673211.1|	1627	0	PREDICTED: phospholipase D family protein isoform X1 [Zea mays]	sp|Q43007|PLDA1_ORYSJ	1023	0	Phospholipase D alpha 1 OS=Oryza sativa subsp. japonica GN=PLD1 PE=1 SV=2	At3g15730	1014	0	KOG1329	Phospholipase D1	K01115//phospholipase D1/2 [EC:3.1.4.4]	0	1456	zma:103639012	ko04144//Endocytosis//Transport and catabolism//Cellular Processes;ko00564//Glycerophospholipid metabolism//Lipid metabolism//Metabolism;ko00565//Ether lipid metabolism//Lipid metabolism//Metabolism	GO:0044710//single-organism metabolic process;GO:0044699//single-organism process;GO:0019637//organophosphate metabolic process;GO:0006629//lipid metabolic process;GO:0044255//cellular lipid metabolic process;GO:0044237//cellular metabolic process;GO:0044238//primary metabolic process;GO:0008152//metabolic process;GO:0044763//single-organism cellular process;GO:0046486//glycerolipid metabolic pro…	GO:0004620//phospholipase activity;GO:0003824//catalytic activity;GO:0005488//binding;GO:0043169//cation binding;GO:0016298//lipase activity;GO:0046872//metal ion binding;GO:0016788//hydrolase activity, acting on ester bonds;GO:0016787//hydrolase activity;GO:0043167//ion binding	-	miR5384-y
Unigene0002675	575	gi|937936437|acc|BAT11351.1|	117	7e-28	Os10g0482200 [Oryza sativa Japonica Group]	--	--	--	--	--	--	--	--	--	--	--	--	--	--	-	-	-	novel-m0186-5p
Unigene0002677	7134	gi|475587096|acc|EMT20452.1|	1339	0	Histone-lysine N-methyltransferase ASHH2 [Aegilops tauschii]	sp|Q2LAE1|ASHH2_ARATH	427	2e-120	Histone-lysine N-methyltransferase ASHH2 OS=Arabidopsis thaliana GN=ASHH2 PE=1 SV=1	At1g77300	332	2e-99	KOG4442	Clathrin coat binding protein/Huntingtin interacting protein HIP1, involved in regulation of endocytosis	K11423//histone-lysine N-methyltransferase SETD2 [EC:2.1.1.43]	0	2367	sita:101779513	ko00310//Lysine degradation//Amino acid metabolism//Metabolism	GO:0044699//single-organism process;GO:0071704//organic substance metabolic process;GO:0044710//single-organism metabolic process;GO:0008152//metabolic process;GO:1902589//single-organism organelle organization;GO:0016568//chromatin modification;GO:0006464//cellular protein modification process;GO:0036211//protein modification process;GO:0006479//protein methylation;GO:0043170//macromolecule meta…	GO:0008168//methyltransferase activity;GO:0016278//lysine N-methyltransferase activity;GO:0016740//transferase activity;GO:0046914//transition metal ion binding;GO:0043167//ion binding;GO:0005488//binding;GO:0016279//protein-lysine N-methyltransferase activity;GO:0016741//transferase activity, transferring one-carbon groups;GO:0003824//catalytic activity;GO:0046872//metal ion binding;GO:0008170//…	GO:0043226//organelle;GO:0044424//intracellular part;GO:0043227//membrane-bounded organelle;GO:0044464//cell part;GO:0005623//cell;GO:0005622//intracellular;GO:0043229//intracellular organelle;GO:0043231//intracellular membrane-bounded organelle	miR1426-x
Unigene0002679	2247	gi|573915604|acc|XP_006645453.1|	898	0	PREDICTED: multicopper oxidase LPR1-like [Oryza brachyantha]	sp|F4I4K5|LPR1_ARATH	659	0	Multicopper oxidase LPR1 OS=Arabidopsis thaliana GN=LPR1 PE=2 SV=1	--	--	--	--	--	--	--	--	--	--	GO:0044710//single-organism metabolic process;GO:0008152//metabolic process;GO:0044699//single-organism process	GO:0043167//ion binding;GO:0043169//cation binding;GO:0046872//metal ion binding;GO:0003824//catalytic activity;GO:0005488//binding;GO:0046914//transition metal ion binding	GO:0019012//virion;GO:0044423//virion part	miR5384-y
Unigene0002688	723	--	--	--	--	--	--	--	--	--	--	--	--	--	--	--	--	--	--	-	-	-	miR5653-y
Unigene0002705	1376	gi|413951528|acc|AFW84177.1|	187	4e-54	wiscott-Aldrich syndrome [Zea mays]	sp|F4IVV0|RIC1_ARATH	64.7	1e-10	CRIB domain-containing protein RIC1 OS=Arabidopsis thaliana GN=RIC1 PE=1 SV=1	--	--	--	--	--	--	--	--	--	--	-	-	-	miR8154-x;novel-m0021-5p
Unigene0002719	1641	gi|90399121|acc|CAJ86050.1|	369	7e-122	H0821G03.1 [Oryza sativa Indica Group]	sp|Q9LEW0|UBP22_ARATH	193	1e-52	Ubiquitin carboxyl-terminal hydrolase 22 OS=Arabidopsis thaliana GN=UBP22 PE=2 SV=1	At5g10790	193	2e-53	KOG1867	Ubiquitin-specific protease	K11366//ubiquitin carboxyl-terminal hydrolase 22/27/51 [EC:3.4.19.12]	2e-180	528	sbi:SORBI_06g030580	--	GO:0051603//proteolysis involved in cellular protein catabolic process;GO:1901575//organic substance catabolic process;GO:0009987//cellular process;GO:0019941//modification-dependent protein catabolic process;GO:0030163//protein catabolic process;GO:0044238//primary metabolic process;GO:0043632//modification-dependent macromolecule catabolic process;GO:0044260//cellular macromolecule metabolic pr…	GO:0046914//transition metal ion binding;GO:0043167//ion binding;GO:0046872//metal ion binding;GO:0016787//hydrolase activity;GO:0005488//binding;GO:0003824//catalytic activity;GO:0043169//cation binding;GO:0070011//peptidase activity, acting on L-amino acid peptides;GO:0008233//peptidase activity	GO:0044464//cell part;GO:0005622//intracellular;GO:0005623//cell;GO:0043229//intracellular organelle;GO:0044424//intracellular part;GO:0043226//organelle;GO:0043231//intracellular membrane-bounded organelle;GO:0043227//membrane-bounded organelle	novel-m0156-3p
Unigene0002724	417	--	--	--	--	--	--	--	--	--	--	--	--	--	--	--	--	--	--	-	-	-	miR7994-y
Unigene0002727	1382	gi|514818923|acc|XP_004984161.1|	603	0	PREDICTED: metacaspase-1-like [Setaria italica]	sp|Q7XJE6|MCA1_ARATH	310	5e-100	Metacaspase-1 OS=Arabidopsis thaliana GN=AMC1 PE=1 SV=1	At1g02170	307	4e-99	KOG1546	Metacaspase involved in regulation of apoptosis	--	--	--	--	--	GO:0043170//macromolecule metabolic process;GO:0071704//organic substance metabolic process;GO:0019538//protein metabolic process;GO:0008152//metabolic process;GO:0044238//primary metabolic process	GO:0016787//hydrolase activity;GO:0003824//catalytic activity;GO:0070011//peptidase activity, acting on L-amino acid peptides;GO:0008233//peptidase activity;GO:0004175//endopeptidase activity	-	miR1848-x;miR5054-y;novel-m0095-5p
Unigene0002729	1325	gi|414866689|acc|DAA45246.1|	305	2e-97	TPA: plant-specific domain TIGR01568 family protein [Zea mays]	sp|Q9LZW2|OFP1_ARATH	80.5	1e-15	Transcription repressor OFP1 OS=Arabidopsis thaliana GN=OFP1 PE=1 SV=1	--	--	--	--	--	--	--	--	--	--	-	GO:0003676//nucleic acid binding;GO:0005488//binding;GO:0097159//organic cyclic compound binding;GO:1901363//heterocyclic compound binding	-	novel-m0021-5p;novel-m0156-3p
Unigene0002735	1846	gi|514721351|acc|XP_004954716.1|	725	0	PREDICTED: UDP-glycosyltransferase 72B1-like [Setaria italica]	sp|Q9M156|U72B1_ARATH	451	9e-151	UDP-glycosyltransferase 72B1 OS=Arabidopsis thaliana GN=UGT72B1 PE=1 SV=1	At4g01070	451	1e-151	KOG1192	UDP-glucuronosyl and UDP-glucosyl transferase	K08237//hydroquinone glucosyltransferase [EC:2.4.1.218]	0	796	sbi:SORBI_04g003400	--	-	GO:0003824//catalytic activity;GO:0016757//transferase activity, transferring glycosyl groups;GO:0016740//transferase activity	-	miR5054-y
Unigene0002741	456	--	--	--	--	--	--	--	--	--	--	--	--	--	--	--	--	--	--	-	-	-	miR5019-y;miR6235-x
Unigene0002747	398	gi|835914640|acc|XP_012703585.1|	132	3e-37	PREDICTED: mediator of RNA polymerase II transcription subunit 23 [Setaria italica]	sp|F4I4P3|MED23_ARATH	92.4	1e-22	Mediator of RNA polymerase II transcription subunit 23 OS=Arabidopsis thaliana GN=MED23 PE=1 SV=1	At1g23230	92.4	3e-23	KOG1883	Cofactor required for Sp1 transcriptional activation, subunit 3	K15166//mediator of RNA polymerase II transcription subunit 23	9e-38	132	sita:101767094	--	GO:0044723//single-organism carbohydrate metabolic process;GO:0044763//single-organism cellular process;GO:0005975//carbohydrate metabolic process;GO:0010410//hemicellulose metabolic process;GO:0009100//glycoprotein metabolic process;GO:0009059//macromolecule biosynthetic process;GO:0044249//cellular biosynthetic process;GO:0009101//glycoprotein biosynthetic process;GO:0019222//regulation of meta…	-	GO:0005623//cell;GO:0032991//macromolecular complex;GO:0043227//membrane-bounded organelle;GO:0044424//intracellular part;GO:0043231//intracellular membrane-bounded organelle;GO:0044464//cell part;GO:0005622//intracellular;GO:0043226//organelle;GO:0043234//protein complex;GO:0043229//intracellular organelle	miR1426-x;miR8693-y
Unigene0002759	1770	gi|1002240343|acc|XP_015624442.1|	199	2e-56	PREDICTED: uncharacterized mitochondrial protein AtMg00810-like [Oryza sativa Japonica Group]	sp|P92519|M810_ARATH	83.6	2e-16	Uncharacterized mitochondrial protein AtMg00810 OS=Arabidopsis thaliana GN=AtMg00810 PE=4 SV=1	At4g14460	90.5	8e-24	KOG0017	FOG: Transposon-encoded proteins with TYA, reverse transcriptase, integrase domains in various combinations	--	--	--	--	--	GO:0043170//macromolecule metabolic process;GO:0044237//cellular metabolic process;GO:0006259//DNA metabolic process;GO:0071704//organic substance metabolic process;GO:0008152//metabolic process;GO:0044238//primary metabolic process;GO:0090304//nucleic acid metabolic process;GO:0006807//nitrogen compound metabolic process;GO:0034641//cellular nitrogen compound metabolic process;GO:0009987//cellul…	GO:0005488//binding;GO:0003676//nucleic acid binding;GO:0097159//organic cyclic compound binding;GO:0003824//catalytic activity;GO:1901363//heterocyclic compound binding	GO:0043231//intracellular membrane-bounded organelle;GO:0005623//cell;GO:0044424//intracellular part;GO:0043229//intracellular organelle;GO:0043226//organelle;GO:0044464//cell part;GO:0043227//membrane-bounded organelle;GO:0005622//intracellular	miR5658-x
Unigene0002760	1805	gi|514797528|acc|XP_004973820.1|	716	0	PREDICTED: pre-mRNA-splicing factor CWC25 homolog [Setaria italica]	sp|Q9DBF7|CWC25_MOUSE	71.2	8e-12	Pre-mRNA-splicing factor CWC25 homolog OS=Mus musculus GN=Cwc25 PE=2 SV=2	At2g44200	351	7e-113	KOG3869	Uncharacterized conserved protein	--	--	--	--	--	-	-	-	miR5059-x
Unigene0002761	1271	gi|670359984|acc|XP_008675490.1|	311	8e-101	PREDICTED: retrotransposon protein isoform X1 [Zea mays]	sp|P09886|HS21C_PEA	118	3e-29	Small heat shock protein, chloroplastic OS=Pisum sativum GN=HSP21 PE=2 SV=1	At4g27670	109	5e-27	KOG0710	Molecular chaperone (small heat-shock protein Hsp26/Hsp42)	K13993//HSP20 family protein	2e-98	302	zma:100281798	ko04141//Protein processing in endoplasmic reticulum//Folding, sorting and degradation//Genetic Information Processing	-	-	-	miR5658-x
Unigene0002764	1198	--	--	--	--	--	--	--	--	--	--	--	--	--	--	--	--	--	--	-	-	-	miR437-x
Unigene0002768	2334	gi|514796130|acc|XP_004973473.1|	996	0	PREDICTED: vacuolar fusion protein CCZ1 homolog isoform X1 [Setaria italica]	sp|A7RJI7|CCZ1_NEMVE	103	4e-22	Vacuolar fusion protein CCZ1 homolog OS=Nematostella vectensis GN=v1g238755 PE=3 SV=1	At1g80910	610	0	KOG2622	Putative myrosinase precursor	--	--	--	--	--	-	-	-	novel-m0158-5p
Unigene0002774	2311	gi|475530160|acc|EMT07867.1|	827	0	Nephrocystin-3 [Aegilops tauschii]	sp|A0JM23|NPHP3_XENTR	80.5	4e-14	Nephrocystin-3 OS=Xenopus tropicalis GN=nphp3 PE=2 SV=2	At2g31240	577	0	KOG1840	Kinesin light chain	--	--	--	--	--	GO:0044238//primary metabolic process;GO:0044237//cellular metabolic process;GO:0009628//response to abiotic stimulus;GO:0009987//cellular process;GO:0008152//metabolic process;GO:0050896//response to stimulus;GO:0006950//response to stress;GO:0071704//organic substance metabolic process	-	GO:0044424//intracellular part;GO:0043229//intracellular organelle;GO:0044464//cell part;GO:0005623//cell;GO:0043227//membrane-bounded organelle;GO:0043226//organelle;GO:0043231//intracellular membrane-bounded organelle;GO:0005622//intracellular	novel-m0037-3p
Unigene0002781	2545	gi|721619662|acc|XP_003561331.2|	93.6	3e-27	PREDICTED: protein argonaute 14-like [Brachypodium distachyon]	sp|Q851R2|MEL1_ORYSJ	94.4	2e-23	Protein argonaute MEL1 OS=Oryza sativa subsp. japonica GN=MEL1 PE=2 SV=1	At2g27880	86.3	1e-16	KOG1041	Translation initiation factor 2C (eIF-2C) and related proteins	K11593//eukaryotic translation initiation factor 2C	1e-42	129	sbi:SORBI_02g005150	--	-	-	-	miR5819-x
Unigene0002787	1055	gi|514731740|acc|XP_004957255.1|	134	8e-36	PREDICTED: predicted GPI-anchored protein 58 [Setaria italica]	--	--	--	--	--	--	--	--	--	--	--	--	--	--	-	-	-	miR1848-x
Unigene0002799	1111	gi|226532994|acc|NP_001151613.1|	283	4e-89	NAC domain transcription factor [Zea mays]	--	--	--	--	--	--	--	--	--	--	--	--	--	--	GO:0008152//metabolic process;GO:0044260//cellular macromolecule metabolic process;GO:0010468//regulation of gene expression;GO:0060255//regulation of macromolecule metabolic process;GO:0009058//biosynthetic process;GO:0044249//cellular biosynthetic process;GO:0019222//regulation of metabolic process;GO:0071704//organic substance metabolic process;GO:0009987//cellular process;GO:0050789//regulati…	GO:0005488//binding;GO:1901363//heterocyclic compound binding;GO:0097159//organic cyclic compound binding;GO:0003676//nucleic acid binding	GO:0043231//intracellular membrane-bounded organelle;GO:0043227//membrane-bounded organelle;GO:0043226//organelle;GO:0005623//cell;GO:0043229//intracellular organelle;GO:0044464//cell part;GO:0005622//intracellular;GO:0044424//intracellular part	miR5658-x
Unigene0002806	375	--	--	--	--	--	--	--	--	--	--	--	--	--	--	--	--	--	--	-	-	-	novel-m0147-5p
Unigene0002809	2867	gi|38344363|acc|CAE04084.2|	770	0	OSJNBb0032D24.14 [Oryza sativa Japonica Group]	sp|Q9FHE1|GSTT3_ARATH	82.4	9e-15	Glutathione S-transferase T3 OS=Arabidopsis thaliana GN=GSTT3 PE=2 SV=1	At3g55350	72.4	1e-12	KOG4585	Predicted transposase	--	--	--	--	--	-	GO:0003824//catalytic activity;GO:0016787//hydrolase activity	-	miR2592-z
Unigene0002812	810	gi|514820021|acc|XP_004984701.1|	144	1e-40	PREDICTED: glycine-rich selenoprotein-like [Setaria italica]	sp|Q4R8M1|SELK_MACFA	49.3	2e-06	Selenoprotein K OS=Macaca fascicularis GN=SELK PE=3 SV=3	--	--	--	--	--	--	--	--	--	--	GO:0050896//response to stimulus;GO:0044699//single-organism process;GO:0051716//cellular response to stimulus;GO:0009314//response to radiation;GO:0071704//organic substance metabolic process;GO:0000302//response to reactive oxygen species;GO:0006950//response to stress;GO:0007165//signal transduction;GO:0008152//metabolic process;GO:0044238//primary metabolic process;GO:0023052//signaling;GO:00…	-	GO:0043229//intracellular organelle;GO:0044424//intracellular part;GO:0043231//intracellular membrane-bounded organelle;GO:0043227//membrane-bounded organelle;GO:0005623//cell;GO:0005622//intracellular;GO:0044464//cell part;GO:0043226//organelle	novel-m0109-3p
Unigene0002814	378	gi|670389535|acc|XP_008675162.1|	55.8	1e-07	PREDICTED: serine/arginine repetitive matrix protein 2-like [Zea mays]	--	--	--	--	--	--	--	--	--	--	--	--	--	--	-	-	-	novel-m0113-5p
Unigene0002826	2543	gi|514707897|acc|XP_004951407.1|	998	0	PREDICTED: serine/threonine protein phosphatase 2A 55 kDa regulatory subunit B beta isoform [Setaria italica]	sp|Q0E2P1|2ABB_ORYSJ	940	0	Serine/threonine protein phosphatase 2A 55 kDa regulatory subunit B beta isoform OS=Oryza sativa subsp. japonica GN=Os02g0224200 PE=2 SV=1	At1g17720	809	0	KOG1354	Serine/threonine protein phosphatase 2A, regulatory subunit	K04354//serine/threonine-protein phosphatase 2A regulatory subunit B	0	998	sita:101782451	ko03015//mRNA surveillance pathway//Translation//Genetic Information Processing	GO:0050794//regulation of cellular process;GO:0065007//biological regulation;GO:0019222//regulation of metabolic process;GO:0050789//regulation of biological process	GO:0098772//molecular function regulator;GO:0019208//phosphatase regulator activity;GO:0030234//enzyme regulator activity;GO:0019888//protein phosphatase regulator activity	GO:1902494//catalytic complex;GO:0032991//macromolecular complex;GO:1903293//phosphatase complex;GO:0008287//protein serine/threonine phosphatase complex;GO:0044464//cell part;GO:0043234//protein complex;GO:0005623//cell	novel-m0080-3p
Unigene0002833	3893	gi|922402851|acc|XP_013468561.1|	468	2e-144	P-loop nucleoside triphosphate hydrolase superfamily protein [Medicago truncatula]	--	--	--	--	--	--	--	--	--	--	--	--	--	--	GO:0006793//phosphorus metabolic process;GO:0006796//phosphate-containing compound metabolic process;GO:0009987//cellular process;GO:0044237//cellular metabolic process;GO:0008152//metabolic process	GO:0001882//nucleoside binding;GO:0016772//transferase activity, transferring phosphorus-containing groups;GO:0032549//ribonucleoside binding;GO:0036094//small molecule binding;GO:0097367//carbohydrate derivative binding;GO:0001883//purine nucleoside binding;GO:1901363//heterocyclic compound binding;GO:0032550//purine ribonucleoside binding;GO:0005488//binding;GO:0016740//transferase activity;GO:…	-	novel-m0132-3p
Unigene0002838	1989	gi|670428290|acc|XP_008654929.1|	996	0	PREDICTED: C-terminal zinc-finger isoform X1 [Zea mays]	sp|Q7XTV7|HIP1_ORYSJ	142	2e-34	Probable E3 ubiquitin-protein ligase HIP1 OS=Oryza sativa subsp. japonica GN=HIP1 PE=1 SV=2	At5g42940	143	2e-35	KOG0800	FOG: Predicted E3 ubiquitin ligase	--	--	--	--	--	-	GO:0046914//transition metal ion binding;GO:0043167//ion binding;GO:0043169//cation binding;GO:0005488//binding;GO:0046872//metal ion binding	-	novel-m0099-3p
Unigene0002841	2284	gi|212720705|acc|NP_001131171.1|	1114	0	DNA cytosine methyltransferase Zmet 3 [Zea mays]	sp|Q9M548|DRM2_ARATH	525	2e-175	DNA (cytosine-5)-methyltransferase DRM2 OS=Arabidopsis thaliana GN=DRM2 PE=1 SV=1	--	--	--	--	--	--	--	--	--	--	GO:1901360//organic cyclic compound metabolic process;GO:0034641//cellular nitrogen compound metabolic process;GO:0009987//cellular process;GO:0071704//organic substance metabolic process;GO:0006139//nucleobase-containing compound metabolic process;GO:0043412//macromolecule modification;GO:0044260//cellular macromolecule metabolic process;GO:0006304//DNA modification;GO:0043170//macromolecule met…	GO:0016741//transferase activity, transferring one-carbon groups;GO:0016740//transferase activity;GO:0003824//catalytic activity	-	miR5658-x
Unigene0002843	1063	--	--	--	--	--	--	--	--	--	--	--	--	--	--	--	--	--	--	-	-	-	miR5384-y;novel-m0009-3p;novel-m0009-5p;novel-m0068-3p;novel-m0117-3p
Unigene0002845	1636	gi|226503649|acc|NP_001150995.1|	244	6e-115	metal ion binding protein [Zea mays]	--	--	--	--	At5g03380	86.7	7e-23	KOG1603	Copper chaperone	--	--	--	--	--	GO:0051179//localization;GO:0006812//cation transport;GO:0051234//establishment of localization;GO:0006811//ion transport;GO:0006810//transport;GO:0044765//single-organism transport;GO:0044699//single-organism process;GO:1902578//single-organism localization	GO:0043169//cation binding;GO:0005488//binding;GO:0043167//ion binding	-	novel-m0140-5p
Unigene0002849	460	--	--	--	--	--	--	--	--	--	--	--	--	--	--	--	--	--	--	-	-	-	miR6231-y
Unigene0002857	511	--	--	--	--	--	--	--	--	--	--	--	--	--	--	--	--	--	--	-	-	-	miR1118-x;miR1435-x;miR437-x;miR5568-y;novel-m0014-3p
Unigene0002859	2580	gi|612339854|acc|AHW98566.1|	1054	0	dynamin protein [Oryza punctata]	sp|Q9ZP55|DRP4C_ARATH	656	0	Dynamin-related protein 4C OS=Arabidopsis thaliana GN=DRP4C PE=2 SV=1	At1g60500	656	0	KOG0446	Vacuolar sorting protein VPS1, dynamin, and related proteins	--	--	--	--	--	-	GO:0003824//catalytic activity;GO:0036094//small molecule binding;GO:0097159//organic cyclic compound binding;GO:0001883//purine nucleoside binding;GO:0016462//pyrophosphatase activity;GO:0017111//nucleoside-triphosphatase activity;GO:0097367//carbohydrate derivative binding;GO:0032549//ribonucleoside binding;GO:0005488//binding;GO:0016817//hydrolase activity, acting on acid anhydrides;GO:0032550…	-	miR3446-x;miR5059-x
Unigene0002864	1613	gi|53749417|acc|AAU90275.1|	407	5e-127	calcium binding EGF domain containing protein [Oryza sativa Japonica Group]	sp|Q7MUY1|LIPB_PORGI	67	2e-10	Octanoyltransferase OS=Porphyromonas gingivalis (strain ATCC BAA-308 / W83) GN=lipB PE=3 SV=1	--	--	--	--	--	--	--	--	--	--	GO:0006464//cellular protein modification process;GO:0009987//cellular process;GO:0071704//organic substance metabolic process;GO:0044237//cellular metabolic process;GO:0043412//macromolecule modification;GO:0044267//cellular protein metabolic process;GO:0044260//cellular macromolecule metabolic process;GO:0008152//metabolic process;GO:0043170//macromolecule metabolic process;GO:0036211//protein …	GO:0046872//metal ion binding;GO:0016772//transferase activity, transferring phosphorus-containing groups;GO:0004672//protein kinase activity;GO:1901363//heterocyclic compound binding;GO:0016773//phosphotransferase activity, alcohol group as acceptor;GO:0001871//pattern binding;GO:0043169//cation binding;GO:0001883//purine nucleoside binding;GO:0097159//organic cyclic compound binding;GO:0043167/…	GO:0044464//cell part;GO:0044424//intracellular part;GO:0043229//intracellular organelle;GO:0043227//membrane-bounded organelle;GO:0043226//organelle;GO:0005622//intracellular;GO:0005623//cell;GO:0043231//intracellular membrane-bounded organelle	miR156-x
Unigene0002867	3536	gi|474389434|acc|EMS65197.1|	1384	0	Disease resistance protein RPM1 [Triticum urartu]	sp|Q39214|RPM1_ARATH	296	3e-83	Disease resistance protein RPM1 OS=Arabidopsis thaliana GN=RPM1 PE=1 SV=1	At3g07040	296	5e-84	KOG4658	Apoptotic ATPase	K13457//disease resistance protein RPM1	0	1180	bdi:100825552	ko04626//Plant-pathogen interaction//Environmental adaptation//Organismal Systems	-	GO:0005488//binding;GO:1901363//heterocyclic compound binding;GO:0036094//small molecule binding;GO:0097367//carbohydrate derivative binding;GO:0032549//ribonucleoside binding;GO:0097159//organic cyclic compound binding;GO:0001882//nucleoside binding;GO:0001883//purine nucleoside binding;GO:0032550//purine ribonucleoside binding	-	miR1171-x
Unigene0002888	1771	gi|514723951|acc|XP_004955371.1|	689	0	PREDICTED: L-ascorbate oxidase homolog [Setaria italica]	sp|P29162|ASOL_TOBAC	429	1e-141	L-ascorbate oxidase homolog OS=Nicotiana tabacum PE=2 SV=1	At5g66920	526	1e-180	KOG1263	Multicopper oxidases	--	--	--	--	--	GO:0008152//metabolic process;GO:0044699//single-organism process;GO:0044710//single-organism metabolic process	GO:0043169//cation binding;GO:0005488//binding;GO:0046914//transition metal ion binding;GO:0043167//ion binding;GO:0046872//metal ion binding;GO:0003824//catalytic activity	GO:0030312//external encapsulating structure;GO:0044464//cell part;GO:0071944//cell periphery;GO:0005618//cell wall;GO:0005623//cell	miR5384-y
Unigene0002893	1248	gi|670378762|acc|XP_008670298.1|	572	0	PREDICTED: thaumatin-like protein 1b [Zea mays]	sp|P28493|PR5_ARATH	246	2e-77	Pathogenesis-related protein 5 OS=Arabidopsis thaliana GN=At1g75040 PE=1 SV=1	--	--	--	--	--	--	--	--	--	--	-	-	GO:0044424//intracellular part;GO:0005623//cell;GO:0044464//cell part;GO:0043226//organelle;GO:0043231//intracellular membrane-bounded organelle;GO:0005622//intracellular;GO:0043229//intracellular organelle;GO:0043227//membrane-bounded organelle	novel-m0041-3p
Unigene0002894	2217	gi|162462257|acc|NP_001105178.1|	1026	0	ADP-glucose pyrophosphorylase small subunit [Zea mays]	sp|P15280|GLGS_ORYSJ	852	0	Glucose-1-phosphate adenylyltransferase small subunit, chloroplastic/amyloplastic OS=Oryza sativa subsp. japonica GN=AGPS PE=2 SV=4	At5g48300	831	0	KOG1322	GDP-mannose pyrophosphorylase/mannose-1-phosphate guanylyltransferase	K00975//glucose-1-phosphate adenylyltransferase [EC:2.7.7.27]	0	1035	sbi:SORBI_02g020410	ko00500//Starch and sucrose metabolism//Carbohydrate metabolism//Metabolism;ko00520//Amino sugar and nucleotide sugar metabolism//Carbohydrate metabolism//Metabolism	GO:0044763//single-organism cellular process;GO:0005976//polysaccharide metabolic process;GO:0005982//starch metabolic process;GO:0044699//single-organism process;GO:0044710//single-organism metabolic process;GO:0044042//glucan metabolic process;GO:0071704//organic substance metabolic process;GO:0043170//macromolecule metabolic process;GO:0006112//energy reserve metabolic process;GO:0044260//cell…	GO:0003824//catalytic activity;GO:0016740//transferase activity;GO:0016772//transferase activity, transferring phosphorus-containing groups;GO:0016779//nucleotidyltransferase activity;GO:0070566//adenylyltransferase activity	GO:0043227//membrane-bounded organelle;GO:0005737//cytoplasm;GO:0043231//intracellular membrane-bounded organelle;GO:0044464//cell part;GO:0043229//intracellular organelle;GO:0044424//intracellular part;GO:0005623//cell;GO:0043226//organelle;GO:0044444//cytoplasmic part;GO:0009536//plastid;GO:0005622//intracellular	miR5564-y
Unigene0002895	3967	gi|514822710|acc|XP_004986016.1|	2028	0	PREDICTED: AP-2 complex subunit alpha-2-like [Setaria italica]	sp|Q8LPK4|AP2A2_ARATH	1570	0	AP-2 complex subunit alpha-2 OS=Arabidopsis thaliana GN=ALPHAC-AD PE=1 SV=1	At5g22780	1570	0	KOG1077	Vesicle coat complex AP-2, alpha subunit	K11824//AP-2 complex subunit alpha	0	2059	sbi:SORBI_01g049780	ko04144//Endocytosis//Transport and catabolism//Cellular Processes	GO:0051179//localization;GO:0071702//organic substance transport;GO:0006810//transport;GO:0033036//macromolecule localization;GO:0045184//establishment of protein localization;GO:0051234//establishment of localization;GO:0008104//protein localization;GO:0015031//protein transport	GO:0005215//transporter activity;GO:0022892//substrate-specific transporter activity	GO:0044424//intracellular part;GO:0005623//cell;GO:0044444//cytoplasmic part;GO:0016020//membrane;GO:0005737//cytoplasm;GO:0043234//protein complex;GO:0044425//membrane part;GO:0048475//coated membrane;GO:0030119//AP-type membrane coat adaptor complex;GO:0098796//membrane protein complex;GO:0032991//macromolecular complex;GO:0044464//cell part;GO:0005622//intracellular;GO:0030117//membrane coat	novel-m0021-5p
Unigene0002897	3476	gi|670444326|acc|XP_008662576.1|	1890	0	PREDICTED: alanine--tRNA ligase [Zea mays]	sp|P36428|SYA_ARATH	1370	0	Alanine--tRNA ligase OS=Arabidopsis thaliana GN=ALATS PE=1 SV=3	At1g50200	1356	0	KOG0188	Alanyl-tRNA synthetase	K01872//alanyl-tRNA synthetase [EC:6.1.1.7]	0	1999	sbi:SORBI_08g008230	ko00970//Aminoacyl-tRNA biosynthesis//Translation//Genetic Information Processing	GO:0044699//single-organism process;GO:0034641//cellular nitrogen compound metabolic process;GO:0006950//response to stress;GO:0009058//biosynthetic process;GO:0043039//tRNA aminoacylation;GO:0048580//regulation of post-embryonic development;GO:0032502//developmental process;GO:0071704//organic substance metabolic process;GO:0034660//ncRNA metabolic process;GO:0044237//cellular metabolic process;…	GO:0016875//ligase activity, forming carbon-oxygen bonds;GO:0003676//nucleic acid binding;GO:0032549//ribonucleoside binding;GO:0005488//binding;GO:0046914//transition metal ion binding;GO:0097367//carbohydrate derivative binding;GO:0016876//ligase activity, forming aminoacyl-tRNA and related compounds;GO:0043167//ion binding;GO:0043169//cation binding;GO:1901363//heterocyclic compound binding;GO…	GO:0005623//cell;GO:0009536//plastid;GO:0044444//cytoplasmic part;GO:0043229//intracellular organelle;GO:0043231//intracellular membrane-bounded organelle;GO:0044424//intracellular part;GO:0005622//intracellular;GO:0043226//organelle;GO:0043227//membrane-bounded organelle;GO:0005737//cytoplasm;GO:0044464//cell part	miR5658-x
Unigene0002898	2214	gi|514714284|acc|XP_004952970.1|	1102	0	PREDICTED: BTB/POZ domain-containing protein At1g67900-like [Setaria italica]	sp|Q9C9V6|Y1790_ARATH	553	0	BTB/POZ domain-containing protein At1g67900 OS=Arabidopsis thaliana GN=At1g67900 PE=1 SV=1	--	--	--	--	--	--	--	--	--	--	-	-	-	miR3446-x;miR5384-y
Unigene0002899	874	gi|937925184|acc|BAT00101.1|	50.4	5e-06	Os07g0152900 [Oryza sativa Japonica Group]	sp|Q10CE4|GLO1_ORYSJ	52	1e-06	Peroxisomal (S)-2-hydroxy-acid oxidase GLO1 OS=Oryza sativa subsp. japonica GN=GLO1 PE=1 SV=1	At4g18360	48.5	5e-06	KOG0538	Glycolate oxidase	K11517//(S)-2-hydroxy-acid oxidase [EC:1.1.3.15]	4e-06	52	osa:4334349	ko01200//Carbon metabolism//Global and Overview//Metabolism;ko04146//Peroxisome//Transport and catabolism//Cellular Processes;ko00630//Glyoxylate and dicarboxylate metabolism//Carbohydrate metabolism//Metabolism	-	-	-	miR5819-x;miR8154-x
Unigene0002904	1758	gi|670367078|acc|XP_008664920.1|	822	0	PREDICTED: probable serine/threonine-protein kinase NAK isoform X1 [Zea mays]	sp|Q9LFP7|Y5158_ARATH	352	9e-113	Probable receptor-like protein kinase At5g15080 OS=Arabidopsis thaliana GN=At5g15080 PE=2 SV=1	At3g09830	452	1e-153	KOG1187	Serine/threonine protein kinase	--	--	--	--	--	GO:0044237//cellular metabolic process;GO:0006811//ion transport;GO:0006793//phosphorus metabolic process;GO:0006464//cellular protein modification process;GO:0050896//response to stimulus;GO:0044765//single-organism transport;GO:0019538//protein metabolic process;GO:0051234//establishment of localization;GO:0051179//localization;GO:0044260//cellular macromolecule metabolic process;GO:0009987//ce…	GO:0036094//small molecule binding;GO:0005488//binding;GO:0016301//kinase activity;GO:0097367//carbohydrate derivative binding;GO:0003824//catalytic activity;GO:0016740//transferase activity;GO:0032549//ribonucleoside binding;GO:0001882//nucleoside binding;GO:1901363//heterocyclic compound binding;GO:0001883//purine nucleoside binding;GO:0016772//transferase activity, transferring phosphorus-cont…	GO:0043227//membrane-bounded organelle;GO:0044464//cell part;GO:0005622//intracellular;GO:0044424//intracellular part;GO:0005623//cell;GO:0043226//organelle;GO:0043231//intracellular membrane-bounded organelle;GO:0043229//intracellular organelle	novel-m0132-3p
Unigene0002910	445	gi|836013713|acc|XP_012703718.1|	195	7e-56	PREDICTED: disease resistance RPP13-like protein 4 [Setaria italica]	sp|Q7XBQ9|RGA2_SOLBU	52	4e-07	Disease resistance protein RGA2 OS=Solanum bulbocastanum GN=RGA2 PE=1 SV=1	At1g58390	47.8	2e-06	KOG4658	Apoptotic ATPase	--	--	--	--	--	-	GO:0032550//purine ribonucleoside binding;GO:0005488//binding;GO:1901363//heterocyclic compound binding;GO:0001883//purine nucleoside binding;GO:0097159//organic cyclic compound binding;GO:0036094//small molecule binding;GO:0001882//nucleoside binding;GO:0032549//ribonucleoside binding;GO:0097367//carbohydrate derivative binding	-	novel-m0152-3p
Unigene0002911	1055	gi|357438573|acc|XP_003589562.1|	92.8	2e-19	syringolide-induced protein 14-1-1 [Medicago truncatula]	sp|Q9SGS5|Y1607_ARATH	92.8	2e-20	Uncharacterized protein At1g76070 OS=Arabidopsis thaliana GN=At1g76070 PE=1 SV=1	--	--	--	--	--	--	--	--	--	--	-	-	-	miR5384-y
Unigene0002918	3421	gi|195620564|acc|ACG32112.1|	601	0	gamma response I protein [Zea mays]	sp|Q94C11|SUGP1_ARATH	397	8e-125	SURP and G-patch domain-containing protein 1-like protein OS=Arabidopsis thaliana GN=At3g52120 PE=2 SV=1	At3g52120	392	1e-116	KOG0965	Predicted RNA-binding protein, contains SWAP and G-patch domains	K13096//splicing factor 4	5e-176	531	sita:101771804	--	GO:1901360//organic cyclic compound metabolic process;GO:0016070//RNA metabolic process;GO:0046483//heterocycle metabolic process;GO:0006725//cellular aromatic compound metabolic process;GO:0009987//cellular process;GO:0044237//cellular metabolic process;GO:0006396//RNA processing;GO:0010467//gene expression;GO:0008152//metabolic process;GO:0006139//nucleobase-containing compound metabolic proces…	GO:1901363//heterocyclic compound binding;GO:0097159//organic cyclic compound binding;GO:0003676//nucleic acid binding;GO:0005488//binding	GO:0005622//intracellular;GO:0043229//intracellular organelle;GO:0043231//intracellular membrane-bounded organelle;GO:0044464//cell part;GO:0043226//organelle;GO:0044424//intracellular part;GO:0005623//cell;GO:0043227//membrane-bounded organelle	miR8154-x
Unigene0002922	2975	gi|670394769|acc|XP_008677824.1|	1197	0	PREDICTED: scarecrow-like protein 34 [Zea mays]	sp|O80933|SCL9_ARATH	450	1e-142	Scarecrow-like protein 9 OS=Arabidopsis thaliana GN=SCL9 PE=2 SV=1	--	--	--	--	--	--	--	--	--	--	GO:0071704//organic substance metabolic process;GO:0019222//regulation of metabolic process;GO:0043170//macromolecule metabolic process;GO:0044260//cellular macromolecule metabolic process;GO:0065007//biological regulation;GO:0044249//cellular biosynthetic process;GO:1901576//organic substance biosynthetic process;GO:0008152//metabolic process;GO:0034645//cellular macromolecule biosynthetic proce…	-	-	novel-m0131-5p
Unigene0002932	1577	gi|721635445|acc|XP_010231010.1|	129	1e-31	PREDICTED: zinc finger protein AEBP2-like [Brachypodium distachyon]	--	--	--	--	--	--	--	--	--	--	--	--	--	--	-	-	-	miR5384-y;novel-m0010-5p
Unigene0002938	1645	gi|530278896|acc|AGT16807.1|	61.2	2e-07	kinase [Saccharum hybrid cultivar R570]	--	--	--	--	--	--	--	--	--	--	--	--	--	--	-	-	-	miR5384-y;miR5819-x;miR8154-x
Unigene0002942	928	gi|514794752|acc|XP_004973136.1|	246	4e-78	PREDICTED: early nodulin-like protein 1 [Setaria italica]	sp|Q9SK27|ENL1_ARATH	124	1e-32	Early nodulin-like protein 1 OS=Arabidopsis thaliana GN=At2g25060 PE=1 SV=2	--	--	--	--	--	--	--	--	--	--	-	-	GO:0044424//intracellular part;GO:0043227//membrane-bounded organelle;GO:0044464//cell part;GO:0043226//organelle;GO:0043229//intracellular organelle;GO:0005622//intracellular;GO:0005623//cell;GO:0043231//intracellular membrane-bounded organelle	novel-m0132-3p
Unigene0002951	702	gi|514746531|acc|XP_004961136.1|	247	3e-80	PREDICTED: oleosin 16 kDa-like [Setaria italica]	sp|Q96543|OLE16_BROSE	89	3e-20	Oleosin 16 kDa OS=Bromus secalinus GN=OLE16 PE=2 SV=1	--	--	--	--	--	--	--	--	--	--	-	-	GO:0016020//membrane;GO:0043232//intracellular non-membrane-bounded organelle;GO:0043226//organelle;GO:0044464//cell part;GO:0044425//membrane part;GO:0044424//intracellular part;GO:0043228//non-membrane-bounded organelle;GO:0043229//intracellular organelle;GO:0005622//intracellular;GO:0005623//cell;GO:0031224//intrinsic component of membrane;GO:0005811//lipid particle	miR5384-y;novel-m0132-3p
Unigene0002959	1603	gi|255678647|acc|BAF24385.2|	500	4e-171	Os08g0555800 [Oryza sativa Japonica Group]	--	--	--	--	--	--	--	--	--	--	--	--	--	--	GO:0044702//single organism reproductive process;GO:0048229//gametophyte development;GO:0007126//meiotic nuclear division;GO:0071822//protein complex subunit organization;GO:0044699//single-organism process;GO:0051321//meiotic cell cycle;GO:0032501//multicellular organismal process;GO:0000226//microtubule cytoskeleton organization;GO:0000280//nuclear division;GO:0007051//spindle organization;GO:1…	-	GO:0043229//intracellular organelle;GO:0043227//membrane-bounded organelle;GO:0005623//cell;GO:0044424//intracellular part;GO:0043231//intracellular membrane-bounded organelle;GO:0044464//cell part;GO:0043226//organelle;GO:0005622//intracellular	novel-m0109-3p
Unigene0002960	1636	gi|414887385|acc|DAA63399.1|	768	0	TPA: RNA binding protein [Zea mays]	sp|Q5R9L3|G3BP2_PONAB	85.5	2e-16	Ras GTPase-activating protein-binding protein 2 OS=Pongo abelii GN=G3BP2 PE=2 SV=1	At5g43960	268	2e-82	KOG0116	RasGAP SH3 binding protein rasputin, contains NTF2 and RRM domains	--	--	--	--	--	GO:0051179//localization;GO:0051234//establishment of localization;GO:0042592//homeostatic process;GO:0048871//multicellular organismal homeostasis;GO:0009409//response to cold;GO:0006950//response to stress;GO:0065008//regulation of biological quality;GO:0044707//single-multicellular organism process;GO:0044699//single-organism process;GO:0001659//temperature homeostasis;GO:0009628//response to …	GO:0036094//small molecule binding;GO:0050824//water binding;GO:0097159//organic cyclic compound binding;GO:0005488//binding	GO:0005623//cell;GO:0044464//cell part	miR5059-x
Unigene0002964	2315	gi|514712855|acc|XP_004952612.1|	804	0	PREDICTED: heparan-alpha-glucosaminide N-acetyltransferase-like isoform X1 [Setaria italica]	sp|Q3UDW8|HGNAT_MOUSE	125	2e-28	Heparan-alpha-glucosaminide N-acetyltransferase OS=Mus musculus GN=Hgsnat PE=1 SV=2	At5g27730	369	2e-118	KOG4683	Uncharacterized conserved protein	--	--	--	--	--	-	-	-	novel-m0040-3p;novel-m0044-3p;novel-m0132-3p
Unigene0002970	408	--	--	--	--	--	--	--	--	--	--	--	--	--	--	--	--	--	--	-	-	-	novel-m0172-3p
Unigene0002975	1621	gi|530278089|acc|AGT16128.1|	551	0	transport protein [Saccharum hybrid cultivar R570]	sp|Q6QD59|SEC20_MOUSE	54.7	4e-07	Vesicle transport protein SEC20 OS=Mus musculus GN=Bnip1 PE=2 SV=1	--	--	--	--	--	K08497//protein transport protein SEC20	0	546	sbi:SORBI_04g009630	ko04130//SNARE interactions in vesicular transport//Folding, sorting and degradation//Genetic Information Processing	GO:0044237//cellular metabolic process;GO:0006073//cellular glucan metabolic process;GO:0051234//establishment of localization;GO:0044264//cellular polysaccharide metabolic process;GO:0071704//organic substance metabolic process;GO:0051273//beta-glucan metabolic process;GO:0044042//glucan metabolic process;GO:0009987//cellular process;GO:0051179//localization;GO:0044260//cellular macromolecule me…	-	-	miR5819-x
Unigene0002976	430	--	--	--	--	--	--	--	--	--	--	--	--	--	--	--	--	--	--	-	-	-	miR5819-x
Unigene0002983	2918	gi|514759717|acc|XP_004964364.1|	300	8e-90	PREDICTED: growth-regulating factor 5-like isoform X1 [Setaria italica]	sp|Q6AWY4|GRF5_ORYSJ	296	9e-90	Growth-regulating factor 5 OS=Oryza sativa subsp. japonica GN=GRF5 PE=2 SV=1	--	--	--	--	--	--	--	--	--	--	GO:0019222//regulation of metabolic process;GO:0065007//biological regulation;GO:0060255//regulation of macromolecule metabolic process;GO:0050789//regulation of biological process;GO:0010468//regulation of gene expression	GO:0032550//purine ribonucleoside binding;GO:0032549//ribonucleoside binding;GO:0005488//binding;GO:0003824//catalytic activity;GO:0016787//hydrolase activity;GO:0097367//carbohydrate derivative binding;GO:0036094//small molecule binding;GO:1901363//heterocyclic compound binding;GO:0097159//organic cyclic compound binding;GO:0016817//hydrolase activity, acting on acid anhydrides;GO:0001882//nucle…	GO:0043226//organelle;GO:0005622//intracellular;GO:0005623//cell;GO:0044464//cell part;GO:0044424//intracellular part;GO:0043229//intracellular organelle;GO:0043231//intracellular membrane-bounded organelle;GO:0043227//membrane-bounded organelle	miR396-x;novel-m0072-5p
Unigene0002989	430	gi|116310038|acc|CAH67061.1|	118	1e-28	H0112G12.6 [Oryza sativa Indica Group]	sp|P04146|COPIA_DROME	63.2	1e-10	Copia protein OS=Drosophila melanogaster GN=GIP PE=1 SV=3	At4g10690	80.1	4e-17	KOG0017	FOG: Transposon-encoded proteins with TYA, reverse transcriptase, integrase domains in various combinations	--	--	--	--	--	GO:1901360//organic cyclic compound metabolic process;GO:0006807//nitrogen compound metabolic process;GO:0071704//organic substance metabolic process;GO:0044260//cellular macromolecule metabolic process;GO:0034641//cellular nitrogen compound metabolic process;GO:0044238//primary metabolic process;GO:0044237//cellular metabolic process;GO:0090304//nucleic acid metabolic process;GO:0006725//cellula…	GO:0097159//organic cyclic compound binding;GO:0005488//binding	-	miR5766-y
Unigene0003004	760	--	--	--	--	--	--	--	--	--	--	--	--	--	--	--	--	--	--	-	-	-	novel-m0072-5p
Unigene0003009	293	--	--	--	--	--	--	--	--	--	--	--	--	--	--	--	--	--	--	-	-	-	miR5384-y
Unigene0003015	2082	gi|1002266930|acc|XP_015637793.1|	602	0	PREDICTED: mastermind-like domain-containing protein 1 isoform X1 [Oryza sativa Japonica Group]	--	--	--	--	At3g10810	236	5e-67	KOG0800	FOG: Predicted E3 ubiquitin ligase	--	--	--	--	--	-	-	-	miR5384-y;novel-m0072-5p
Unigene0003016	3713	gi|670367954|acc|XP_008665257.1|	2209	0	PREDICTED: importin-5 [Zea mays]	sp|Q8BKC5|IPO5_MOUSE	672	0	Importin-5 OS=Mus musculus GN=Ipo5 PE=1 SV=3	At5g19820	1541	0	KOG2171	Karyopherin (importin) beta 3	--	--	--	--	--	-	-	GO:0043229//intracellular organelle;GO:0044464//cell part;GO:0043231//intracellular membrane-bounded organelle;GO:0043226//organelle;GO:0044424//intracellular part;GO:0043227//membrane-bounded organelle;GO:0005623//cell;GO:0005622//intracellular	novel-m0213-3p
Unigene0003017	593	gi|255678178|acc|BAH94129.1|	291	6e-92	Os08g0167400 [Oryza sativa Japonica Group]	--	--	--	--	--	--	--	--	--	--	--	--	--	--	-	-	-	miR5059-x
Unigene0003022	460	--	--	--	--	--	--	--	--	--	--	--	--	--	--	--	--	--	--	-	-	-	miR2592-y
Unigene0003025	401	--	--	--	--	--	--	--	--	--	--	--	--	--	--	--	--	--	--	-	-	-	miR870-y
Unigene0003030	1200	--	--	--	--	--	--	--	--	--	--	--	--	--	--	--	--	--	--	-	-	-	miR5766-y
Unigene0003034	937	gi|835935254|acc|XP_012699504.1|	241	2e-73	PREDICTED: serine/threonine-protein kinase At5g01020 [Setaria italica]	sp|Q8GXZ3|Y5102_ARATH	145	2e-38	Serine/threonine-protein kinase At5g01020 OS=Arabidopsis thaliana GN=At5g01020 PE=1 SV=1	At5g01020	145	3e-39	KOG1187	Serine/threonine protein kinase	--	--	--	--	--	GO:0008652//cellular amino acid biosynthetic process;GO:0009987//cellular process;GO:0090304//nucleic acid metabolic process;GO:0044281//small molecule metabolic process;GO:0044249//cellular biosynthetic process;GO:0043412//macromolecule modification;GO:0006725//cellular aromatic compound metabolic process;GO:0008152//metabolic process;GO:1901360//organic cyclic compound metabolic process;GO:0006…	GO:0097159//organic cyclic compound binding;GO:0001882//nucleoside binding;GO:0016773//phosphotransferase activity, alcohol group as acceptor;GO:0016772//transferase activity, transferring phosphorus-containing groups;GO:1901363//heterocyclic compound binding;GO:0032550//purine ribonucleoside binding;GO:0016301//kinase activity;GO:0001883//purine nucleoside binding;GO:0005488//binding;GO:0003824/…	GO:0016020//membrane	miR1511-y;miR5139-x;miR8155-y
Unigene0003036	2069	gi|90399311|acc|CAH68206.1|	234	2e-68	H0101F08.4 [Oryza sativa Indica Group]	--	--	--	--	--	--	--	--	--	--	--	--	--	--	-	-	GO:0043226//organelle;GO:0005622//intracellular;GO:0005623//cell;GO:0043231//intracellular membrane-bounded organelle;GO:0044464//cell part;GO:0043229//intracellular organelle;GO:0044424//intracellular part;GO:0043227//membrane-bounded organelle	novel-m0016-5p;novel-m0132-3p
Unigene0003053	3147	gi|836029938|acc|XP_004985916.2|	455	1e-145	PREDICTED: protein FIZZY-RELATED 2-like [Setaria italica]	sp|Q8L3Z8|FZR2_ARATH	417	9e-133	Protein FIZZY-RELATED 2 OS=Arabidopsis thaliana GN=FZR2 PE=1 SV=1	At4g22910	415	3e-133	KOG0305	Anaphase promoting complex, Cdc20, Cdh1, and Ama1 subunits	K03364//cell division cycle 20-like protein 1, cofactor of APC complex	3e-146	455	sita:101775541	ko04120//Ubiquitin mediated proteolysis//Folding, sorting and degradation//Genetic Information Processing	-	-	GO:0005622//intracellular;GO:0044464//cell part;GO:0043227//membrane-bounded organelle;GO:0043229//intracellular organelle;GO:0043226//organelle;GO:0044424//intracellular part;GO:0043231//intracellular membrane-bounded organelle;GO:0005623//cell	miR6169-x;novel-m0103-5p
Unigene0003054	1067	gi|992164078|acc|KXG26056.1|	55.8	2e-07	hypothetical protein SORBI_006G046000 [Sorghum bicolor]	--	--	--	--	--	--	--	--	--	--	--	--	--	--	-	-	-	novel-m0021-5p
Unigene0003055	2557	gi|840087741|acc|NP_001104999.2|	769	0	calcium exchanger 1 [Zea mays]	sp|Q5TKG3|CAX1B_ORYSJ	544	0	Vacuolar cation/proton exchanger 1b OS=Oryza sativa subsp. japonica GN=CAX1b PE=2 SV=1	At2g38170	459	8e-152	KOG1397	Ca2+/H+ antiporter VCX1 and related proteins	K07300//Ca2+:H+ antiporter	0	769	zma:541851	--	GO:0044763//single-organism cellular process;GO:0072511//divalent inorganic cation transport;GO:0009987//cellular process;GO:0051234//establishment of localization;GO:0006816//calcium ion transport;GO:1902578//single-organism localization;GO:0006810//transport;GO:0070838//divalent metal ion transport;GO:0044699//single-organism process;GO:0006811//ion transport;GO:0051179//localization;GO:0006812…	GO:0099516//ion antiporter activity;GO:0015491//cation:cation antiporter activity;GO:0022804//active transmembrane transporter activity;GO:0072509//divalent inorganic cation transmembrane transporter activity;GO:0022890//inorganic cation transmembrane transporter activity;GO:0015075//ion transmembrane transporter activity;GO:0015368//calcium:cation antiporter activity;GO:0015291//secondary active…	GO:0016020//membrane;GO:0031224//intrinsic component of membrane;GO:0044425//membrane part	miR1106-y;miR5658-x
Unigene0003057	1780	gi|992280180|acc|KXG38296.1|	57.8	3e-10	hypothetical protein SORBI_001G214400 [Sorghum bicolor]	--	--	--	--	--	--	--	--	--	--	--	--	--	--	-	-	-	miR1127-x;miR1128-x;miR5281-y;miR5568-x;miR5568-y;miR6220-x;novel-m0013-3p;novel-m0144-5p;novel-m0158-5p;novel-m0221-5p
Unigene0003062	969	--	--	--	--	--	--	--	--	--	--	--	--	--	--	--	--	--	--	-	-	-	miR1171-x
Unigene0003066	1417	gi|514755181|acc|XP_004963218.1|	582	0	PREDICTED: protein kinase PINOID [Setaria italica]	sp|Q2QM77|PID_ORYSJ	580	0	Protein kinase PINOID OS=Oryza sativa subsp. japonica GN=PID PE=2 SV=1	At2g34650	430	3e-146	KOG0610	Putative serine/threonine protein kinase	--	--	--	--	--	GO:0043412//macromolecule modification;GO:0008152//metabolic process;GO:0009987//cellular process;GO:0006464//cellular protein modification process;GO:0044238//primary metabolic process;GO:0044237//cellular metabolic process;GO:0036211//protein modification process;GO:0019538//protein metabolic process;GO:0043170//macromolecule metabolic process;GO:0044260//cellular macromolecule metabolic proces…	GO:0001883//purine nucleoside binding;GO:0097159//organic cyclic compound binding;GO:0016740//transferase activity;GO:0003824//catalytic activity;GO:0032549//ribonucleoside binding;GO:0016772//transferase activity, transferring phosphorus-containing groups;GO:0004672//protein kinase activity;GO:0005488//binding;GO:1901363//heterocyclic compound binding;GO:0032550//purine ribonucleoside binding;GO…	GO:0005623//cell;GO:0043231//intracellular membrane-bounded organelle;GO:0044424//intracellular part;GO:0043226//organelle;GO:0005622//intracellular;GO:0043227//membrane-bounded organelle;GO:0044464//cell part;GO:0043229//intracellular organelle	novel-m0132-3p
Unigene0003067	481	--	--	--	--	--	--	--	--	--	--	--	--	--	--	--	--	--	--	-	-	-	miR5384-y
Unigene0003068	1476	gi|992158250|acc|KXG21599.1|	55.8	1e-06	hypothetical protein SORBI_009G0853002, partial [Sorghum bicolor]	--	--	--	--	--	--	--	--	--	--	--	--	--	--	-	-	-	novel-m0021-5p;novel-m0131-5p
Unigene0003069	863	gi|670362512|acc|XP_008652481.1|	357	1e-122	PREDICTED: 30S ribosomal protein S10, chloroplastic-like [Zea mays]	sp|Q9M4Y3|RR10_MESCR	215	2e-67	30S ribosomal protein S10, chloroplastic OS=Mesembryanthemum crystallinum GN=RPS10 PE=2 SV=1	At3g13120	207	3e-65	KOG0900	40S ribosomal protein S20	K02946//small subunit ribosomal protein S10	4e-124	360	zma:100283210	ko03010//Ribosome//Translation//Genetic Information Processing	GO:0006725//cellular aromatic compound metabolic process;GO:0051186//cofactor metabolic process;GO:0043436//oxoacid metabolic process;GO:0018130//heterocycle biosynthetic process;GO:0009657//plastid organization;GO:0016043//cellular component organization;GO:0044260//cellular macromolecule metabolic process;GO:0044271//cellular nitrogen compound biosynthetic process;GO:0044249//cellular biosynthe…	GO:0005488//binding;GO:0005198//structural molecule activity;GO:0097159//organic cyclic compound binding;GO:0003676//nucleic acid binding;GO:1901363//heterocyclic compound binding	GO:0043229//intracellular organelle;GO:1990904//ribonucleoprotein complex;GO:0043231//intracellular membrane-bounded organelle;GO:0005737//cytoplasm;GO:0044464//cell part;GO:0005622//intracellular;GO:0044435//plastid part;GO:0043226//organelle;GO:0009536//plastid;GO:0009532//plastid stroma;GO:0044446//intracellular organelle part;GO:0030529//intracellular ribonucleoprotein complex;GO:0044444//cyt…	miR8154-x;novel-m0186-5p
Unigene0003074	1556	gi|926459543|acc|NP_001149377.2|	615	0	dihydroflavonol-4-reductase [Zea mays]	sp|Q9S9N9|CCR1_ARATH	216	4e-63	Cinnamoyl-CoA reductase 1 OS=Arabidopsis thaliana GN=CCR1 PE=1 SV=1	At5g58490	407	5e-138	KOG1502	Flavonol reductase/cinnamoyl-CoA reductase	--	--	--	--	--	GO:0019758//glycosinolate biosynthetic process;GO:0044699//single-organism process;GO:0006082//organic acid metabolic process;GO:0044237//cellular metabolic process;GO:0044711//single-organism biosynthetic process;GO:0044763//single-organism cellular process;GO:0019757//glycosinolate metabolic process;GO:0006790//sulfur compound metabolic process;GO:0043436//oxoacid metabolic process;GO:1901137//…	GO:0048037//cofactor binding;GO:0005488//binding	GO:0044464//cell part;GO:0044444//cytoplasmic part;GO:0005622//intracellular;GO:0005623//cell;GO:0044424//intracellular part;GO:0005737//cytoplasm	miR5384-y
Unigene0003088	2537	--	--	--	--	--	--	--	--	--	--	--	--	--	--	--	--	--	--	-	-	-	miR1118-x;miR5568-y;novel-m0114-3p;novel-m0171-3p
Unigene0003094	1214	--	--	--	--	--	--	--	--	--	--	--	--	--	--	--	--	--	--	-	-	-	miR5384-y;novel-m0025-5p
Unigene0003099	1536	gi|530278569|acc|AGT16538.1|	747	0	floricaula/leafy-like protein [Saccharum hybrid cultivar R570]	sp|A2XX39|FL_ORYSI	529	0	Probable transcription factor FL OS=Oryza sativa subsp. indica GN=OSL PE=3 SV=2	--	--	--	--	--	--	--	--	--	--	GO:0044767//single-organism developmental process;GO:1901576//organic substance biosynthetic process;GO:0022414//reproductive process;GO:0044699//single-organism process;GO:0048367//shoot system development;GO:0044237//cellular metabolic process;GO:0033993//response to lipid;GO:0060255//regulation of macromolecule metabolic process;GO:0009739//response to gibberellin;GO:0065007//biological regula…	GO:0097159//organic cyclic compound binding;GO:0005488//binding;GO:1901363//heterocyclic compound binding;GO:0046983//protein dimerization activity;GO:0003682//chromatin binding;GO:0003677//DNA binding;GO:0044877//macromolecular complex binding;GO:0001071//nucleic acid binding transcription factor activity;GO:0003676//nucleic acid binding;GO:0005515//protein binding	GO:0005623//cell;GO:0043226//organelle;GO:0005622//intracellular;GO:0043227//membrane-bounded organelle;GO:0044424//intracellular part;GO:0044464//cell part;GO:0043231//intracellular membrane-bounded organelle;GO:0043229//intracellular organelle	miR1848-x;miR5819-x;novel-m0020-5p
Unigene0003133	515	--	--	--	--	--	--	--	--	--	--	--	--	--	--	--	--	--	--	-	-	-	novel-m0132-3p
Unigene0003135	1469	gi|514760017|acc|XP_004964439.1|	506	1e-175	PREDICTED: magnesium protoporphyrin IX methyltransferase, chloroplastic [Setaria italica]	sp|Q9SW18|CHLM_ARATH	354	3e-117	Magnesium protoporphyrin IX methyltransferase, chloroplastic OS=Arabidopsis thaliana GN=CHLM PE=1 SV=1	At4g25080	354	5e-118	KOG1270	Methyltransferases	K03428//magnesium-protoporphyrin O-methyltransferase [EC:2.1.1.11]	0	636	sbi:SORBI_10g002100	ko00860//Porphyrin and chlorophyll metabolism//Metabolism of cofactors and vitamins//Metabolism	GO:0046483//heterocycle metabolic process;GO:0006468//protein phosphorylation;GO:0033014//tetrapyrrole biosynthetic process;GO:0019752//carboxylic acid metabolic process;GO:0044238//primary metabolic process;GO:1901576//organic substance biosynthetic process;GO:0019438//aromatic compound biosynthetic process;GO:0032787//monocarboxylic acid metabolic process;GO:0043170//macromolecule metabolic pro…	GO:0016741//transferase activity, transferring one-carbon groups;GO:0008168//methyltransferase activity;GO:0008171//O-methyltransferase activity;GO:0003824//catalytic activity;GO:0016740//transferase activity	GO:0005623//cell;GO:0044434//chloroplast part;GO:0009536//plastid;GO:0009507//chloroplast;GO:0009579//thylakoid;GO:0009526//plastid envelope;GO:0005622//intracellular;GO:0043227//membrane-bounded organelle;GO:0044444//cytoplasmic part;GO:0031975//envelope;GO:0044446//intracellular organelle part;GO:0031090//organelle membrane;GO:0044435//plastid part;GO:0044464//cell part;GO:0043226//organelle;GO…	novel-m0132-3p
Unigene0003145	1067	gi|514776879|acc|XP_004968575.1|	293	2e-95	PREDICTED: enoyl-CoA delta isomerase 2, peroxisomal-like [Setaria italica]	sp|O04469|ECI1_ARATH	193	1e-57	Enoyl-CoA delta isomerase 1, peroxisomal OS=Arabidopsis thaliana GN=ECI1 PE=1 SV=1	7297575	49.7	2e-06	KOG1683	Hydroxyacyl-CoA dehydrogenase/enoyl-CoA hydratase	--	--	--	--	--	GO:0008152//metabolic process;GO:0044699//single-organism process	GO:0003824//catalytic activity	-	miR5653-y;novel-m0040-3p;novel-m0044-3p
Unigene0003147	1595	gi|514805504|acc|XP_004977611.1|	891	0	PREDICTED: laccase-23-like [Setaria italica]	sp|Q2QYS3|LAC23_ORYSJ	839	0	Laccase-23 OS=Oryza sativa subsp. japonica GN=LAC23 PE=3 SV=1	At5g05390	740	0	KOG1263	Multicopper oxidases	K05909//laccase [EC:1.10.3.2]	0	935	sbi:SORBI_05g000680	--	GO:1901360//organic cyclic compound metabolic process;GO:0071704//organic substance metabolic process;GO:0009808//lignin metabolic process;GO:0006725//cellular aromatic compound metabolic process;GO:0009698//phenylpropanoid metabolic process;GO:0009987//cellular process;GO:0008152//metabolic process;GO:0019748//secondary metabolic process;GO:0044710//single-organism metabolic process;GO:0044763//…	GO:0043169//cation binding;GO:0043167//ion binding;GO:0046872//metal ion binding;GO:0016679//oxidoreductase activity, acting on diphenols and related substances as donors;GO:0016682//oxidoreductase activity, acting on diphenols and related substances as donors, oxygen as acceptor;GO:0003824//catalytic activity;GO:0046914//transition metal ion binding;GO:0016491//oxidoreductase activity;GO:0005488…	GO:0044424//intracellular part;GO:0005622//intracellular;GO:0043226//organelle;GO:0005623//cell;GO:0043231//intracellular membrane-bounded organelle;GO:0043227//membrane-bounded organelle;GO:0044464//cell part;GO:0043229//intracellular organelle;GO:0005576//extracellular region	miR5384-y
Unigene0003160	2122	gi|293335719|acc|NP_001168279.1|	1097	0	yfnA [Zea mays]	sp|Q9C5D6|CAAT9_ARATH	720	0	Cationic amino acid transporter 9, chloroplastic OS=Arabidopsis thaliana GN=CAT9 PE=2 SV=1	At1g05940	720	0	KOG1286	Amino acid transporters	K03294//basic amino acid/polyamine antiporter, APA family	0	1164	sbi:SORBI_04g033040	--	GO:0045184//establishment of protein localization;GO:0044282//small molecule catabolic process;GO:0043436//oxoacid metabolic process;GO:0044763//single-organism cellular process;GO:0071704//organic substance metabolic process;GO:0009062//fatty acid catabolic process;GO:0072594//establishment of protein localization to organelle;GO:0006605//protein targeting;GO:0033365//protein localization to org…	GO:0005342//organic acid transmembrane transporter activity;GO:0008509//anion transmembrane transporter activity;GO:0022891//substrate-specific transmembrane transporter activity;GO:0022857//transmembrane transporter activity;GO:0005215//transporter activity;GO:0022892//substrate-specific transporter activity;GO:0046943//carboxylic acid transmembrane transporter activity;GO:0015075//ion transmemb…	GO:0031967//organelle envelope;GO:0031090//organelle membrane;GO:0031224//intrinsic component of membrane;GO:0043227//membrane-bounded organelle;GO:0005623//cell;GO:0043231//intracellular membrane-bounded organelle;GO:0044425//membrane part;GO:0031975//envelope;GO:1990904//ribonucleoprotein complex;GO:0044446//intracellular organelle part;GO:0009526//plastid envelope;GO:0044464//cell part;GO:0043…	miR528-x
Unigene0003170	2549	gi|1002286473|acc|XP_015647542.1|	621	0	PREDICTED: myb-like protein Q [Oryza sativa Japonica Group]	sp|P52551|MYBB_XENLA	122	2e-27	Myb-related protein B OS=Xenopus laevis GN=mybl2 PE=2 SV=2	At1g14350	275	4e-82	KOG0048	Transcription factor, Myb superfamily	K09422//myb proto-oncogene protein, plant	0	1117	sbi:SORBI_02g040050	--	-	GO:0097159//organic cyclic compound binding;GO:1901363//heterocyclic compound binding;GO:0005488//binding;GO:0003676//nucleic acid binding	-	miR5766-y
Unigene0003174	1145	gi|937916971|acc|BAS91889.1|	60.8	5e-09	Os05g0107801 [Oryza sativa Japonica Group]	--	--	--	--	--	--	--	--	--	--	--	--	--	--	-	-	-	miR8005-x
Unigene0003178	647	--	--	--	--	--	--	--	--	--	--	--	--	--	--	--	--	--	--	-	-	-	miR8693-y
Unigene0003181	527	gi|645167195|acc|AIB05249.1|	144	2e-37	GRAS transcription factor, partial [Zea mays]	--	--	--	--	--	--	--	--	--	--	--	--	--	--	GO:0008152//metabolic process;GO:0009987//cellular process;GO:0060255//regulation of macromolecule metabolic process;GO:0009058//biosynthetic process;GO:0034645//cellular macromolecule biosynthetic process;GO:0009059//macromolecule biosynthetic process;GO:0071704//organic substance metabolic process;GO:0019222//regulation of metabolic process;GO:0065007//biological regulation;GO:0043170//macromol…	-	-	novel-m0131-5p
Unigene0003183	387	--	--	--	--	--	--	--	--	--	--	--	--	--	--	--	--	--	--	-	-	-	miR5658-x
Unigene0003199	1769	gi|357119034|acc|XP_003561251.1|	622	0	PREDICTED: spermidine synthase 1 [Brachypodium distachyon]	sp|Q9SMB1|SPD1_ORYSJ	602	0	Spermidine synthase 1 OS=Oryza sativa subsp. japonica GN=SPDSYN1 PE=2 SV=1	At1g23820	549	0	KOG1562	Spermidine synthase	K00797//spermidine synthase [EC:2.5.1.16]	0	657	zma:100282908	ko00480//Glutathione metabolism//Metabolism of other amino acids//Metabolism;ko00270//Cysteine and methionine metabolism//Amino acid metabolism//Metabolism;ko00330//Arginine and proline metabolism//Amino acid metabolism//Metabolism;ko00410//beta-Alanine metabolism//Metabolism of other amino acids//Metabolism	GO:0006807//nitrogen compound metabolic process;GO:0008152//metabolic process;GO:0006595//polyamine metabolic process;GO:0044271//cellular nitrogen compound biosynthetic process;GO:0009987//cellular process;GO:0009308//amine metabolic process;GO:1901576//organic substance biosynthetic process;GO:1901564//organonitrogen compound metabolic process;GO:0034641//cellular nitrogen compound metabolic pr…	GO:0016740//transferase activity;GO:0016765//transferase activity, transferring alkyl or aryl (other than methyl) groups;GO:0003824//catalytic activity	-	novel-m0151-5p
Unigene0003207	396	gi|58532044|acc|CAE05097.3|	64.7	2e-10	OSJNBa0009K15.17 [Oryza sativa Japonica Group]	--	--	--	--	--	--	--	--	--	--	--	--	--	--	-	GO:0005488//binding	-	miR3512-y
Unigene0003208	2589	gi|670438167|acc|XP_008659605.1|	939	0	PREDICTED: probable LRR receptor-like serine/threonine-protein kinase At2g24230 [Zea mays]	sp|C0LGK9|Y2242_ARATH	270	1e-75	Probable LRR receptor-like serine/threonine-protein kinase At2g24230 OS=Arabidopsis thaliana GN=At2g24230 PE=2 SV=1	At3g26940	127	1e-30	KOG1187	Serine/threonine protein kinase	--	--	--	--	--	GO:0032502//developmental process;GO:0009607//response to biotic stimulus;GO:0000003//reproduction;GO:0043170//macromolecule metabolic process;GO:0044267//cellular protein metabolic process;GO:0006950//response to stress;GO:0006464//cellular protein modification process;GO:0009605//response to external stimulus;GO:0019538//protein metabolic process;GO:0006793//phosphorus metabolic process;GO:0006…	GO:0016772//transferase activity, transferring phosphorus-containing groups;GO:0001882//nucleoside binding;GO:0097367//carbohydrate derivative binding;GO:0016740//transferase activity;GO:0032550//purine ribonucleoside binding;GO:0016301//kinase activity;GO:0036094//small molecule binding;GO:0032549//ribonucleoside binding;GO:0097159//organic cyclic compound binding;GO:0005488//binding;GO:1901363/…	GO:0043231//intracellular membrane-bounded organelle;GO:0005622//intracellular;GO:0043226//organelle;GO:0005623//cell;GO:0043229//intracellular organelle;GO:0044464//cell part;GO:0043227//membrane-bounded organelle;GO:0044424//intracellular part	novel-m0043-5p
Unigene0003212	2543	gi|514766666|acc|XP_004966052.1|	1289	0	PREDICTED: transmembrane 9 superfamily member 7-like [Setaria italica]	sp|Q9LIC2|TMN7_ARATH	1024	0	Transmembrane 9 superfamily member 7 OS=Arabidopsis thaliana GN=TMN7 PE=2 SV=1	At3g13772	1024	0	KOG1278	Endosomal membrane proteins, EMP70	K17086//transmembrane 9 superfamily member 2/4	0	1315	sbi:SORBI_10g022490	--	-	-	GO:0016020//membrane;GO:0031224//intrinsic component of membrane;GO:0044464//cell part;GO:0005622//intracellular;GO:0043227//membrane-bounded organelle;GO:0044425//membrane part;GO:0005623//cell;GO:0044424//intracellular part;GO:0043229//intracellular organelle;GO:0043231//intracellular membrane-bounded organelle;GO:0043226//organelle	novel-m0186-5p
Unigene0003214	1791	gi|670428494|acc|XP_008655061.1|	226	4e-67	PREDICTED: LOC100284436 isoform X1 [Zea mays]	sp|Q9FZ86|PDCB3_ARATH	90.5	4e-19	PLASMODESMATA CALLOSE-BINDING PROTEIN 3 OS=Arabidopsis thaliana GN=PDCB3 PE=1 SV=1	--	--	--	--	--	--	--	--	--	--	-	-	-	miR5819-x
Unigene0003222	1319	gi|1002280559|acc|XP_015644582.1|	582	0	PREDICTED: hexose carrier protein HEX6 [Oryza sativa Japonica Group]	sp|Q07423|HEX6_RICCO	449	4e-152	Hexose carrier protein HEX6 OS=Ricinus communis GN=HEX6 PE=2 SV=1	At5g61520	398	4e-133	KOG0254	Predicted transporter (major facilitator superfamily)	--	--	--	--	--	GO:0044763//single-organism cellular process;GO:0009987//cellular process;GO:0051179//localization;GO:0044699//single-organism process;GO:0051234//establishment of localization	GO:0022857//transmembrane transporter activity;GO:0005215//transporter activity	GO:0016020//membrane;GO:0031224//intrinsic component of membrane;GO:0044425//membrane part	novel-m0040-3p;novel-m0044-3p
Unigene0003224	424	--	--	--	--	--	--	--	--	--	--	--	--	--	--	--	--	--	--	-	-	-	novel-m0140-5p
Unigene0003231	5947	gi|62701668|acc|AAX92741.1|	2265	0	expressed protein [Oryza sativa Japonica Group]	sp|Q9W0T1|NU301_DROME	80.9	1e-13	Nucleosome-remodeling factor subunit NURF301 OS=Drosophila melanogaster GN=E(bx) PE=1 SV=2	At5g22760	370	6e-104	KOG1473	Nucleosome remodeling factor, subunit NURF301/BPTF	--	--	--	--	--	-	GO:0043169//cation binding;GO:0005488//binding;GO:0046872//metal ion binding;GO:0046914//transition metal ion binding;GO:0043167//ion binding	-	miR5384-y
Unigene0003242	1103	gi|1002269040|acc|XP_015638867.1|	147	2e-39	PREDICTED: dachshund homolog 1 [Oryza sativa Japonica Group]	--	--	--	--	--	--	--	--	--	--	--	--	--	--	-	-	-	novel-m0037-3p;novel-m0072-5p
Unigene0003248	424	--	--	--	--	--	--	--	--	--	--	--	--	--	--	--	--	--	--	-	-	-	miR444-y
Unigene0003252	414	gi|514748502|acc|XP_004961633.1|	50.8	6e-06	PREDICTED: phosphoglycerate kinase, chloroplastic [Setaria italica]	--	--	--	--	--	--	--	--	--	K00927//phosphoglycerate kinase [EC:2.7.2.3]	2e-06	50.8	sita:101765234	ko01200//Carbon metabolism//Global and Overview//Metabolism;ko01230//Biosynthesis of amino acids//Global and Overview//Metabolism;ko00010//Glycolysis / Gluconeogenesis//Carbohydrate metabolism//Metabolism;ko00710//Carbon fixation in photosynthetic organisms//Energy metabolism//Metabolism	GO:0006090//pyruvate metabolic process;GO:0006796//phosphate-containing compound metabolic process;GO:0044699//single-organism process;GO:0044710//single-organism metabolic process;GO:0006082//organic acid metabolic process;GO:0044281//small molecule metabolic process;GO:0009987//cellular process;GO:0044763//single-organism cellular process;GO:0044237//cellular metabolic process;GO:0019752//carbo…	GO:0005488//binding;GO:0032549//ribonucleoside binding;GO:0003824//catalytic activity;GO:0016301//kinase activity;GO:0097367//carbohydrate derivative binding;GO:0097159//organic cyclic compound binding;GO:1901363//heterocyclic compound binding;GO:0001883//purine nucleoside binding;GO:0016740//transferase activity;GO:0016772//transferase activity, transferring phosphorus-containing groups;GO:00360…	-	novel-m0021-5p;novel-m0131-3p
Unigene0003264	1007	--	--	--	--	--	--	--	--	--	--	--	--	--	--	--	--	--	--	-	-	-	miR5384-y;miR8154-x
Unigene0003275	1590	gi|670379477|acc|XP_008670577.1|	72.8	4e-11	PREDICTED: dentin sialophosphoprotein-like isoform X1 [Zea mays]	--	--	--	--	--	--	--	--	--	--	--	--	--	--	GO:0008152//metabolic process;GO:0044237//cellular metabolic process;GO:0009987//cellular process	GO:0003824//catalytic activity;GO:0016829//lyase activity;GO:0005488//binding;GO:0043169//cation binding;GO:0016835//carbon-oxygen lyase activity;GO:0043167//ion binding;GO:0046914//transition metal ion binding;GO:0016836//hydro-lyase activity;GO:0046872//metal ion binding	GO:0005623//cell;GO:0043226//organelle;GO:0043231//intracellular membrane-bounded organelle;GO:0005622//intracellular;GO:0044424//intracellular part;GO:0043227//membrane-bounded organelle;GO:0044464//cell part;GO:0043229//intracellular organelle	novel-m0216-3p
Unigene0003282	3003	gi|514816721|acc|XP_004983096.1|	1293	0	PREDICTED: protein STRUBBELIG-RECEPTOR FAMILY 6-like [Setaria italica]	sp|Q9C8M9|SRF6_ARATH	798	0	Protein STRUBBELIG-RECEPTOR FAMILY 6 OS=Arabidopsis thaliana GN=SRF6 PE=1 SV=1	At4g22130	439	1e-144	KOG1187	Serine/threonine protein kinase	--	--	--	--	--	GO:0006796//phosphate-containing compound metabolic process;GO:0043170//macromolecule metabolic process;GO:0006464//cellular protein modification process;GO:0044260//cellular macromolecule metabolic process;GO:0036211//protein modification process;GO:0044237//cellular metabolic process;GO:0009987//cellular process;GO:0019538//protein metabolic process;GO:0044238//primary metabolic process;GO:0044…	GO:0036094//small molecule binding;GO:0003824//catalytic activity;GO:0097159//organic cyclic compound binding;GO:0032550//purine ribonucleoside binding;GO:0016772//transferase activity, transferring phosphorus-containing groups;GO:0001883//purine nucleoside binding;GO:0005488//binding;GO:0001882//nucleoside binding;GO:1901363//heterocyclic compound binding;GO:0097367//carbohydrate derivative bind…	GO:0044425//membrane part;GO:0016020//membrane;GO:0031224//intrinsic component of membrane	miR5658-x
Unigene0003283	399	--	--	--	--	--	--	--	--	--	--	--	--	--	--	--	--	--	--	-	-	-	miR1429-x
Unigene0003293	2493	gi|514795558|acc|XP_004973329.1|	542	0	PREDICTED: UDP-glucose 4-epimerase 2 [Setaria italica]	sp|Q6ZDJ7|UGE2_ORYSJ	525	6e-178	UDP-glucose 4-epimerase 2 OS=Oryza sativa subsp. japonica GN=UGE-2 PE=2 SV=1	At4g10960	419	2e-138	KOG1371	UDP-glucose 4-epimerase/UDP-sulfoquinovose synthase	K01784//UDP-glucose 4-epimerase [EC:5.1.3.2]	0	554	sbi:SORBI_07g018840	ko00520//Amino sugar and nucleotide sugar metabolism//Carbohydrate metabolism//Metabolism;ko00052//Galactose metabolism//Carbohydrate metabolism//Metabolism	GO:0044699//single-organism process;GO:0005975//carbohydrate metabolic process;GO:0044723//single-organism carbohydrate metabolic process;GO:0008152//metabolic process;GO:0044281//small molecule metabolic process;GO:0044238//primary metabolic process;GO:0005996//monosaccharide metabolic process;GO:0071704//organic substance metabolic process;GO:0019318//hexose metabolic process;GO:0044710//single…	GO:0016853//isomerase activity;GO:0016857//racemase and epimerase activity, acting on carbohydrates and derivatives;GO:0016854//racemase and epimerase activity;GO:0048037//cofactor binding;GO:0003824//catalytic activity;GO:0005488//binding	-	miR5240-x
Unigene0003294	497	gi|670429629|acc|XP_008655654.1|	78.2	8e-15	PREDICTED: transcription initiation factor TFIID subunit 15b [Zea mays]	sp|Q92804|RBP56_HUMAN	60.5	8e-10	TATA-binding protein-associated factor 2N OS=Homo sapiens GN=TAF15 PE=1 SV=1	Hs21327701	60.5	1e-10	KOG1995	Conserved Zn-finger protein	K13098//RNA-binding protein FUS	2e-15	78.2	zma:103634842	--	-	GO:0097159//organic cyclic compound binding;GO:0005488//binding	-	novel-m0131-5p
Unigene0003295	1348	gi|992154365|acc|KXG18972.1|	288	7e-92	hypothetical protein SORBI_K007100 [Sorghum bicolor]	--	--	--	--	--	--	--	--	--	--	--	--	--	--	-	-	-	novel-m0021-5p;novel-m0132-3p
Unigene0003301	397	--	--	--	--	--	--	--	--	--	--	--	--	--	--	--	--	--	--	-	-	-	miR2592-z
Unigene0003304	569	gi|992279393|acc|EER90899.2|	108	1e-27	hypothetical protein SORBI_001G095900 [Sorghum bicolor]	--	--	--	--	--	--	--	--	--	--	--	--	--	--	-	-	-	miR165-y;miR166-y;miR166-z;miR5168-y;novel-m0156-3p
Unigene0003311	1119	gi|346703233|acc|CBX25332.1|	248	7e-78	hypothetical_protein [Oryza brachyantha]	--	--	--	--	--	--	--	--	--	--	--	--	--	--	-	-	-	miR5384-y;novel-m0086-3p;novel-m0087-3p
Unigene0003312	850	gi|514714958|acc|XP_004953126.1|	535	0	PREDICTED: ammonium transporter 1 member 2 [Setaria italica]	sp|Q6K9G1|AMT12_ORYSJ	521	0	Ammonium transporter 1 member 2 OS=Oryza sativa subsp. japonica GN=AMT1-2 PE=2 SV=1	At4g13510	429	4e-148	KOG0682	Ammonia permease	K03320//ammonium transporter, Amt family	0	552	zma:100191554	--	GO:0015672//monovalent inorganic cation transport;GO:0006811//ion transport;GO:0015696//ammonium transport;GO:0044699//single-organism process;GO:0044765//single-organism transport;GO:0006812//cation transport;GO:0051234//establishment of localization;GO:0006810//transport;GO:0051179//localization;GO:1902578//single-organism localization;GO:0071705//nitrogen compound transport	GO:0015077//monovalent inorganic cation transmembrane transporter activity;GO:0008324//cation transmembrane transporter activity;GO:0005215//transporter activity;GO:0022890//inorganic cation transmembrane transporter activity;GO:0022857//transmembrane transporter activity;GO:0022892//substrate-specific transporter activity;GO:0022891//substrate-specific transmembrane transporter activity;GO:00150…	GO:0016020//membrane;GO:0044425//membrane part;GO:0031224//intrinsic component of membrane	novel-m0132-3p
Unigene0003315	2589	gi|514803446|acc|XP_004976610.1|	1126	0	PREDICTED: protein S-acyltransferase 21 [Setaria italica]	sp|Q8L5Y5|ZDH17_ARATH	536	3e-177	Probable protein S-acyltransferase 19 OS=Arabidopsis thaliana GN=PAT19 PE=2 SV=1	At4g15080	521	4e-172	KOG1311	DHHC-type Zn-finger proteins	K18932//palmitoyltransferase [EC:2.3.1.225]	0	1231	sbi:SORBI_06g026590	--	GO:0050793//regulation of developmental process;GO:0006464//cellular protein modification process;GO:0044238//primary metabolic process;GO:0044237//cellular metabolic process;GO:2000026//regulation of multicellular organismal development;GO:0043170//macromolecule metabolic process;GO:0019538//protein metabolic process;GO:0043412//macromolecule modification;GO:0051239//regulation of multicellular …	GO:0046914//transition metal ion binding;GO:0016409//palmitoyltransferase activity;GO:0016747//transferase activity, transferring acyl groups other than amino-acyl groups;GO:0043167//ion binding;GO:0043169//cation binding;GO:0016740//transferase activity;GO:0016746//transferase activity, transferring acyl groups;GO:0046872//metal ion binding;GO:0003824//catalytic activity;GO:0005488//binding	GO:0005622//intracellular;GO:0044424//intracellular part;GO:0043229//intracellular organelle;GO:0031224//intrinsic component of membrane;GO:0044464//cell part;GO:0043231//intracellular membrane-bounded organelle;GO:0044425//membrane part;GO:0005623//cell;GO:0043227//membrane-bounded organelle;GO:0043226//organelle;GO:0016020//membrane	miR5819-x;novel-m0017-3p
Unigene0003316	1736	gi|212724074|acc|NP_001131530.1|	587	0	hypersensitive-induced reaction protein 4 [Zea mays]	sp|Q9FHM7|HIR4_ARATH	483	1e-166	Hypersensitive-induced response protein 4 OS=Arabidopsis thaliana GN=HIR4 PE=1 SV=1	At5g51570	483	2e-167	KOG2620	Prohibitins and stomatins of the PID superfamily	--	--	--	--	--	-	-	GO:0043226//organelle;GO:0005623//cell;GO:0031090//organelle membrane;GO:0043231//intracellular membrane-bounded organelle;GO:0043229//intracellular organelle;GO:0044422//organelle part;GO:0044464//cell part;GO:0016020//membrane;GO:0044424//intracellular part;GO:0005622//intracellular;GO:0043227//membrane-bounded organelle;GO:0030054//cell junction;GO:0005911//cell-cell junction	miR528-y
Unigene0003320	1206	gi|992280053|acc|KXG38180.1|	113	1e-27	hypothetical protein SORBI_001G193900 [Sorghum bicolor]	--	--	--	--	--	--	--	--	--	--	--	--	--	--	-	-	-	miR165-x;miR165-y;miR166-x;miR166-y;miR166-z;miR5168-x;miR5168-y
Unigene0003327	1468	gi|113534005|acc|BAF06388.1|	564	0	Os01g0786800, partial [Oryza sativa Japonica Group]	--	--	--	--	--	--	--	--	--	--	--	--	--	--	-	-	GO:0044425//membrane part;GO:0016020//membrane;GO:0031224//intrinsic component of membrane	miR5054-y;miR8154-x
Unigene0003345	3314	gi|670446969|acc|XP_008663668.1|	1651	0	PREDICTED: protein FAR1-RELATED SEQUENCE 6-like [Zea mays]	sp|Q9SSQ4|FRS6_ARATH	349	6e-104	Protein FAR1-RELATED SEQUENCE 6 OS=Arabidopsis thaliana GN=FRS6 PE=2 SV=1	--	--	--	--	--	--	--	--	--	--	GO:0008152//metabolic process;GO:0044710//single-organism metabolic process;GO:0044699//single-organism process	GO:0043167//ion binding;GO:0003824//catalytic activity;GO:0043169//cation binding;GO:0005488//binding;GO:0046872//metal ion binding;GO:0046914//transition metal ion binding	-	novel-m0109-3p
Unigene0003349	445	--	--	--	--	--	--	--	--	--	--	--	--	--	--	--	--	--	--	-	-	-	miR5819-x
Unigene0003352	2227	gi|695011924|acc|XP_009392697.1|	246	8e-117	PREDICTED: phosphatidylinositol:ceramide inositolphosphotransferase-like isoform X2 [Musa acuminata subsp. malaccensis] [Musa acuminata]	sp|Q5N7A7|IPCS_ORYSJ	236	5e-110	Phosphatidylinositol:ceramide inositolphosphotransferase OS=Oryza sativa subsp. japonica GN=ERH1 PE=2 SV=1	At3g54020	216	7e-107	KOG3058	Uncharacterized conserved protein	--	--	--	--	--	-	-	-	miR8154-x
Unigene0003381	445	gi|183584128|acc|ACC63530.1|	144	1e-37	polyprotein [Hordeum vulgare]	--	--	--	--	At1g10260	115	8e-32	KOG0017	FOG: Transposon-encoded proteins with TYA, reverse transcriptase, integrase domains in various combinations	--	--	--	--	--	GO:0006139//nucleobase-containing compound metabolic process;GO:0034641//cellular nitrogen compound metabolic process;GO:0044260//cellular macromolecule metabolic process;GO:0046483//heterocycle metabolic process;GO:0006807//nitrogen compound metabolic process;GO:0006725//cellular aromatic compound metabolic process;GO:0090304//nucleic acid metabolic process;GO:0043170//macromolecule metabolic pr…	GO:0046872//metal ion binding;GO:0043169//cation binding;GO:0097159//organic cyclic compound binding;GO:0043167//ion binding;GO:0046914//transition metal ion binding;GO:0005488//binding	GO:0043231//intracellular membrane-bounded organelle;GO:0044424//intracellular part;GO:0005623//cell;GO:0005622//intracellular;GO:0044464//cell part;GO:0043227//membrane-bounded organelle;GO:0043229//intracellular organelle;GO:0043226//organelle	novel-m0116-5p
Unigene0003385	1154	gi|955725964|acc|XP_014660096.1|	291	7e-93	PREDICTED: uncharacterized mitochondrial protein AtMg00810-like [Setaria italica]	sp|P10978|POLX_TOBAC	183	7e-49	Retrovirus-related Pol polyprotein from transposon TNT 1-94 OS=Nicotiana tabacum PE=2 SV=1	At1g58140	234	3e-67	KOG0017	FOG: Transposon-encoded proteins with TYA, reverse transcriptase, integrase domains in various combinations	--	--	--	--	--	-	GO:0046872//metal ion binding;GO:0043167//ion binding;GO:0043169//cation binding;GO:0005488//binding	GO:0043231//intracellular membrane-bounded organelle;GO:0043226//organelle;GO:0044424//intracellular part;GO:0043229//intracellular organelle;GO:0043227//membrane-bounded organelle;GO:0005623//cell;GO:0005622//intracellular;GO:0044464//cell part	novel-m0074-3p
Unigene0003386	1676	gi|90265100|acc|CAH67713.1|	520	2e-166	H0512B01.8 [Oryza sativa Indica Group]	sp|P10978|POLX_TOBAC	272	9e-78	Retrovirus-related Pol polyprotein from transposon TNT 1-94 OS=Nicotiana tabacum PE=2 SV=1	At3g25450	394	4e-122	KOG0017	FOG: Transposon-encoded proteins with TYA, reverse transcriptase, integrase domains in various combinations	--	--	--	--	--	GO:0071704//organic substance metabolic process;GO:1901360//organic cyclic compound metabolic process;GO:0006725//cellular aromatic compound metabolic process;GO:0044260//cellular macromolecule metabolic process;GO:0034641//cellular nitrogen compound metabolic process;GO:0008152//metabolic process;GO:0046483//heterocycle metabolic process;GO:0006807//nitrogen compound metabolic process;GO:0009987…	GO:0043169//cation binding;GO:0043167//ion binding;GO:0046872//metal ion binding;GO:0097159//organic cyclic compound binding;GO:0005488//binding	GO:0044424//intracellular part;GO:0005623//cell;GO:0043229//intracellular organelle;GO:0043227//membrane-bounded organelle;GO:0043231//intracellular membrane-bounded organelle;GO:0005622//intracellular;GO:0043226//organelle;GO:0044464//cell part	novel-m0074-3p
Unigene0003389	3576	gi|90265100|acc|CAH67713.1|	944	0	H0512B01.8 [Oryza sativa Indica Group]	sp|P10978|POLX_TOBAC	338	3e-95	Retrovirus-related Pol polyprotein from transposon TNT 1-94 OS=Nicotiana tabacum PE=2 SV=1	At2g05390	600	0	KOG0017	FOG: Transposon-encoded proteins with TYA, reverse transcriptase, integrase domains in various combinations	--	--	--	--	--	GO:0034641//cellular nitrogen compound metabolic process;GO:0043170//macromolecule metabolic process;GO:0006807//nitrogen compound metabolic process;GO:0006139//nucleobase-containing compound metabolic process;GO:0006259//DNA metabolic process;GO:0071704//organic substance metabolic process;GO:0044260//cellular macromolecule metabolic process;GO:0009987//cellular process;GO:0090304//nucleic acid …	GO:0097159//organic cyclic compound binding;GO:0005488//binding;GO:1901363//heterocyclic compound binding;GO:0003676//nucleic acid binding	GO:0044464//cell part;GO:0043227//membrane-bounded organelle;GO:0005623//cell;GO:0043231//intracellular membrane-bounded organelle;GO:0005622//intracellular;GO:0043226//organelle;GO:0043229//intracellular organelle;GO:0044424//intracellular part	novel-m0116-5p
Unigene0003399	1725	gi|530278241|acc|AGT16256.1|	861	0	metacaspase [Saccharum hybrid cultivar R570]	sp|O64518|MCA5_ARATH	466	1e-158	Metacaspase-5 OS=Arabidopsis thaliana GN=AMC5 PE=1 SV=1	At1g79330	466	2e-159	KOG1546	Metacaspase involved in regulation of apoptosis	--	--	--	--	--	GO:0043170//macromolecule metabolic process;GO:0008152//metabolic process;GO:0044238//primary metabolic process;GO:0071704//organic substance metabolic process;GO:0019538//protein metabolic process	GO:0070011//peptidase activity, acting on L-amino acid peptides;GO:0016787//hydrolase activity;GO:0008233//peptidase activity;GO:0004175//endopeptidase activity;GO:0003824//catalytic activity	-	miR8154-x
Unigene0003412	4984	gi|514786966|acc|XP_004971218.1|	757	0	PREDICTED: hexokinase-3 [Setaria italica]	sp|Q2KNB4|HXK3_ORYSJ	691	0	Hexokinase-3 OS=Oryza sativa subsp. japonica GN=HXK3 PE=2 SV=1	At1g50460	490	5e-156	KOG1369	Hexokinase	K00844//hexokinase [EC:2.7.1.1]	0	791	sbi:SORBI_03g045420	ko01200//Carbon metabolism//Global and Overview//Metabolism;ko00500//Starch and sucrose metabolism//Carbohydrate metabolism//Metabolism;ko00010//Glycolysis / Gluconeogenesis//Carbohydrate metabolism//Metabolism;ko00520//Amino sugar and nucleotide sugar metabolism//Carbohydrate metabolism//Metabolism;ko00052//Galactose metabolism//Carbohydrate metabolism//Metabolism;ko00051//Fructose and mannose m…	GO:0044237//cellular metabolic process;GO:0009987//cellular process;GO:0043436//oxoacid metabolic process;GO:0006090//pyruvate metabolic process;GO:0044710//single-organism metabolic process;GO:0006796//phosphate-containing compound metabolic process;GO:0006793//phosphorus metabolic process;GO:0019752//carboxylic acid metabolic process;GO:0008152//metabolic process;GO:0071704//organic substance m…	GO:0097159//organic cyclic compound binding;GO:0032550//purine ribonucleoside binding;GO:0003824//catalytic activity;GO:0016740//transferase activity;GO:1901363//heterocyclic compound binding;GO:0036094//small molecule binding;GO:0001882//nucleoside binding;GO:0001883//purine nucleoside binding;GO:0016773//phosphotransferase activity, alcohol group as acceptor;GO:0016772//transferase activity, tr…	GO:0043227//membrane-bounded organelle;GO:0044444//cytoplasmic part;GO:0044429//mitochondrial part;GO:0005737//cytoplasm;GO:0005739//mitochondrion;GO:0043229//intracellular organelle;GO:0044446//intracellular organelle part;GO:0044422//organelle part;GO:0031224//intrinsic component of membrane;GO:0044424//intracellular part;GO:0005622//intracellular;GO:0031975//envelope;GO:0031967//organelle enve…	miR1127-x;miR1128-x;novel-m0095-5p
Unigene0003416	3951	gi|728840421|acc|KHG19864.1|	395	6e-117	Poly (A) RNA polymerase cid14 [Gossypium arboreum]	--	--	--	--	At3g56320	328	2e-97	KOG1906	DNA polymerase sigma	--	--	--	--	--	-	GO:0016772//transferase activity, transferring phosphorus-containing groups;GO:0003824//catalytic activity;GO:0016740//transferase activity	-	miR5384-y;miR857-y;novel-m0020-5p
Unigene0003419	3486	gi|670423334|acc|XP_008652480.1|	692	0	PREDICTED: transposon Tf2-1 polyprotein isoform X1 [Zea mays]	sp|P0CT40|TF29_SCHPO	230	3e-60	Transposon Tf2-9 polyprotein OS=Schizosaccharomyces pombe (strain 972 / ATCC 24843) GN=Tf2-9 PE=3 SV=1	At3g11970_2	451	1e-139	KOG0017	FOG: Transposon-encoded proteins with TYA, reverse transcriptase, integrase domains in various combinations	--	--	--	--	--	GO:0008152//metabolic process;GO:0043170//macromolecule metabolic process;GO:0071840//cellular component organization or biogenesis;GO:0009058//biosynthetic process;GO:0044238//primary metabolic process;GO:0019538//protein metabolic process;GO:0046483//heterocycle metabolic process;GO:0006259//DNA metabolic process;GO:1901360//organic cyclic compound metabolic process;GO:0006996//organelle organi…	GO:0016772//transferase activity, transferring phosphorus-containing groups;GO:0016787//hydrolase activity;GO:0070011//peptidase activity, acting on L-amino acid peptides;GO:0008233//peptidase activity;GO:0016740//transferase activity;GO:0003824//catalytic activity;GO:1901363//heterocyclic compound binding;GO:0034061//DNA polymerase activity;GO:0016779//nucleotidyltransferase activity;GO:0003676/…	GO:0043229//intracellular organelle;GO:0005622//intracellular;GO:0043231//intracellular membrane-bounded organelle;GO:0005623//cell;GO:0043226//organelle;GO:0044424//intracellular part;GO:0043227//membrane-bounded organelle;GO:0044464//cell part	novel-m0206-3p
Unigene0003431	465	gi|836021005|acc|XP_012704333.1|	234	4e-70	PREDICTED: phospholipase D delta-like [Setaria italica]	sp|P93733|PLDB1_ARATH	132	4e-34	Phospholipase D beta 1 OS=Arabidopsis thaliana GN=PLDBETA1 PE=2 SV=4	At2g42010	137	6e-37	KOG1329	Phospholipase D1	K01115//phospholipase D1/2 [EC:3.1.4.4]	1e-70	234	sita:101761488	ko04144//Endocytosis//Transport and catabolism//Cellular Processes;ko00564//Glycerophospholipid metabolism//Lipid metabolism//Metabolism;ko00565//Ether lipid metabolism//Lipid metabolism//Metabolism	GO:0006796//phosphate-containing compound metabolic process;GO:0044763//single-organism cellular process;GO:0044255//cellular lipid metabolic process;GO:0044710//single-organism metabolic process;GO:0006629//lipid metabolic process;GO:0046486//glycerolipid metabolic process;GO:0071704//organic substance metabolic process;GO:0009987//cellular process;GO:0006793//phosphorus metabolic process;GO:004…	GO:0016298//lipase activity;GO:0016787//hydrolase activity;GO:0043167//ion binding;GO:0016788//hydrolase activity, acting on ester bonds;GO:0046872//metal ion binding;GO:0005488//binding;GO:0043169//cation binding;GO:0004620//phospholipase activity;GO:0003824//catalytic activity	-	miR1856-x
Unigene0003432	469	--	--	--	--	--	--	--	--	--	--	--	--	--	--	--	--	--	--	-	-	-	miR399-x
Unigene0003435	3055	gi|414881753|acc|DAA58884.1|	1339	0	TPA: ATP binding protein [Zea mays]	sp|Q7ZXX2|KIF19_XENLA	315	1e-89	Kinesin-like protein KIF19 OS=Xenopus laevis GN=kif19 PE=2 SV=1	At1g18550	696	0	KOG0242	Kinesin-like protein	K10401//kinesin family member 18/19	0	1436	sbi:SORBI_03g027243	--	GO:0009987//cellular process;GO:0044699//single-organism process;GO:0044763//single-organism cellular process;GO:0007017//microtubule-based process	GO:0016818//hydrolase activity, acting on acid anhydrides, in phosphorus-containing anhydrides;GO:1901363//heterocyclic compound binding;GO:0003824//catalytic activity;GO:0016787//hydrolase activity;GO:0032550//purine ribonucleoside binding;GO:0032549//ribonucleoside binding;GO:0097159//organic cyclic compound binding;GO:0005515//protein binding;GO:0097367//carbohydrate derivative binding;GO:0001…	GO:0005856//cytoskeleton;GO:0043232//intracellular non-membrane-bounded organelle;GO:0044422//organelle part;GO:0044424//intracellular part;GO:0044446//intracellular organelle part;GO:0043228//non-membrane-bounded organelle;GO:0043229//intracellular organelle;GO:0044464//cell part;GO:0043226//organelle;GO:0005623//cell;GO:0044430//cytoskeletal part;GO:0015630//microtubule cytoskeleton;GO:0005622/…	novel-m0110-3p;novel-m0152-3p
Unigene0003438	1574	gi|195621842|acc|ACG32751.1|	490	2e-169	DNA binding protein [Zea mays]	--	--	--	--	--	--	--	--	--	--	--	--	--	--	GO:0010468//regulation of gene expression;GO:0060255//regulation of macromolecule metabolic process;GO:0050789//regulation of biological process;GO:0019222//regulation of metabolic process;GO:0065007//biological regulation	GO:0001071//nucleic acid binding transcription factor activity;GO:0003676//nucleic acid binding;GO:0003677//DNA binding;GO:1901363//heterocyclic compound binding;GO:0005488//binding;GO:0097159//organic cyclic compound binding	-	miR5059-x
Unigene0003445	3400	--	--	--	--	--	--	--	--	--	--	--	--	--	--	--	--	--	--	-	-	-	miR5653-y;miR5819-x
Unigene0003449	450	--	--	--	--	--	--	--	--	--	--	--	--	--	--	--	--	--	--	-	-	-	miR5568-x
Unigene0003450	1883	gi|514713821|acc|XP_004952857.1|	942	0	PREDICTED: sugar transport protein 5-like [Setaria italica]	sp|Q93Y91|STP5_ARATH	516	6e-176	Sugar transport protein 5 OS=Arabidopsis thaliana GN=STP5 PE=2 SV=1	At1g34580	516	9e-177	KOG0254	Predicted transporter (major facilitator superfamily)	--	--	--	--	--	GO:0009987//cellular process;GO:0005975//carbohydrate metabolic process;GO:0044237//cellular metabolic process;GO:0044262//cellular carbohydrate metabolic process;GO:0008152//metabolic process;GO:0044710//single-organism metabolic process;GO:0044699//single-organism process;GO:0044238//primary metabolic process;GO:0044723//single-organism carbohydrate metabolic process;GO:0005984//disaccharide me…	GO:0022857//transmembrane transporter activity;GO:0005215//transporter activity	GO:0016020//membrane;GO:0044425//membrane part;GO:0031224//intrinsic component of membrane	novel-m0021-5p
Unigene0003459	934	gi|835942220|acc|XP_012699849.1|	227	1e-71	PREDICTED: nuclear transcription factor Y subunit B-4-like [Setaria italica]	sp|Q65XK1|NFYB4_ORYSJ	218	3e-69	Nuclear transcription factor Y subunit B-4 OS=Oryza sativa subsp. japonica GN=NFYB4 PE=2 SV=2	At2g37060	173	4e-52	KOG0869	CCAAT-binding factor, subunit A (HAP3)	K08065//nuclear transcription Y subunit beta	9e-69	218	dosa:Os05t0573500-00	--	GO:0044260//cellular macromolecule metabolic process;GO:0034645//cellular macromolecule biosynthetic process;GO:0071704//organic substance metabolic process;GO:1901576//organic substance biosynthetic process;GO:0043170//macromolecule metabolic process;GO:0065007//biological regulation;GO:0060255//regulation of macromolecule metabolic process;GO:0044249//cellular biosynthetic process;GO:0019222//r…	GO:0003676//nucleic acid binding;GO:0097159//organic cyclic compound binding;GO:0005515//protein binding;GO:0046983//protein dimerization activity;GO:0003677//DNA binding;GO:0005488//binding;GO:1901363//heterocyclic compound binding	GO:0043226//organelle;GO:0043231//intracellular membrane-bounded organelle;GO:0043229//intracellular organelle;GO:0044464//cell part;GO:0005622//intracellular;GO:0044424//intracellular part;GO:0005623//cell;GO:0043227//membrane-bounded organelle	miR5819-x
Unigene0003470	438	--	--	--	--	--	--	--	--	--	--	--	--	--	--	--	--	--	--	-	-	-	miR5384-y
Unigene0003485	3391	gi|836013517|acc|XP_004980703.2|	1285	0	PREDICTED: lectin-domain containing receptor kinase VI.3-like [Setaria italica]	sp|P17654|AMY1_ORYSJ	548	0	Alpha-amylase OS=Oryza sativa subsp. japonica GN=AMY1.1 PE=1 SV=2	At4g25000	446	2e-144	KOG0471	Alpha-amylase	K01176//alpha-amylase [EC:3.2.1.1]	0	1481	sbi:SORBI_02g023250	ko00500//Starch and sucrose metabolism//Carbohydrate metabolism//Metabolism	GO:0006464//cellular protein modification process;GO:0005975//carbohydrate metabolic process;GO:0044763//single-organism cellular process;GO:0044042//glucan metabolic process;GO:0005985//sucrose metabolic process;GO:0009311//oligosaccharide metabolic process;GO:0044267//cellular protein metabolic process;GO:0044264//cellular polysaccharide metabolic process;GO:0009987//cellular process;GO:0005976…	GO:1901363//heterocyclic compound binding;GO:0097159//organic cyclic compound binding;GO:0016160//amylase activity;GO:0003824//catalytic activity;GO:0046872//metal ion binding;GO:0016740//transferase activity;GO:0097367//carbohydrate derivative binding;GO:0016798//hydrolase activity, acting on glycosyl bonds;GO:0032550//purine ribonucleoside binding;GO:0043169//cation binding;GO:0001883//purine n…	GO:0044424//intracellular part;GO:0043231//intracellular membrane-bounded organelle;GO:0043227//membrane-bounded organelle;GO:0005623//cell;GO:0044464//cell part;GO:0043229//intracellular organelle;GO:0043226//organelle;GO:0005622//intracellular	miR5384-y;miR6235-y;novel-m0088-3p
Unigene0003493	712	gi|514761182|acc|XP_004964723.1|	296	1e-92	PREDICTED: probable galactinol--sucrose galactosyltransferase 6 [Setaria italica]	sp|Q8RX87|RFS6_ARATH	172	6e-48	Probable galactinol--sucrose galactosyltransferase 6 OS=Arabidopsis thaliana GN=RFS6 PE=2 SV=2	--	--	--	--	--	K06617//raffinose synthase [EC:2.4.1.82]	5e-98	308	sbi:SORBI_10g004960	ko00052//Galactose metabolism//Carbohydrate metabolism//Metabolism	GO:0044238//primary metabolic process;GO:0008152//metabolic process	GO:0003824//catalytic activity;GO:0008378//galactosyltransferase activity;GO:0016740//transferase activity;GO:0016758//transferase activity, transferring hexosyl groups;GO:0016757//transferase activity, transferring glycosyl groups	-	miR5766-y
Unigene0003496	2704	gi|514793605|acc|XP_004972856.1|	228	7e-113	PREDICTED: tyrosine--tRNA ligase 1, cytoplasmic-like [Setaria italica]	sp|F4HWL4|SYYC2_ARATH	211	3e-92	Tyrosine--tRNA ligase 2, cytoplasmic OS=Arabidopsis thaliana GN=At1g28350 PE=1 SV=1	At2g33840_1	197	1e-92	KOG2144	Tyrosyl-tRNA synthetase, cytoplasmic	K01866//tyrosyl-tRNA synthetase [EC:6.1.1.1]	2e-113	228	sita:101754120	ko00970//Aminoacyl-tRNA biosynthesis//Translation//Genetic Information Processing	-	-	-	novel-m0008-3p;novel-m0132-3p
Unigene0003510	1397	gi|514816925|acc|XP_004983196.1|	559	0	PREDICTED: BTB/POZ and MATH domain-containing protein 2-like [Setaria italica]	sp|Q9M8J9|BPM2_ARATH	211	4e-61	BTB/POZ and MATH domain-containing protein 2 OS=Arabidopsis thaliana GN=BPM2 PE=1 SV=1	At3g06190	211	7e-62	KOG1987	Speckle-type POZ protein SPOP and related proteins with TRAF, MATH and BTB/POZ domains	K10523//speckle-type POZ protein	0	559	sita:101755675	--	-	-	-	novel-m0131-5p
Unigene0003511	808	--	--	--	--	--	--	--	--	--	--	--	--	--	--	--	--	--	--	-	-	-	miR5384-y
Unigene0003517	420	gi|226499206|acc|NP_001141143.1|	135	1e-36	basic salivary proline-rich protein 2 [Zea mays]	--	--	--	--	--	--	--	--	--	--	--	--	--	--	-	-	GO:0043226//organelle;GO:0044464//cell part;GO:0005623//cell;GO:0005622//intracellular;GO:0043227//membrane-bounded organelle;GO:0044424//intracellular part;GO:0043229//intracellular organelle;GO:0043231//intracellular membrane-bounded organelle	miR3512-y
Unigene0003523	1021	gi|514780640|acc|XP_004969643.1|	530	1e-175	PREDICTED: ABC transporter B family member 4-like [Setaria italica]	sp|Q9M1Q9|AB21B_ARATH	424	7e-136	ABC transporter B family member 21 OS=Arabidopsis thaliana GN=ABCB21 PE=1 SV=2	At3g62150	424	1e-136	KOG0055	Multidrug/pheromone exporter, ABC superfamily	K05658//ATP-binding cassette, subfamily B (MDR/TAP), member 1 [EC:3.6.3.44]	0	545	sbi:SORBI_03g032030	ko02010//ABC transporters//Membrane transport//Environmental Information Processing	GO:0044763//single-organism cellular process;GO:0009987//cellular process;GO:0051234//establishment of localization;GO:0044699//single-organism process;GO:0051179//localization	GO:0005488//binding;GO:0097159//organic cyclic compound binding;GO:0036094//small molecule binding;GO:0016818//hydrolase activity, acting on acid anhydrides, in phosphorus-containing anhydrides;GO:0032549//ribonucleoside binding;GO:0016787//hydrolase activity;GO:0003824//catalytic activity;GO:0005215//transporter activity;GO:0015405//P-P-bond-hydrolysis-driven transmembrane transporter activity;G…	GO:0031224//intrinsic component of membrane;GO:0016020//membrane;GO:0044425//membrane part	miR1511-y;miR5139-x;miR8155-y
Unigene0003524	1075	gi|413944180|acc|AFW76829.1|	538	0	ROS1 protein [Zea mays]	sp|Q9SJQ6|ROS1_ARATH	83.6	4e-16	Protein ROS1 OS=Arabidopsis thaliana GN=ROS1 PE=1 SV=2	7298737	48.9	5e-06	KOG1921	Endonuclease III	K10773//endonuclease III [EC:4.2.99.18]	0	548	sbi:SORBI_10g008590	ko03410//Base excision repair//Replication and repair//Genetic Information Processing	GO:0034641//cellular nitrogen compound metabolic process;GO:0044260//cellular macromolecule metabolic process;GO:0006807//nitrogen compound metabolic process;GO:0044710//single-organism metabolic process;GO:0033554//cellular response to stress;GO:0050896//response to stimulus;GO:0046483//heterocycle metabolic process;GO:0044237//cellular metabolic process;GO:0006950//response to stress;GO:0044699…	GO:0003676//nucleic acid binding;GO:0005488//binding;GO:1901363//heterocyclic compound binding;GO:0097159//organic cyclic compound binding	-	novel-m0132-3p
Unigene0003533	346	--	--	--	--	--	--	--	--	--	--	--	--	--	--	--	--	--	--	-	-	-	novel-m0021-5p
Unigene0003538	2440	gi|226506306|acc|NP_001147953.1|	1203	0	ubiquitin-protein ligase [Zea mays]	sp|O80742|PUB19_ARATH	426	6e-136	U-box domain-containing protein 19 OS=Arabidopsis thaliana GN=PUB19 PE=2 SV=1	At1g60190	426	9e-137	KOG0167	FOG: Armadillo/beta-catenin-like repeats	--	--	--	--	--	GO:0070647//protein modification by small protein conjugation or removal;GO:0044238//primary metabolic process;GO:0071704//organic substance metabolic process;GO:0044260//cellular macromolecule metabolic process;GO:0044267//cellular protein metabolic process;GO:0019538//protein metabolic process;GO:0008152//metabolic process;GO:0036211//protein modification process;GO:0006464//cellular protein mo…	GO:0019787//ubiquitin-like protein transferase activity;GO:0016740//transferase activity;GO:0003824//catalytic activity	-	miR5384-y
Unigene0003554	1181	--	--	--	--	--	--	--	--	--	--	--	--	--	--	--	--	--	--	-	-	-	miR1118-x;miR5205-x;miR5281-y;miR5568-y;miR6220-y;novel-m0221-5p
Unigene0003558	1015	gi|113610317|acc|BAF20695.1|	211	1e-59	Os07g0120700, partial [Oryza sativa Japonica Group]	--	--	--	--	--	--	--	--	--	--	--	--	--	--	-	-	-	novel-m0202-5p
[truncated: 12,349 more rows]
