# Supplementary material for: Integrated mRNA and small RNA sequencing reveals microRNA regulatory network associated with internode elongation in sugarcane (Saccharum officinarum L.)
Source: BMC Genomics. 2019 Nov 7;20:817. doi: 10.1186/s12864-019-6201-4 (PMC6836457; doi:10.1186/s12864-019-6201-4)
Supplement: Supplementary file 7 — Additional file 7. The differentially expressed mRNA and miRNA pairs in “zeatin biosynthesis”, “nitrogen metabolism” and “plant hormone signal transduction” pathways. [file 12864_2019_6201_MOESM7_ESM.xlsx]

## Sheet: Sheet1
mRNA	miRNA	rho	EI	EII	EIII	EI_rpkm	EII_rpkm	EIII_rpkm	Description	Pathway	GO Component	GO Function	GO Process
zeatin biosynthesis
Unigene0000016	novel-m0140-5p	-1	1.9957	0.6621	1.8209	1.0723	8.01503	1.15203	cytokinin dehydrogenase 5 precursor [Zea mays]	ko00908//Zeatin biosynthesis//Metabolism of terpenoids and polyketides//Metabolism	-	GO:0016614//oxidoreductase activity, acting on CH-OH group of donors;GO:1901363//heterocyclic compound binding;GO:0016491//oxidoreductase activity;GO:0003824//catalytic activity;GO:0036094//small molecule binding;GO:0016645//oxidoreductase activity, acting on the CH-NH group of donors;GO:0005488//binding;GO:1901265//nucleoside phosphate binding;GO:0097159//organic cyclic compound binding;GO:00001…	GO:0044237//cellular metabolic process;GO:0044710//single-organism metabolic process;GO:0006725//cellular aromatic compound metabolic process;GO:0044699//single-organism process;GO:0009987//cellular process;GO:0008152//metabolic process
Unigene0049562	novel-m0139-3p	-1	0.709067	0.01	2.38727	0.671367	0.761033	0.1707	PREDICTED: cytokinin hydroxylase-like isoform X1 [Setaria italica]	ko00908//Zeatin biosynthesis//Metabolism of terpenoids and polyketides//Metabolism	GO:0044424//intracellular part;GO:0005622//intracellular;GO:0043227//membrane-bounded organelle;GO:0043226//organelle;GO:0044464//cell part;GO:0043231//intracellular membrane-bounded organelle;GO:0005623//cell;GO:0043229//intracellular organelle	GO:0005488//binding;GO:0003824//catalytic activity;GO:0043167//ion binding;GO:0046914//transition metal ion binding;GO:0016491//oxidoreductase activity;GO:1901363//heterocyclic compound binding;GO:0046872//metal ion binding;GO:0046906//tetrapyrrole binding;GO:0043169//cation binding;GO:0097159//organic cyclic compound binding	GO:0008152//metabolic process;GO:0044710//single-organism metabolic process;GO:0044699//single-organism process
nitrogen metabolism
Unigene0053099	miR2592-y	-1	34.7758	120.041	159.404	25.645	21.0037	12.9604	PREDICTED: glutamate dehydrogenase isoform X2 [Elaeis guineensis]	ko01200//Carbon metabolism//Global and Overview//Metabolism;ko00250//Alanine, aspartate and glutamate metabolism//Amino acid metabolism//Metabolism;ko00910//Nitrogen metabolism//Energy metabolism//Metabolism;ko00220//Arginine biosynthesis//Amino acid metabolism//Metabolism	-	GO:0016491//oxidoreductase activity;GO:0003824//catalytic activity;GO:0016638//oxidoreductase activity, acting on the CH-NH2 group of donors;GO:0016639//oxidoreductase activity, acting on the CH-NH2 group of donors, NAD or NADP as acceptor	GO:0044281//small molecule metabolic process;GO:0044699//single-organism process;GO:0044237//cellular metabolic process;GO:0006082//organic acid metabolic process;GO:0009987//cellular process;GO:0071704//organic substance metabolic process;GO:0044710//single-organism metabolic process;GO:0019752//carboxylic acid metabolic process;GO:0044763//single-organism cellular process;GO:0008152//metabolic …
Unigene0053100	miR2592-y	-1	34.7758	120.041	159.404	33.1811	26.342	15.7188	TPA: glutamic dehydrogenase1 [Zea mays]	ko01200//Carbon metabolism//Global and Overview//Metabolism;ko00250//Alanine, aspartate and glutamate metabolism//Amino acid metabolism//Metabolism;ko00910//Nitrogen metabolism//Energy metabolism//Metabolism;ko00220//Arginine biosynthesis//Amino acid metabolism//Metabolism	GO:0044446//intracellular organelle part;GO:0043227//membrane-bounded organelle;GO:0005739//mitochondrion;GO:0005737//cytoplasm;GO:0005623//cell;GO:0044424//intracellular part;GO:0043226//organelle;GO:0044464//cell part;GO:0044429//mitochondrial part;GO:0044422//organelle part;GO:0044444//cytoplasmic part;GO:0043229//intracellular organelle;GO:0043231//intracellular membrane-bounded organelle;GO:…	GO:0003824//catalytic activity;GO:0016638//oxidoreductase activity, acting on the CH-NH2 group of donors;GO:0016491//oxidoreductase activity;GO:0016639//oxidoreductase activity, acting on the CH-NH2 group of donors, NAD or NADP as acceptor	GO:0044763//single-organism cellular process;GO:0006520//cellular amino acid metabolic process;GO:0043436//oxoacid metabolic process;GO:0044281//small molecule metabolic process;GO:0006082//organic acid metabolic process;GO:0044237//cellular metabolic process;GO:0044238//primary metabolic process;GO:0071704//organic substance metabolic process;GO:0044710//single-organism metabolic process;GO:1901…
Unigene0061674	novel-m0204-5p	-1	0.709067	5.50433	2.61553	15.993	11.5285	14.3176	ferredoxin-dependent glutamate synthase, chloroplastic precursor [Zea mays]	ko00630//Glyoxylate and dicarboxylate metabolism//Carbohydrate metabolism//Metabolism;ko00910//Nitrogen metabolism//Energy metabolism//Metabolism	GO:0043231//intracellular membrane-bounded organelle;GO:0043229//intracellular organelle;GO:0005622//intracellular;GO:0044446//intracellular organelle part;GO:0044464//cell part;GO:0044444//cytoplasmic part;GO:0009536//plastid;GO:0005623//cell;GO:0044424//intracellular part;GO:0043226//organelle;GO:0005737//cytoplasm;GO:0009532//plastid stroma;GO:0043227//membrane-bounded organelle;GO:0044435//pl…	GO:0016491//oxidoreductase activity;GO:0051540//metal cluster binding;GO:0005488//binding;GO:0043167//ion binding;GO:0015930//glutamate synthase activity;GO:0051536//iron-sulfur cluster binding;GO:0043169//cation binding;GO:0016638//oxidoreductase activity, acting on the CH-NH2 group of donors;GO:0003824//catalytic activity	GO:1901564//organonitrogen compound metabolic process;GO:0009084//glutamine family amino acid biosynthetic process;GO:0043648//dicarboxylic acid metabolic process;GO:0006537//glutamate biosynthetic process;GO:1901607//alpha-amino acid biosynthetic process;GO:0044237//cellular metabolic process;GO:0006520//cellular amino acid metabolic process;GO:0009064//glutamine family amino acid metabolic proc…
Plant hormone signal transduction
Unigene0001343	miR8646-x	-1	0.01	2.62837	1.3363	10.2408	8.0916	8.117	PREDICTED: LOC100191496 isoform X1 [Zea mays]	ko04075//Plant hormone signal transduction//Signal transduction//Environmental Information Processing	-	GO:0032549//ribonucleoside binding;GO:0036094//small molecule binding;GO:0016772//transferase activity, transferring phosphorus-containing groups;GO:0016773//phosphotransferase activity, alcohol group as acceptor;GO:0001883//purine nucleoside binding;GO:1901363//heterocyclic compound binding;GO:0032550//purine ribonucleoside binding;GO:0003824//catalytic activity;GO:0005488//binding;GO:0001882//n…	GO:0006464//cellular protein modification process;GO:0006796//phosphate-containing compound metabolic process;GO:0044238//primary metabolic process;GO:0044237//cellular metabolic process;GO:0043412//macromolecule modification;GO:0019538//protein metabolic process;GO:0044267//cellular protein metabolic process;GO:0036211//protein modification process;GO:0009987//cellular process;GO:0016310//phosph…
Unigene0004982	miR5819-x	-0.866025	0.01	0.01	0.502867	102.831	158.893	102.113	PREDICTED: protein BZR1 homolog 1-like [Setaria italica]	ko04075//Plant hormone signal transduction//Signal transduction//Environmental Information Processing	GO:0044424//intracellular part;GO:0043227//membrane-bounded organelle;GO:0005622//intracellular;GO:0044464//cell part;GO:0043231//intracellular membrane-bounded organelle;GO:0043226//organelle;GO:0043229//intracellular organelle;GO:0005623//cell	GO:0005488//binding;GO:1901363//heterocyclic compound binding;GO:0001071//nucleic acid binding transcription factor activity;GO:0097159//organic cyclic compound binding;GO:0003676//nucleic acid binding	GO:0009987//cellular process;GO:0065007//biological regulation;GO:0009058//biosynthetic process;GO:0009725//response to hormone;GO:0050896//response to stimulus;GO:0050789//regulation of biological process;GO:0010033//response to organic substance;GO:0060255//regulation of macromolecule metabolic process;GO:0071704//organic substance metabolic process;GO:0007154//cell communication;GO:0071396//ce…
Unigene0004982	miR5819-x	-0.866025	0.01	0.01	0.502867	102.831	158.893	102.113	PREDICTED: protein BZR1 homolog 1-like [Setaria italica]	ko04075//Plant hormone signal transduction//Signal transduction//Environmental Information Processing	GO:0044424//intracellular part;GO:0043227//membrane-bounded organelle;GO:0005622//intracellular;GO:0044464//cell part;GO:0043231//intracellular membrane-bounded organelle;GO:0043226//organelle;GO:0043229//intracellular organelle;GO:0005623//cell	GO:0005488//binding;GO:1901363//heterocyclic compound binding;GO:0001071//nucleic acid binding transcription factor activity;GO:0097159//organic cyclic compound binding;GO:0003676//nucleic acid binding	GO:0009987//cellular process;GO:0065007//biological regulation;GO:0009058//biosynthetic process;GO:0009725//response to hormone;GO:0050896//response to stimulus;GO:0050789//regulation of biological process;GO:0010033//response to organic substance;GO:0060255//regulation of macromolecule metabolic process;GO:0071704//organic substance metabolic process;GO:0007154//cell communication;GO:0071396//ce…
Unigene0007083	miR1426-x	-0.866025	0.01	0.7169	0.01	1.69203	0.6114	1.5307	TPA: regulatory protein NPR1 [Zea mays]	ko04075//Plant hormone signal transduction//Signal transduction//Environmental Information Processing	-	GO:0005488//binding;GO:1901363//heterocyclic compound binding;GO:0032549//ribonucleoside binding;GO:0001882//nucleoside binding;GO:0032550//purine ribonucleoside binding;GO:0097367//carbohydrate derivative binding;GO:0036094//small molecule binding;GO:0097159//organic cyclic compound binding;GO:0001883//purine nucleoside binding	-
Unigene0007211	miR6222-x	-1	1.82603	3.90333	4.76943	5.4808	4.61117	2.85523	PREDICTED: two-component response regulator ORR9-like [Setaria italica]	ko04075//Plant hormone signal transduction//Signal transduction//Environmental Information Processing	-	-	GO:0023052//signaling;GO:0044763//single-organism cellular process;GO:0050789//regulation of biological process;GO:0051716//cellular response to stimulus;GO:0009987//cellular process;GO:0007165//signal transduction;GO:0050794//regulation of cellular process;GO:0050896//response to stimulus;GO:0044700//single organism signaling;GO:0044699//single-organism process;GO:0007154//cell communication;GO:…
Unigene0008244	novel-m0175-5p	-1	1.06027	4.63083	1.87533	15.7291	7.81727	8.6158	ethylene receptor homolog 2 precursor [Zea mays]	ko04075//Plant hormone signal transduction//Signal transduction//Environmental Information Processing	GO:0005623//cell;GO:0043229//intracellular organelle;GO:0005622//intracellular;GO:0016020//membrane;GO:0044424//intracellular part;GO:0031090//organelle membrane;GO:0044422//organelle part;GO:0044464//cell part;GO:0043231//intracellular membrane-bounded organelle;GO:0043226//organelle;GO:0043227//membrane-bounded organelle	GO:0001883//purine nucleoside binding;GO:0032549//ribonucleoside binding;GO:0005488//binding;GO:1901363//heterocyclic compound binding;GO:0016301//kinase activity;GO:0016740//transferase activity;GO:0003676//nucleic acid binding;GO:0097159//organic cyclic compound binding;GO:0032550//purine ribonucleoside binding;GO:0004871//signal transducer activity;GO:0016773//phosphotransferase activity, alco…	GO:0035556//intracellular signal transduction;GO:0051716//cellular response to stimulus;GO:0071704//organic substance metabolic process;GO:0006464//cellular protein modification process;GO:0044238//primary metabolic process;GO:0043412//macromolecule modification;GO:0044700//single organism signaling;GO:0009987//cellular process;GO:0005982//starch metabolic process;GO:0000160//phosphorelay signal …
Unigene0008819	novel-m0072-5p	-1	21.5371	9.05253	9.92303	174.005	379.742	180.857	PREDICTED: auxin-induced protein 15A-like [Oryza sativa Japonica Group]	ko04075//Plant hormone signal transduction//Signal transduction//Environmental Information Processing	-	-	-
Unigene0009049	miR2592-y	-1	34.7758	120.041	159.404	299.642	231.571	216.225	PREDICTED: F-box family member isoform X1 [Zea mays]	ko04075//Plant hormone signal transduction//Signal transduction//Environmental Information Processing	GO:0043227//membrane-bounded organelle;GO:0005623//cell;GO:0043229//intracellular organelle;GO:0044464//cell part;GO:0005622//intracellular;GO:0043226//organelle;GO:0043231//intracellular membrane-bounded organelle;GO:0044424//intracellular part	-	-
Unigene0009049	miR2592-z	-1	0.709067	2.1374	3.5917	299.642	231.571	216.225	PREDICTED: F-box family member isoform X1 [Zea mays]	ko04075//Plant hormone signal transduction//Signal transduction//Environmental Information Processing	GO:0043227//membrane-bounded organelle;GO:0005623//cell;GO:0043229//intracellular organelle;GO:0044464//cell part;GO:0005622//intracellular;GO:0043226//organelle;GO:0043231//intracellular membrane-bounded organelle;GO:0044424//intracellular part	-	-
Unigene0010650	miR5653-y	-1	0.01	4.2993	1.69823	18.8972	9.8517	14.2323	PREDICTED: histidine kinase2 isoform X1 [Zea mays]	ko04075//Plant hormone signal transduction//Signal transduction//Environmental Information Processing	GO:0005622//intracellular;GO:0043226//organelle;GO:0044424//intracellular part;GO:0016020//membrane;GO:0031224//intrinsic component of membrane;GO:0043231//intracellular membrane-bounded organelle;GO:0005623//cell;GO:0044464//cell part;GO:0043229//intracellular organelle;GO:0043227//membrane-bounded organelle;GO:0044425//membrane part	GO:0016740//transferase activity;GO:0019901//protein kinase binding;GO:0003824//catalytic activity;GO:0004673//protein histidine kinase activity;GO:1901363//heterocyclic compound binding;GO:0005515//protein binding;GO:0016775//phosphotransferase activity, nitrogenous group as acceptor;GO:0019899//enzyme binding;GO:0019900//kinase binding;GO:0032550//purine ribonucleoside binding;GO:0038023//signa…	GO:0051239//regulation of multicellular organismal process;GO:0051049//regulation of transport;GO:0010959//regulation of metal ion transport;GO:0051649//establishment of localization in cell;GO:0009791//post-embryonic development;GO:0023052//signaling;GO:0051716//cellular response to stimulus;GO:0006625//protein targeting to peroxisome;GO:0046907//intracellular transport;GO:0009628//response to a…
Unigene0011241	novel-m0021-5p	-1	4.4782	5.99347	4.0334	0.710667	0.604167	0.832633	RR10 - Corn type-A response regulator [Zea mays]	ko04075//Plant hormone signal transduction//Signal transduction//Environmental Information Processing	-	-	-
Unigene0011241	novel-m0021-5p	-1	4.4782	5.99347	4.0334	0.710667	0.604167	0.832633	RR10 - Corn type-A response regulator [Zea mays]	ko04075//Plant hormone signal transduction//Signal transduction//Environmental Information Processing	-	-	-
Unigene0012603	miR8646-x	-1	0.01	2.62837	1.3363	4.31697	2.54613	2.91073	PREDICTED: two-component response regulator ARR12-like isoform X1 [Zea mays]	ko04075//Plant hormone signal transduction//Signal transduction//Environmental Information Processing	-	GO:1901363//heterocyclic compound binding;GO:0097159//organic cyclic compound binding;GO:0005488//binding;GO:0003676//nucleic acid binding	GO:0050896//response to stimulus;GO:0050789//regulation of biological process;GO:0009987//cellular process;GO:0044699//single-organism process;GO:0035556//intracellular signal transduction;GO:0050794//regulation of cellular process;GO:0007165//signal transduction;GO:0023052//signaling;GO:0044700//single organism signaling;GO:0007154//cell communication;GO:0044763//single-organism cellular process…
Unigene0012731	miR5658-x	-1	2.63143	0.01	1.4163	15.9728	18.73	17.436	PREDICTED: LOW QUALITY PROTEIN: F-box protein GID2-like [Zea mays]	ko04075//Plant hormone signal transduction//Signal transduction//Environmental Information Processing	GO:0005623//cell;GO:0044464//cell part;GO:0032991//macromolecular complex;GO:0043229//intracellular organelle;GO:0043227//membrane-bounded organelle;GO:0005622//intracellular;GO:0043226//organelle;GO:1902494//catalytic complex;GO:0043231//intracellular membrane-bounded organelle;GO:0044424//intracellular part;GO:1990234//transferase complex;GO:0043234//protein complex;GO:0031461//cullin-RING ubiq…	-	GO:1901701//cellular response to oxygen-containing compound;GO:0009057//macromolecule catabolic process;GO:0006950//response to stress;GO:0023052//signaling;GO:0071822//protein complex subunit organization;GO:0009739//response to gibberellin;GO:0034622//cellular macromolecular complex assembly;GO:0044711//single-organism biosynthetic process;GO:0033993//response to lipid;GO:0071704//organic subst…
Unigene0012961	miR8154-x	-0.866025	0.878733	0.01	0.01	30.5245	31.1633	32.7852	PREDICTED: auxin response factor 15-like [Zea mays]	ko04075//Plant hormone signal transduction//Signal transduction//Environmental Information Processing	GO:0005623//cell;GO:0043231//intracellular membrane-bounded organelle;GO:0043229//intracellular organelle;GO:0044424//intracellular part;GO:0043226//organelle;GO:0005622//intracellular;GO:0043227//membrane-bounded organelle;GO:0044464//cell part	GO:0003676//nucleic acid binding;GO:0005488//binding;GO:1901363//heterocyclic compound binding;GO:0097159//organic cyclic compound binding	GO:0008152//metabolic process;GO:0071310//cellular response to organic substance;GO:0050896//response to stimulus;GO:0023052//signaling;GO:0065007//biological regulation;GO:0009987//cellular process;GO:0050789//regulation of biological process;GO:0009059//macromolecule biosynthetic process;GO:0007165//signal transduction;GO:0050794//regulation of cellular process;GO:0051716//cellular response to …
Unigene0013273	miR6275-y	-0.866025	0.01	0.01	0.570533	13.5979	12.3692	10.9053	G-box-binding factor 4 [Zea mays]	ko04075//Plant hormone signal transduction//Signal transduction//Environmental Information Processing	GO:0044464//cell part;GO:0043229//intracellular organelle;GO:0005623//cell;GO:0043226//organelle;GO:0043231//intracellular membrane-bounded organelle;GO:0043227//membrane-bounded organelle;GO:0005622//intracellular;GO:0044424//intracellular part	GO:0097159//organic cyclic compound binding;GO:0005488//binding;GO:0001071//nucleic acid binding transcription factor activity;GO:0003677//DNA binding;GO:1901363//heterocyclic compound binding;GO:0003676//nucleic acid binding	GO:0009889//regulation of biosynthetic process;GO:0010468//regulation of gene expression;GO:0051252//regulation of RNA metabolic process;GO:0019222//regulation of metabolic process;GO:0042221//response to chemical;GO:1903506//regulation of nucleic acid-templated transcription;GO:0001101//response to acid chemical;GO:0006355//regulation of transcription, DNA-templated;GO:2000112//regulation of cel…
Unigene0020306	novel-m0039-5p	-1	0.878733	1.07203	1.01227	0.537667	0.3769	0.414533	PREDICTED: protein ABSCISIC ACID-INSENSITIVE 5 isoform X1 [Setaria italica]	ko04075//Plant hormone signal transduction//Signal transduction//Environmental Information Processing	GO:0043231//intracellular membrane-bounded organelle;GO:0043229//intracellular organelle;GO:0043226//organelle;GO:0044464//cell part;GO:0043227//membrane-bounded organelle;GO:0005623//cell;GO:0044424//intracellular part;GO:0005622//intracellular	GO:1901363//heterocyclic compound binding;GO:0003676//nucleic acid binding;GO:0001071//nucleic acid binding transcription factor activity;GO:0005488//binding;GO:0097159//organic cyclic compound binding;GO:0003677//DNA binding	GO:0006950//response to stress;GO:2001141//regulation of RNA biosynthetic process;GO:0019219//regulation of nucleobase-containing compound metabolic process;GO:0060255//regulation of macromolecule metabolic process;GO:0050789//regulation of biological process;GO:2000112//regulation of cellular macromolecule biosynthetic process;GO:0001101//response to acid chemical;GO:0050794//regulation of cellu…
Unigene0028136	miR172-x	-1	1542.82	3531.69	6317.36	4.32653	0.545067	0.0106667	ZIM motif family protein [Zea mays]	ko04075//Plant hormone signal transduction//Signal transduction//Environmental Information Processing	-	-	-
Unigene0031354	novel-m0021-5p	-1	4.4782	5.99347	4.0334	0.681633	0.326333	0.909067	PREDICTED: transcription factor HBP-1b(c38)-like isoform X2 [Setaria italica]	ko04075//Plant hormone signal transduction//Signal transduction//Environmental Information Processing	-	GO:0003677//DNA binding;GO:0001071//nucleic acid binding transcription factor activity;GO:0003676//nucleic acid binding;GO:0097159//organic cyclic compound binding;GO:1901363//heterocyclic compound binding;GO:0005488//binding	GO:0008152//metabolic process;GO:0019222//regulation of metabolic process;GO:0034645//cellular macromolecule biosynthetic process;GO:0071704//organic substance metabolic process;GO:0044260//cellular macromolecule metabolic process;GO:0044237//cellular metabolic process;GO:0043170//macromolecule metabolic process;GO:0009987//cellular process;GO:0009059//macromolecule biosynthetic process;GO:001046…
Unigene0031781	novel-m0154-3p	-1	0.01	1.07203	1.59267	1.31677	0.740467	0.727233	IAA9 - auxin-responsive Aux/IAA family member [Zea mays]	ko04075//Plant hormone signal transduction//Signal transduction//Environmental Information Processing	GO:0043229//intracellular organelle;GO:0043226//organelle;GO:0005622//intracellular;GO:0044424//intracellular part;GO:0043227//membrane-bounded organelle;GO:0043231//intracellular membrane-bounded organelle;GO:0044464//cell part;GO:0005623//cell	GO:0005515//protein binding;GO:0005488//binding	GO:0043170//macromolecule metabolic process;GO:0071704//organic substance metabolic process;GO:0071310//cellular response to organic substance;GO:0023052//signaling;GO:0009059//macromolecule biosynthetic process;GO:0009725//response to hormone;GO:0042221//response to chemical;GO:0010468//regulation of gene expression;GO:0009987//cellular process;GO:0050896//response to stimulus;GO:0009755//hormon…
Unigene0033913	miR5819-x	-0.866025	0.01	0.01	0.502867	2.2283	1.43567	0.9588	orphans transcription factor, partial [Zea mays]	ko04075//Plant hormone signal transduction//Signal transduction//Environmental Information Processing	-	GO:0042578//phosphoric ester hydrolase activity;GO:0004721//phosphoprotein phosphatase activity;GO:0003824//catalytic activity;GO:0016791//phosphatase activity;GO:0043167//ion binding;GO:0016787//hydrolase activity;GO:0043169//cation binding;GO:0005488//binding;GO:0016788//hydrolase activity, acting on ester bonds	GO:0044237//cellular metabolic process;GO:0044260//cellular macromolecule metabolic process;GO:0043412//macromolecule modification;GO:0008152//metabolic process;GO:0071704//organic substance metabolic process;GO:0044267//cellular protein metabolic process;GO:0044238//primary metabolic process;GO:0006464//cellular protein modification process;GO:0019538//protein metabolic process;GO:0009987//cellu…
Unigene0035711	miR3446-x	-0.866025	0.01	0.751433	0.01	14.1258	12.6693	21.0147	PREDICTED: probable BRI1 kinase inhibitor 1 [Setaria italica]	ko04075//Plant hormone signal transduction//Signal transduction//Environmental Information Processing	GO:0043229//intracellular organelle;GO:0044424//intracellular part;GO:0043231//intracellular membrane-bounded organelle;GO:0005623//cell;GO:0016020//membrane;GO:0044444//cytoplasmic part;GO:0005737//cytoplasm;GO:0043227//membrane-bounded organelle;GO:0043226//organelle;GO:0005622//intracellular;GO:0044464//cell part	GO:0046983//protein dimerization activity;GO:0005515//protein binding;GO:0005488//binding	GO:0010422//regulation of brassinosteroid biosynthetic process;GO:0048545//response to steroid hormone;GO:0043401//steroid hormone mediated signaling pathway;GO:0032870//cellular response to hormone stimulus;GO:0009725//response to hormone;GO:0044699//single-organism process;GO:0009987//cellular process;GO:0046885//regulation of hormone biosynthetic process;GO:0019222//regulation of metabolic pro…
Unigene0035711	novel-m0008-3p	-1	2.24727	2.71437	2.0212	14.1258	12.6693	21.0147	PREDICTED: probable BRI1 kinase inhibitor 1 [Setaria italica]	ko04075//Plant hormone signal transduction//Signal transduction//Environmental Information Processing	GO:0043229//intracellular organelle;GO:0044424//intracellular part;GO:0043231//intracellular membrane-bounded organelle;GO:0005623//cell;GO:0016020//membrane;GO:0044444//cytoplasmic part;GO:0005737//cytoplasm;GO:0043227//membrane-bounded organelle;GO:0043226//organelle;GO:0005622//intracellular;GO:0044464//cell part	GO:0046983//protein dimerization activity;GO:0005515//protein binding;GO:0005488//binding	GO:0010422//regulation of brassinosteroid biosynthetic process;GO:0048545//response to steroid hormone;GO:0043401//steroid hormone mediated signaling pathway;GO:0032870//cellular response to hormone stimulus;GO:0009725//response to hormone;GO:0044699//single-organism process;GO:0009987//cellular process;GO:0046885//regulation of hormone biosynthetic process;GO:0019222//regulation of metabolic pro…
Unigene0039452	novel-m0186-5p	-1	0.01	0.9898	1.5728	7.83103	6.5193	4.6455	PREDICTED: auxin-responsive protein SAUR71-like [Setaria italica]	ko04075//Plant hormone signal transduction//Signal transduction//Environmental Information Processing	GO:0043231//intracellular membrane-bounded organelle;GO:0043227//membrane-bounded organelle;GO:0044424//intracellular part;GO:0005622//intracellular;GO:0043226//organelle;GO:0043229//intracellular organelle;GO:0005623//cell;GO:0044464//cell part	-	-
Unigene0039677	miR1520-x	-0.866025	0.01	0.6621	0.01	7.82153	4.97357	8.71673	PREDICTED: auxin-responsive protein IAA4-like [Zea mays]	ko04075//Plant hormone signal transduction//Signal transduction//Environmental Information Processing	GO:0043231//intracellular membrane-bounded organelle;GO:0044424//intracellular part;GO:0043226//organelle;GO:0005622//intracellular;GO:0043227//membrane-bounded organelle;GO:0043229//intracellular organelle;GO:0005623//cell;GO:0044464//cell part	GO:0005515//protein binding;GO:0005488//binding	GO:0032870//cellular response to hormone stimulus;GO:0042221//response to chemical;GO:0009755//hormone-mediated signaling pathway;GO:0019222//regulation of metabolic process;GO:0044260//cellular macromolecule metabolic process;GO:0051716//cellular response to stimulus;GO:1901576//organic substance biosynthetic process;GO:0009059//macromolecule biosynthetic process;GO:0044699//single-organism proc…
Unigene0039820	miR1848-x	-1	3.5035	136.879	1.90917	12.6459	8.90607	13.597	bZIP transcription factor [Zea mays]	ko04075//Plant hormone signal transduction//Signal transduction//Environmental Information Processing	-	GO:0005488//binding;GO:0001071//nucleic acid binding transcription factor activity;GO:0097159//organic cyclic compound binding;GO:1901363//heterocyclic compound binding;GO:0003676//nucleic acid binding;GO:0003677//DNA binding	GO:0010468//regulation of gene expression;GO:0065007//biological regulation;GO:0060255//regulation of macromolecule metabolic process;GO:0050789//regulation of biological process;GO:0019222//regulation of metabolic process
Unigene0039820	novel-m0011-3p	-1	3.2371	3.9206	2.41857	12.6459	8.90607	13.597	bZIP transcription factor [Zea mays]	ko04075//Plant hormone signal transduction//Signal transduction//Environmental Information Processing	-	GO:0005488//binding;GO:0001071//nucleic acid binding transcription factor activity;GO:0097159//organic cyclic compound binding;GO:1901363//heterocyclic compound binding;GO:0003676//nucleic acid binding;GO:0003677//DNA binding	GO:0010468//regulation of gene expression;GO:0065007//biological regulation;GO:0060255//regulation of macromolecule metabolic process;GO:0050789//regulation of biological process;GO:0019222//regulation of metabolic process
Unigene0040540	miR8154-x	-0.866025	0.878733	0.01	0.01	65.3244	72.3733	65.8357	PREDICTED: serine/threonine-protein kinase SAPK10 [Setaria italica]	ko04075//Plant hormone signal transduction//Signal transduction//Environmental Information Processing	GO:0005622//intracellular;GO:0044424//intracellular part;GO:0044464//cell part;GO:0043231//intracellular membrane-bounded organelle;GO:0044444//cytoplasmic part;GO:0043226//organelle;GO:0043227//membrane-bounded organelle;GO:0043229//intracellular organelle;GO:0005623//cell;GO:0005737//cytoplasm	GO:1901363//heterocyclic compound binding;GO:0097367//carbohydrate derivative binding;GO:0019899//enzyme binding;GO:0001883//purine nucleoside binding;GO:0003824//catalytic activity;GO:0016773//phosphotransferase activity, alcohol group as acceptor;GO:0019902//phosphatase binding;GO:0004674//protein serine/threonine kinase activity;GO:0097159//organic cyclic compound binding;GO:0005515//protein b…	GO:0046486//glycerolipid metabolic process;GO:0007275//multicellular organism development;GO:0044262//cellular carbohydrate metabolic process;GO:0051049//regulation of transport;GO:0010033//response to organic substance;GO:0032870//cellular response to hormone stimulus;GO:0008610//lipid biosynthetic process;GO:0065007//biological regulation;GO:0006638//neutral lipid metabolic process;GO:0043170//…
Unigene0043580	miR8154-x	-0.866025	0.878733	0.01	0.01	163.216	181.896	238.202	PREDICTED: auxin-responsive protein IAA13 [Setaria italica]	ko04075//Plant hormone signal transduction//Signal transduction//Environmental Information Processing	GO:0043229//intracellular organelle;GO:0005623//cell;GO:0005622//intracellular;GO:0044424//intracellular part;GO:0043226//organelle;GO:0044464//cell part;GO:0043227//membrane-bounded organelle;GO:0043231//intracellular membrane-bounded organelle	GO:0005515//protein binding;GO:0005488//binding	GO:0010033//response to organic substance;GO:0007154//cell communication;GO:0044763//single-organism cellular process;GO:0008152//metabolic process;GO:0071495//cellular response to endogenous stimulus;GO:0050896//response to stimulus;GO:0019222//regulation of metabolic process;GO:0034645//cellular macromolecule biosynthetic process;GO:0060255//regulation of macromolecule metabolic process;GO:0043…
Unigene0045749	miR6169-x	-1	0.01	2.48283	0.5194	53.7792	39.4066	44.7817	PREDICTED: auxin-responsive protein IAA10 isoform X2 [Setaria italica]	ko04075//Plant hormone signal transduction//Signal transduction//Environmental Information Processing	GO:0044424//intracellular part;GO:0043227//membrane-bounded organelle;GO:0043229//intracellular organelle;GO:0043226//organelle;GO:0005623//cell;GO:0044464//cell part;GO:0043231//intracellular membrane-bounded organelle;GO:0005622//intracellular	GO:0005488//binding;GO:0005515//protein binding	GO:1901576//organic substance biosynthetic process;GO:0008152//metabolic process;GO:0044260//cellular macromolecule metabolic process;GO:0071310//cellular response to organic substance;GO:0032870//cellular response to hormone stimulus;GO:0009987//cellular process;GO:0044249//cellular biosynthetic process;GO:0034645//cellular macromolecule biosynthetic process;GO:0010468//regulation of gene expres…
Unigene0049716	novel-m0186-5p	-1	0.01	0.9898	1.5728	48.9153	35.6863	32.2727	PREDICTED: auxin-responsive protein IAA5-like [Setaria italica]	ko04075//Plant hormone signal transduction//Signal transduction//Environmental Information Processing	GO:0044464//cell part;GO:0044424//intracellular part;GO:0005622//intracellular;GO:0043229//intracellular organelle;GO:0043226//organelle;GO:0005623//cell;GO:0043227//membrane-bounded organelle;GO:0043231//intracellular membrane-bounded organelle	GO:0005488//binding;GO:0005515//protein binding	GO:0007165//signal transduction;GO:0010033//response to organic substance;GO:0044260//cellular macromolecule metabolic process;GO:0044699//single-organism process;GO:0044700//single organism signaling;GO:0070887//cellular response to chemical stimulus;GO:0023052//signaling;GO:0032870//cellular response to hormone stimulus;GO:0008152//metabolic process;GO:0050794//regulation of cellular process;GO…
Unigene0050524	miR5384-y	-1	16.1961	30.3292	19.2228	48.7545	24.7279	32.2482	regulatory protein NPR1 [Zea mays]	ko04075//Plant hormone signal transduction//Signal transduction//Environmental Information Processing	GO:0043231//intracellular membrane-bounded organelle;GO:0044464//cell part;GO:0043227//membrane-bounded organelle;GO:0043226//organelle;GO:0005623//cell;GO:0043229//intracellular organelle;GO:0044424//intracellular part;GO:0005622//intracellular	-	-
Unigene0050557	miR6222-x	-1	1.82603	3.90333	4.76943	0.2141	0.148333	0.07	RR10 - Corn type-A response regulator [Zea mays]	ko04075//Plant hormone signal transduction//Signal transduction//Environmental Information Processing	-	-	GO:0035556//intracellular signal transduction;GO:0044763//single-organism cellular process;GO:0050794//regulation of cellular process;GO:0050789//regulation of biological process;GO:0050896//response to stimulus;GO:0051716//cellular response to stimulus;GO:0044700//single organism signaling;GO:0065007//biological regulation;GO:0009987//cellular process;GO:0007165//signal transduction;GO:0023052//…
Unigene0051945	miR5819-x	-0.866025	0.01	0.01	0.502867	32.1848	25.1027	14.3957	PREDICTED: ABSCISIC ACID-INSENSITIVE 5-like protein 4 [Zea mays]	ko04075//Plant hormone signal transduction//Signal transduction//Environmental Information Processing	GO:0043229//intracellular organelle;GO:0044464//cell part;GO:0005623//cell;GO:0043226//organelle;GO:0043231//intracellular membrane-bounded organelle;GO:0044424//intracellular part;GO:0005622//intracellular;GO:0043227//membrane-bounded organelle	GO:0001071//nucleic acid binding transcription factor activity;GO:0005488//binding;GO:0003676//nucleic acid binding;GO:1901363//heterocyclic compound binding;GO:0097159//organic cyclic compound binding;GO:0003677//DNA binding	GO:0050789//regulation of biological process;GO:0060255//regulation of macromolecule metabolic process;GO:0019222//regulation of metabolic process;GO:0065007//biological regulation;GO:0010468//regulation of gene expression
Unigene0053813	miR5658-x	-1	2.63143	0.01	1.4163	14.4273	25.4975	18.3496	PREDICTED: auxin-responsive protein SAUR32 [Setaria italica]	ko04075//Plant hormone signal transduction//Signal transduction//Environmental Information Processing	-	-	-
Unigene0060298	novel-m0016-5p	-1	0.01	1.42713	1.59267	12.6149	9.79943	6.78897	IAA2-auxin-responsive Aux/IAA family member [Zea mays]	ko04075//Plant hormone signal transduction//Signal transduction//Environmental Information Processing	GO:0043229//intracellular organelle;GO:0043227//membrane-bounded organelle;GO:0043226//organelle;GO:0044464//cell part;GO:0044424//intracellular part;GO:0005623//cell;GO:0043231//intracellular membrane-bounded organelle;GO:0005622//intracellular	GO:0005488//binding;GO:0005515//protein binding	GO:0019222//regulation of metabolic process;GO:0007165//signal transduction;GO:0071704//organic substance metabolic process;GO:0009725//response to hormone;GO:0009059//macromolecule biosynthetic process;GO:0007154//cell communication;GO:0071310//cellular response to organic substance;GO:0023052//signaling;GO:0010468//regulation of gene expression;GO:0044249//cellular biosynthetic process;GO:00507…
Unigene0070768	miR390-x	-1	165.328	330.78	294.002	0.515533	0.197667	0.319333	SAUR20 - auxin-responsive SAUR family member [Zea mays]	ko04075//Plant hormone signal transduction//Signal transduction//Environmental Information Processing	-	GO:0036094//small molecule binding;GO:0001882//nucleoside binding;GO:0032549//ribonucleoside binding;GO:0005515//protein binding;GO:0097159//organic cyclic compound binding;GO:0005488//binding;GO:0003824//catalytic activity;GO:0016740//transferase activity;GO:0001883//purine nucleoside binding;GO:0097367//carbohydrate derivative binding;GO:0032550//purine ribonucleoside binding;GO:1901363//hetero…	GO:0044237//cellular metabolic process;GO:0006793//phosphorus metabolic process;GO:0050896//response to stimulus;GO:0023052//signaling;GO:0050794//regulation of cellular process;GO:0009725//response to hormone;GO:0009987//cellular process;GO:0042221//response to chemical;GO:0032870//cellular response to hormone stimulus;GO:0071495//cellular response to endogenous stimulus;GO:0010033//response to …
