# Supplementary material for: Integrated mRNA and small RNA sequencing reveals microRNA regulatory network associated with internode elongation in sugarcane (Saccharum officinarum L.)
Source: BMC Genomics. 2019 Nov 7;20:817. doi: 10.1186/s12864-019-6201-4 (PMC6836457; doi:10.1186/s12864-019-6201-4)
Supplement: Supplementary file 8 — Additional file 8. Primers used in this study. [file 12864_2019_6201_MOESM8_ESM.xlsx]

## Sheet: Sheet1
Primer Name	Sequence(5’-3’)
mRNA
cytokinin dehydrogenase 5 precursor-F	CATACCGGAACGGAATTGATAAC
cytokinin dehydrogenase 5 precursor-R	TTGATGGAGCTCTGCCTAGCTA
auxin response factor 15-like-F	GGCTGGCCTCGATAAATGTG
auxin response factor 15-like-R	TGTCGCCAAGGATTTGCA
auxin-responsive protein IAA4-like-F	GCTAGAGCCAGCTACCAAGCA
auxin-responsive protein IAA4-like-R	TGCTGCCTGGTGCATACACT
auxin-responsive protein IAA13-F	CATACCGCAGGAACGTCATG
auxin-responsive protein IAA13-R	TTCTCAGGTTCCTCTTCCTTCTTG
auxin-responsive protein IAA10 isoform X2-F	CGTGGCTGTGCCTGAGAGT
auxin-responsive protein IAA10 isoform X2-R	CCGTCGGATTTGTCCCTTCT
glutamate dehydrogenase isoform X2-F	GCGCCGTCAAAAATGTCAAT
glutamate dehydrogenase isoform X2-R	CCGCCGAGTGCTTCACTAG
TPA: glutamic dehydrogenase1-F	GTCCGTGCCCCTCTGTGT
TPA: glutamic dehydrogenase1-R	CCAAAGAAAAACAAGGCTCAAGA
auxin-responsive protein SAUR32-F	CTCCTGCCTTCGATCGAGTATT
auxin-responsive protein SAUR32-R	CGGCCAATCCTGCAGATAGA
ferredoxin-dependent glutamate synthase, chloroplastic precursor-F	GACATCATTGGGCGAACAGA
ferredoxin-dependent glutamate synthase, chloroplastic precursor-R	CGATGTGCCGCGTTTTC
AUR20 - auxin-responsive SAUR family member-F	TGCGAGGTCCCCGTCTT
AUR20 - auxin-responsive SAUR family member-R	GGCATCCCTCTTGTGCTTCTC
miRNA
miR 6169-x	TAGTATTTTTCTTTTCTTTCT
miR 2592-y	GTTGAGTCTTGTTGTTTT
miR 1520-x	TTGTTCATGGATGATGACGG
novel-m0204-5p	TTGAGCAGTTGATTGATGACT
